# Supplementary material for: WORMHOLE: Novel Least Diverged Ortholog Prediction through Machine Learning
Source: PLoS Comput Biol. 2016 Nov 3;12(11):e1005182. doi: 10.1371/journal.pcbi.1005182 (PMC5094675; doi:10.1371/journal.pcbi.1005182)
Supplement: S1 Table — (XLSX) [file pcbi.1005182.s001.xlsx]

## Sheet: S1 Table
S1 Table. Summary of ortholog datasets in the WORMHOLE database for each species combination.
Label	Query Spicies	Target Species	# Ortholog Pairs	# Genes	# Genes with Multiple Orthologs	% Genes with Multiple Orthologs	Mean # Orthologs per Gene	% Genes with Multiple Orthologs	% Least Evolutionarily Distant Gene Pairs
Voting	invertebrate	invertebrate	23741	18876	2430	0.128735	1.25774	0.128735	0.784932
WORMHOLE LDOs	invertebrate	invertebrate	26755	20760	2406	0.115896	1.28878	0.115896	0.772469
WORMHOLE RBHs	invertebrate	invertebrate	18652	18499	74	0.004	1.00827	0.004	0.850204
PANTHER LDOs	invertebrate	invertebrate	17107	17107	0	0	1	0	0.854604
eggNOG-COGs	invertebrate	invertebrate	108936	22781	12817	0.562618	4.78188	0.562618	0.209133
eggNOG-KOGs	invertebrate	invertebrate	234208	34206	16944	0.495352	6.84699	0.495352	0.138345
eggNOG-NOGs	invertebrate	invertebrate	29774	18777	4537	0.241625	1.58566	0.241625	0.587252
Ensembl Compara	invertebrate	invertebrate	40716	23657	5513	0.233039	1.7211	0.233039	0.53242
Hieranoid	invertebrate	invertebrate	17992	10881	2125	0.195295	1.65352	0.195295	0.709124
HomoloGene	invertebrate	invertebrate	14322	10629	967	0.090978	1.34745	0.090978	0.799246
InParanoid	invertebrate	invertebrate	28360	19253	3355	0.174259	1.47302	0.174259	0.596548
Isobase	invertebrate	invertebrate	32592	24247	5267	0.217223	1.34417	0.217223	0.567811
IsoRankN-PPI	invertebrate	invertebrate	45834	40366	4096	0.101472	1.13546	0.101472	0.589748
IsoRankN2-GI	invertebrate	invertebrate	50874	45304	4380	0.09668	1.12295	0.09668	0.554939
metaPhOrs	invertebrate	invertebrate	48108	27263	6815	0.249972	1.76459	0.249972	0.464988
OMA	invertebrate	invertebrate	14946	12098	1194	0.098694	1.23541	0.098694	0.739526
OrthoDB	invertebrate	invertebrate	32390	13296	4391	0.33025	2.43607	0.33025	0.433193
OrthoMCL	invertebrate	invertebrate	35876	21735	5000	0.230044	1.65061	0.230044	0.621056
PANTHER	invertebrate	invertebrate	77272	30200	10186	0.337285	2.55868	0.337285	0.336793
Roundup	invertebrate	invertebrate	19432	17188	304	0.017687	1.13056	0.017687	0.866468
TreeFam	invertebrate	invertebrate	34426	22158	5209	0.235084	1.55366	0.235084	0.551934
Voting	vertebrate	invertebrate	104914	85043	14001	0.164634	1.23366	0.164634	0.765082
WORMHOLE LDOs	vertebrate	invertebrate	127759	98239	17869	0.181893	1.30049	0.181893	0.71508
WORMHOLE RBHs	vertebrate	invertebrate	80260	79186	336	0.004243	1.01356	0.004243	0.836662
PANTHER LDOs	vertebrate	invertebrate	69759	69759	0	0	1	0	0.818124
eggNOG-COGs	vertebrate	invertebrate	843244	109607	63735	0.581487	7.69334	0.581487	0.126877
eggNOG-KOGs	vertebrate	invertebrate	3367046	179083	110872	0.61911	18.8016	0.61911	0.0502495
eggNOG-NOGs	vertebrate	invertebrate	196356	103020	34768	0.337488	1.906	0.337488	0.47793
Ensembl Compara	vertebrate	invertebrate	237840	126295	38471	0.304612	1.88321	0.304612	0.455657
Hieranoid	vertebrate	invertebrate	77328	44443	12607	0.283667	1.73994	0.283667	0.601785
HomoloGene	vertebrate	invertebrate	70722	56920	3979	0.069905	1.24248	0.069905	0.785157
InParanoid	vertebrate	invertebrate	222868	113251	29084	0.25681	1.96791	0.25681	0.434314
Isobase	vertebrate	invertebrate	85702	71303	8687	0.121832	1.20194	0.121832	0.593264
IsoRankN-PPI	vertebrate	invertebrate	206082	176243	21603	0.122575	1.16931	0.122575	0.530162
IsoRankN2-GI	vertebrate	invertebrate	184334	161749	16557	0.102362	1.13963	0.102362	0.485773
metaPhOrs	vertebrate	invertebrate	275718	136285	45671	0.335114	2.0231	0.335114	0.38412
OMA	vertebrate	invertebrate	83120	66605	10343	0.155289	1.24795	0.155289	0.719712
OrthoDB	vertebrate	invertebrate	314476	104408	44316	0.42445	3.01199	0.42445	0.32024
OrthoMCL	vertebrate	invertebrate	200442	108324	32505	0.300072	1.85039	0.300072	0.532961
PANTHER	vertebrate	invertebrate	391400	152817	63554	0.415883	2.56123	0.415883	0.321197
Roundup	vertebrate	invertebrate	86750	79524	1865	0.023452	1.09087	0.023452	0.829614
TreeFam	vertebrate	invertebrate	179820	113521	34082	0.300226	1.58402	0.300226	0.548323
Voting	vertebrate	vertebrate	101048	92089	6576	0.071409	1.09729	0.071409	0.884086
WORMHOLE LDOs	vertebrate	vertebrate	101838	92588	6031	0.065138	1.0999	0.065138	0.886054
WORMHOLE RBHs	vertebrate	vertebrate	86176	85819	135	0.001573	1.00416	0.001573	0.94278
PANTHER LDOs	vertebrate	vertebrate	70356	70356	0	0	1	0	0.929381
eggNOG-COGs	vertebrate	vertebrate	743986	76570	39998	0.522372	9.71642	0.522372	0.0984938
eggNOG-KOGs	vertebrate	vertebrate	5834812	104520	76893	0.735677	55.8248	0.735677	0.0180388
eggNOG-NOGs	vertebrate	vertebrate	277382	102942	49998	0.485691	2.69455	0.485691	0.356526
Ensembl Compara	vertebrate	vertebrate	184882	113210	17537	0.154907	1.63309	0.154907	0.63
Hieranoid	vertebrate	vertebrate	64718	35845	12180	0.339796	1.8055	0.339796	0.574211
HomoloGene	vertebrate	vertebrate	106564	89671	6669	0.074372	1.18839	0.074372	0.855735
InParanoid	vertebrate	vertebrate	238740	96898	12003	0.123873	2.46383	0.123873	0.404941
Isobase	vertebrate	vertebrate	25700	23722	1373	0.057879	1.08338	0.057879	0.884635
IsoRankN-PPI	vertebrate	vertebrate	120504	99907	13049	0.130611	1.20616	0.130611	0.492019
IsoRankN2-GI	vertebrate	vertebrate	85188	71322	9078	0.127282	1.19441	0.127282	0.38198
metaPhOrs	vertebrate	vertebrate	163672	95274	15399	0.161629	1.71791	0.161629	0.532229
OMA	vertebrate	vertebrate	111618	85242	6927	0.081263	1.30943	0.081263	0.725197
OrthoDB	vertebrate	vertebrate	1748498	112516	69913	0.621361	15.54	0.621361	0.0621724
OrthoMCL	vertebrate	vertebrate	307172	98883	38379	0.388125	3.10642	0.388125	0.32073
PANTHER	vertebrate	vertebrate	274638	112819	28045	0.248584	2.43432	0.248584	0.370154
Roundup	vertebrate	vertebrate	92650	87593	2147	0.024511	1.05773	0.024511	0.929674
TreeFam	vertebrate	vertebrate	152428	103964	17931	0.172473	1.46616	0.172473	0.629642
Voting	yeast	worm	2670	2188	299	0.136654	1.22029	0.136654	0.741102
WORMHOLE LDOs	yeast	worm	3243	2552	360	0.141066	1.27077	0.141066	0.688676
WORMHOLE RBHs	yeast	worm	2270	2242	15	0.00669	1.01249	0.00669	0.817181
PANTHER LDOs	yeast	worm	2014	2014	0	0	1	0	0.819762
eggNOG-COGs	yeast	worm	10072	2509	1427	0.568752	4.01435	0.568752	0.215608
eggNOG-KOGs	yeast	worm	12449	3407	1450	0.425594	3.65395	0.425594	0.22887
eggNOG-NOGs	yeast	worm	2711	1935	412	0.21292	1.40103	0.21292	0.635793
Ensembl Compara	yeast	worm	4557	2224	778	0.34982	2.04901	0.34982	0.439324
Hieranoid	yeast	worm	1389	1063	169	0.158984	1.30668	0.158984	0.726027
HomoloGene	yeast	worm	1149	1002	92	0.091816	1.14671	0.091816	0.824913
InParanoid	yeast	worm	3235	2092	436	0.208413	1.54637	0.208413	0.569786
Isobase	yeast	worm	3677	2751	599	0.217739	1.33661	0.217739	0.550191
IsoRankN-PPI	yeast	worm	6048	5804	146	0.025155	1.04204	0.025155	0.584016
IsoRankN2-GI	yeast	worm	6500	6435	35	0.005439	1.0101	0.005439	0.590838
metaPhOrs	yeast	worm	4958	2824	738	0.261331	1.75567	0.261331	0.458838
OMA	yeast	worm	1456	1303	100	0.076746	1.11742	0.076746	0.813746
OrthoDB	yeast	worm	0	0	0	NA	NA	NA	NA
OrthoMCL	yeast	worm	3607	2490	515	0.206827	1.44859	0.206827	0.61675
PANTHER	yeast	worm	7329	3073	1010	0.328669	2.38497	0.328669	0.340437
Roundup	yeast	worm	1974	1938	8	0.004128	1.01858	0.004128	0.826748
TreeFam	yeast	worm	4085	2373	604	0.25453	1.72145	0.25453	0.48799
Voting	yeast	fly	2537	2152	243	0.112918	1.1789	0.112918	0.791486
WORMHOLE LDOs	yeast	fly	3406	2692	341	0.126672	1.26523	0.126672	0.70963
WORMHOLE RBHs	yeast	fly	2413	2389	13	0.005442	1.01005	0.005442	0.829258
PANTHER LDOs	yeast	fly	2135	2135	0	0	1	0	0.837939
eggNOG-COGs	yeast	fly	10709	2599	1492	0.574067	4.12043	0.574067	0.220562
eggNOG-KOGs	yeast	fly	17101	3418	1359	0.397601	5.00322	0.397601	0.175955
eggNOG-NOGs	yeast	fly	2837	2098	431	0.205434	1.35224	0.205434	0.658795
Ensembl Compara	yeast	fly	4939	2307	844	0.365843	2.14088	0.365843	0.432476
Hieranoid	yeast	fly	1445	1105	175	0.158371	1.30769	0.158371	0.745316
HomoloGene	yeast	fly	1379	1146	62	0.054101	1.20332	0.054101	0.762872
InParanoid	yeast	fly	3391	2221	440	0.198109	1.52679	0.198109	0.577356
Isobase	yeast	fly	3791	2849	553	0.194103	1.33064	0.194103	0.578042
IsoRankN-PPI	yeast	fly	5195	4910	175	0.035642	1.05804	0.035642	0.631721
IsoRankN2-GI	yeast	fly	6431	6380	36	0.005643	1.00799	0.005643	0.655386
metaPhOrs	yeast	fly	4752	2880	726	0.252083	1.65	0.252083	0.513047
OMA	yeast	fly	1562	1379	135	0.097897	1.13271	0.097897	0.817542
OrthoDB	yeast	fly	0	0	0	NA	NA	NA	NA
OrthoMCL	yeast	fly	3986	2637	587	0.222601	1.51157	0.222601	0.613699
PANTHER	yeast	fly	6216	3127	970	0.310201	1.98785	0.310201	0.431316
Roundup	yeast	fly	2143	2075	11	0.005301	1.03277	0.005301	0.826797
TreeFam	yeast	fly	3443	2377	536	0.225494	1.44846	0.225494	0.590473
Voting	yeast	fish	2676	2095	428	0.204296	1.27733	0.204296	0.717277
WORMHOLE LDOs	yeast	fish	4488	2791	872	0.312433	1.60803	0.312433	0.539938
WORMHOLE RBHs	yeast	fish	2507	2480	21	0.008468	1.01089	0.008468	0.749301
PANTHER LDOs	yeast	fish	2005	2005	0	0	1	0	0.734765
eggNOG-COGs	yeast	fish	20567	2680	1777	0.66306	7.67425	0.66306	0.11783
eggNOG-KOGs	yeast	fish	57596	3671	2139	0.582675	15.6895	0.582675	0.0569863
eggNOG-NOGs	yeast	fish	4044	2167	771	0.355791	1.86617	0.355791	0.477582
Ensembl Compara	yeast	fish	8268	2432	1261	0.518503	3.39967	0.518503	0.279005
Hieranoid	yeast	fish	0	0	0	NA	NA	NA	NA
HomoloGene	yeast	fish	1592	1361	123	0.090375	1.16973	0.090375	0.74398
InParanoid	yeast	fish	6590	2447	980	0.40049	2.69309	0.40049	0.333895
Isobase	yeast	fish	0	0	0	NA	NA	NA	NA
IsoRankN-PPI	yeast	fish	5592	5317	134	0.025202	1.05172	0.025202	0.592233
IsoRankN2-GI	yeast	fish	5777	5742	17	0.002961	1.00609	0.002961	0.596318
metaPhOrs	yeast	fish	6365	2944	1166	0.39606	2.16202	0.39606	0.337992
OMA	yeast	fish	2251	1609	367	0.228092	1.39901	0.228092	0.636
OrthoDB	yeast	fish	0	0	0	NA	NA	NA	NA
OrthoMCL	yeast	fish	5404	2727	1026	0.376238	1.98167	0.376238	0.458113
PANTHER	yeast	fish	10210	3342	1594	0.47696	3.05506	0.47696	0.270156
Roundup	yeast	fish	2403	2265	60	0.02649	1.06093	0.02649	0.752823
TreeFam	yeast	fish	5051	2607	1047	0.401611	1.93748	0.401611	0.433499
Voting	yeast	human	2925	2313	445	0.192391	1.26459	0.192391	0.738847
WORMHOLE LDOs	yeast	human	4182	2853	710	0.248861	1.46582	0.248861	0.613285
WORMHOLE RBHs	yeast	human	2596	2544	28	0.011006	1.02044	0.011006	0.776235
PANTHER LDOs	yeast	human	2309	2309	0	0	1	0	0.786864
eggNOG-COGs	yeast	human	16032	2710	1745	0.643911	5.91587	0.643911	0.154338
eggNOG-KOGs	yeast	human	37522	3668	2044	0.557252	10.2295	0.557252	0.0878851
eggNOG-NOGs	yeast	human	3395	2057	653	0.317453	1.65046	0.317453	0.538234
Ensembl Compara	yeast	human	6166	2419	1146	0.473749	2.54899	0.473749	0.36407
Hieranoid	yeast	human	2111	1197	417	0.348371	1.76358	0.348371	0.57887
HomoloGene	yeast	human	1564	1356	73	0.053835	1.15339	0.053835	0.78796
InParanoid	yeast	human	4880	2386	892	0.373847	2.04526	0.373847	0.480241
Isobase	yeast	human	4063	3236	495	0.152967	1.25556	0.152967	0.597724
IsoRankN-PPI	yeast	human	5774	5501	144	0.026177	1.04963	0.026177	0.603222
IsoRankN2-GI	yeast	human	6721	6617	55	0.008312	1.01572	0.008312	0.616525
metaPhOrs	yeast	human	7206	3182	1282	0.402891	2.26461	0.402891	0.372002
OMA	yeast	human	1981	1551	292	0.188266	1.27724	0.188266	0.715949
OrthoDB	yeast	human	0	0	0	NA	NA	NA	NA
OrthoMCL	yeast	human	4959	2743	948	0.345607	1.80787	0.345607	0.531302
PANTHER	yeast	human	8562	3339	1489	0.445942	2.56424	0.445942	0.339035
Roundup	yeast	human	2428	2289	51	0.02228	1.06072	0.02228	0.786192
TreeFam	yeast	human	3959	2544	882	0.346698	1.55621	0.346698	0.549342
Voting	yeast	mouse	2944	2309	495	0.214379	1.27501	0.214379	0.719932
WORMHOLE LDOs	yeast	mouse	4305	2891	826	0.285714	1.4891	0.285714	0.594399
WORMHOLE RBHs	yeast	mouse	2580	2558	18	0.007037	1.0086	0.007037	0.786434
PANTHER LDOs	yeast	mouse	2154	2154	0	0	1	0	0.782993
eggNOG-COGs	yeast	mouse	15618	2707	1771	0.65423	5.76949	0.65423	0.154988
eggNOG-KOGs	yeast	mouse	34097	3670	2070	0.564033	9.29074	0.564033	0.0945624
eggNOG-NOGs	yeast	mouse	3298	2138	672	0.314312	1.54256	0.314312	0.55785
Ensembl Compara	yeast	mouse	6219	2422	1177	0.485962	2.56771	0.485962	0.360954
Hieranoid	yeast	mouse	2184	1183	476	0.402367	1.84615	0.402367	0.562407
HomoloGene	yeast	mouse	1446	1368	41	0.029971	1.05702	0.029971	0.819695
InParanoid	yeast	mouse	4604	2398	910	0.379483	1.91993	0.379483	0.475867
Isobase	yeast	mouse	3040	3031	7	0.002309	1.00297	0.002309	0.637965
IsoRankN-PPI	yeast	mouse	5602	5352	128	0.023916	1.04671	0.023916	0.605591
IsoRankN2-GI	yeast	mouse	6508	6395	67	0.010477	1.01767	0.010477	0.620251
metaPhOrs	yeast	mouse	6576	3065	1240	0.404568	2.14551	0.404568	0.391437
OMA	yeast	mouse	2106	1580	336	0.212658	1.33291	0.212658	0.688361
OrthoDB	yeast	mouse	0	0	0	NA	NA	NA	NA
OrthoMCL	yeast	mouse	4882	2752	1011	0.367369	1.77398	0.367369	0.537227
PANTHER	yeast	mouse	8425	3346	1536	0.459056	2.51793	0.459056	0.331464
Roundup	yeast	mouse	2390	2314	45	0.019447	1.03284	0.019447	0.775913
TreeFam	yeast	mouse	4319	2558	963	0.376466	1.68843	0.376466	0.517669
Voting	worm	yeast	2670	2245	361	0.160802	1.18931	0.160802	0.79393
WORMHOLE LDOs	worm	yeast	3243	2678	438	0.163555	1.21098	0.163555	0.75378
WORMHOLE RBHs	worm	yeast	2270	2246	17	0.007569	1.01069	0.007569	0.84185
PANTHER LDOs	worm	yeast	2014	2014	0	0	1	0	0.868421
eggNOG-COGs	worm	yeast	10072	3298	2077	0.629776	3.05397	0.629776	0.29783
eggNOG-KOGs	worm	yeast	12449	4774	1958	0.410138	2.60767	0.410138	0.325935
eggNOG-NOGs	worm	yeast	2711	2101	458	0.217991	1.29034	0.217991	0.722878
Ensembl Compara	worm	yeast	4557	3660	708	0.193443	1.24508	0.193443	0.635286
Hieranoid	worm	yeast	1389	1092	235	0.215201	1.27198	0.215201	0.760634
HomoloGene	worm	yeast	1149	1051	92	0.087536	1.09325	0.087536	0.870209
InParanoid	worm	yeast	3235	2438	491	0.201395	1.32691	0.201395	0.680137
Isobase	worm	yeast	3677	2976	543	0.18246	1.23555	0.18246	0.634206
IsoRankN-PPI	worm	yeast	6048	5094	738	0.144876	1.18728	0.144876	0.658084
IsoRankN2-GI	worm	yeast	6500	5436	869	0.15986	1.19573	0.15986	0.646341
metaPhOrs	worm	yeast	4958	3695	901	0.243843	1.34181	0.243843	0.583333
OMA	worm	yeast	1456	1301	136	0.104535	1.11914	0.104535	0.833677
OrthoDB	worm	yeast	0	0	0	NA	NA	NA	NA
OrthoMCL	worm	yeast	3607	2649	631	0.238203	1.36165	0.238203	0.686079
PANTHER	worm	yeast	7329	4191	1366	0.325937	1.74875	0.325937	0.478279
Roundup	worm	yeast	1974	1926	48	0.024922	1.02492	0.024922	0.852077
TreeFam	worm	yeast	4085	2568	680	0.264798	1.59073	0.264798	0.565441
Voting	worm	fly	6662	4982	656	0.131674	1.33721	0.131674	0.791742
WORMHOLE LDOs	worm	fly	6727	4867	462	0.094925	1.38217	0.094925	0.821763
WORMHOLE RBHs	worm	fly	4643	4593	12	0.002613	1.01089	0.002613	0.856128
PANTHER LDOs	worm	fly	4405	4405	0	0	1	0	0.871935
eggNOG-COGs	worm	fly	33687	5344	2724	0.509731	6.3037	0.509731	0.179867
eggNOG-KOGs	worm	fly	87554	9503	5503	0.57908	9.2133	0.57908	0.110643
eggNOG-NOGs	worm	fly	9339	5255	1428	0.271741	1.77717	0.271741	0.540137
Ensembl Compara	worm	fly	10862	6067	1228	0.202406	1.79034	0.202406	0.558277
Hieranoid	worm	fly	6162	3190	637	0.199687	1.93166	0.199687	0.709847
HomoloGene	worm	fly	4633	3335	232	0.069565	1.38921	0.069565	0.828115
InParanoid	worm	fly	7554	4932	802	0.162612	1.53163	0.162612	0.567057
Isobase	worm	fly	8828	6348	1462	0.230309	1.39067	0.230309	0.539679
IsoRankN-PPI	worm	fly	11674	8912	2132	0.239228	1.30992	0.239228	0.554112
IsoRankN2-GI	worm	fly	12506	9467	2382	0.251611	1.32101	0.251611	0.475032
metaPhOrs	worm	fly	14344	7128	1859	0.260802	2.01235	0.260802	0.415034
OMA	worm	fly	4455	3397	339	0.099794	1.31145	0.099794	0.691289
OrthoDB	worm	fly	16195	6680	2150	0.321856	2.4244	0.321856	0.444616
OrthoMCL	worm	fly	10345	5445	1284	0.235813	1.89991	0.235813	0.606468
PANTHER	worm	fly	25091	8461	2862	0.338258	2.96549	0.338258	0.297794
Roundup	worm	fly	5599	4555	78	0.017124	1.2292	0.017124	0.880829
TreeFam	worm	fly	9685	6430	1379	0.214463	1.50622	0.214463	0.545285
Voting	worm	fish	5955	4311	1131	0.262352	1.38135	0.262352	0.653555
WORMHOLE LDOs	worm	fish	8505	5332	1792	0.336084	1.59509	0.336084	0.549382
WORMHOLE RBHs	worm	fish	4827	4807	19	0.003953	1.00416	0.003953	0.76
PANTHER LDOs	worm	fish	3952	3952	0	0	1	0	0.692269
eggNOG-COGs	worm	fish	57149	5466	3541	0.647823	10.4554	0.647823	0.0928497
eggNOG-KOGs	worm	fish	283144	9760	7352	0.753279	29.0107	0.753279	0.0329425
eggNOG-NOGs	worm	fish	15884	5563	2910	0.523099	2.85529	0.523099	0.305513
Ensembl Compara	worm	fish	17712	6438	3418	0.53091	2.75116	0.53091	0.307508
Hieranoid	worm	fish	0	0	0	NA	NA	NA	NA
HomoloGene	worm	fish	4991	3733	469	0.125636	1.33699	0.125636	0.675082
InParanoid	worm	fish	21766	5830	2926	0.501887	3.73345	0.501887	0.228352
Isobase	worm	fish	0	0	0	NA	NA	NA	NA
IsoRankN-PPI	worm	fish	16171	14915	849	0.056923	1.08421	0.056923	0.528625
IsoRankN2-GI	worm	fish	1	1	0	0	1	0	0
metaPhOrs	worm	fish	21806	8290	4133	0.498552	2.6304	0.498552	0.237296
OMA	worm	fish	6531	4083	1249	0.305903	1.59956	0.305903	0.526671
OrthoDB	worm	fish	30555	7243	4073	0.562336	4.21856	0.562336	0.217179
OrthoMCL	worm	fish	14012	5721	2627	0.459185	2.44922	0.459185	0.381918
PANTHER	worm	fish	32855	8790	5328	0.606143	3.73777	0.606143	0.201492
Roundup	worm	fish	5645	4910	184	0.037475	1.14969	0.037475	0.741854
TreeFam	worm	fish	14904	6652	3360	0.505111	2.24053	0.505111	0.367384
Voting	worm	human	7850	5348	1626	0.304039	1.46784	0.304039	0.646062
WORMHOLE LDOs	worm	human	8037	5474	1474	0.269273	1.46821	0.269273	0.651997
WORMHOLE RBHs	worm	human	4983	4931	13	0.002636	1.01055	0.002636	0.786951
PANTHER LDOs	worm	human	4630	4630	0	0	1	0	0.752851
eggNOG-COGs	worm	human	44015	5451	3392	0.622271	8.07466	0.622271	0.119033
eggNOG-KOGs	worm	human	179510	9663	7040	0.728552	18.577	0.728552	0.0505392
eggNOG-NOGs	worm	human	12201	5380	2532	0.470632	2.26784	0.470632	0.392695
Ensembl Compara	worm	human	13021	6375	2838	0.445176	2.04251	0.445176	0.413425
Hieranoid	worm	human	7415	3521	1531	0.43482	2.10594	0.43482	0.493874
HomoloGene	worm	human	4323	3785	177	0.046764	1.14214	0.046764	0.779951
InParanoid	worm	human	14846	5537	2355	0.425321	2.68124	0.425321	0.360599
Isobase	worm	human	9329	7918	975	0.123137	1.1782	0.123137	0.525121
IsoRankN-PPI	worm	human	16572	14982	1108	0.073955	1.10613	0.073955	0.565305
IsoRankN2-GI	worm	human	17406	16396	730	0.044523	1.0616	0.044523	0.468433
metaPhOrs	worm	human	21191	7935	4069	0.512791	2.67057	0.512791	0.300833
OMA	worm	human	5421	3933	929	0.236206	1.37834	0.236206	0.634965
OrthoDB	worm	human	22387	7020	3499	0.498433	3.18903	0.498433	0.280169
OrthoMCL	worm	human	12618	5720	2251	0.393531	2.20594	0.393531	0.447574
PANTHER	worm	human	25564	8843	4836	0.546873	2.89087	0.546873	0.275367
Roundup	worm	human	5449	4886	168	0.034384	1.11523	0.034384	0.764594
TreeFam	worm	human	11309	6646	2765	0.41604	1.70162	0.41604	0.48444
Voting	worm	mouse	7893	5355	1674	0.312605	1.47395	0.312605	0.634674
WORMHOLE LDOs	worm	mouse	7443	5262	1409	0.267769	1.41448	0.267769	0.658435
WORMHOLE RBHs	worm	mouse	4902	4836	29	0.005997	1.01365	0.005997	0.794867
PANTHER LDOs	worm	mouse	4365	4365	0	0	1	0	0.771574
eggNOG-COGs	worm	mouse	46380	5449	3377	0.619747	8.51165	0.619747	0.113583
eggNOG-KOGs	worm	mouse	178241	9693	6974	0.719488	18.3886	0.719488	0.0510839
eggNOG-NOGs	worm	mouse	13519	5635	2673	0.474357	2.39911	0.474357	0.376408
Ensembl Compara	worm	mouse	13225	6392	2795	0.437265	2.06899	0.437265	0.417849
Hieranoid	worm	mouse	7581	3476	1557	0.447929	2.18095	0.447929	0.479274
HomoloGene	worm	mouse	3957	3755	74	0.019707	1.0538	0.019707	0.793675
InParanoid	worm	mouse	22294	5581	2395	0.429135	3.99463	0.429135	0.22119
Isobase	worm	mouse	7601	7550	38	0.005033	1.00676	0.005033	0.567672
IsoRankN-PPI	worm	mouse	16016	14575	959	0.065798	1.09887	0.065798	0.500505
IsoRankN2-GI	worm	mouse	16962	16529	309	0.018694	1.0262	0.018694	0.406395
metaPhOrs	worm	mouse	19338	8485	3891	0.458574	2.27908	0.458574	0.325606
OMA	worm	mouse	5811	4024	974	0.242048	1.44409	0.242048	0.609168
OrthoDB	worm	mouse	28405	7066	3598	0.509199	4.01996	0.509199	0.229422
OrthoMCL	worm	mouse	12654	5799	2278	0.392826	2.1821	0.392826	0.437935
PANTHER	worm	mouse	26771	8837	4823	0.545773	3.02942	0.545773	0.258548
Roundup	worm	mouse	5215	4843	147	0.030353	1.07681	0.030353	0.783852
TreeFam	worm	mouse	11803	6684	2818	0.421604	1.76586	0.421604	0.471695
Voting	fly	yeast	2537	2221	264	0.118865	1.14228	0.118865	0.840757
WORMHOLE LDOs	fly	yeast	3406	2838	445	0.156801	1.20014	0.156801	0.760129
WORMHOLE RBHs	fly	yeast	2413	2396	14	0.005843	1.0071	0.005843	0.855367
PANTHER LDOs	fly	yeast	2135	2135	0	0	1	0	0.865105
eggNOG-COGs	fly	yeast	10709	3459	2160	0.624458	3.09598	0.624458	0.294612
eggNOG-KOGs	fly	yeast	17101	4669	2009	0.430285	3.66267	0.430285	0.242676
eggNOG-NOGs	fly	yeast	2837	2225	412	0.185169	1.27506	0.185169	0.728587
Ensembl Compara	fly	yeast	4939	3671	704	0.191773	1.34541	0.191773	0.60903
Hieranoid	fly	yeast	1445	1171	234	0.199829	1.23399	0.199829	0.800139
HomoloGene	fly	yeast	1379	1156	141	0.121972	1.19291	0.121972	0.846265
InParanoid	fly	yeast	3391	2580	498	0.193023	1.31434	0.193023	0.675459
Isobase	fly	yeast	3791	3091	542	0.175348	1.22646	0.175348	0.668254
IsoRankN-PPI	fly	yeast	5195	4377	642	0.146676	1.18689	0.146676	0.636557
IsoRankN2-GI	fly	yeast	6431	5240	961	0.183397	1.22729	0.183397	0.639498
metaPhOrs	fly	yeast	4752	3528	790	0.223923	1.34694	0.223923	0.611532
OMA	fly	yeast	1562	1387	141	0.101658	1.12617	0.101658	0.834187
OrthoDB	fly	yeast	0	0	0	NA	NA	NA	NA
OrthoMCL	fly	yeast	3986	2889	664	0.229837	1.37972	0.229837	0.690758
PANTHER	fly	yeast	6216	3982	1172	0.294324	1.56103	0.294324	0.54205
Roundup	fly	yeast	2143	2090	53	0.025359	1.02536	0.025359	0.86788
TreeFam	fly	yeast	3443	2524	588	0.232964	1.3641	0.232964	0.674121
Voting	fly	worm	6665	5088	607	0.1193	1.30961	0.1193	0.768318
WORMHOLE LDOs	fly	worm	6730	5133	360	0.070134	1.31079	0.070134	0.810614
WORMHOLE RBHs	fly	worm	4643	4633	3	0.000648	1.00216	0.000648	0.872712
PANTHER LDOs	fly	worm	4404	4404	0	0	1	0	0.849875
eggNOG-COGs	fly	worm	33687	5572	2937	0.5271	6.04577	0.5271	0.179033
eggNOG-KOGs	fly	worm	87554	8435	4665	0.553053	10.3798	0.553053	0.098473
eggNOG-NOGs	fly	worm	9339	5163	1396	0.270385	1.80883	0.270385	0.515991
Ensembl Compara	fly	worm	10862	5728	1251	0.218401	1.8963	0.218401	0.513073
Hieranoid	fly	worm	6162	3260	675	0.207055	1.89018	0.207055	0.662666
HomoloGene	fly	worm	4633	2939	348	0.118408	1.57639	0.118408	0.743252
InParanoid	fly	worm	7554	4990	688	0.137876	1.51383	0.137876	0.574907
Isobase	fly	worm	8828	6232	1568	0.251605	1.41656	0.251605	0.527952
IsoRankN-PPI	fly	worm	11674	11269	263	0.023338	1.03594	0.023338	0.553682
IsoRankN2-GI	fly	worm	12506	12346	97	0.007857	1.01296	0.007857	0.475996
metaPhOrs	fly	worm	14344	7208	1801	0.249861	1.99001	0.249861	0.411687
OMA	fly	worm	4455	3331	343	0.102972	1.33744	0.102972	0.672205
OrthoDB	fly	worm	16195	6616	2241	0.338724	2.44785	0.338724	0.42177
OrthoMCL	fly	worm	10345	5625	1319	0.234489	1.83911	0.234489	0.590201
PANTHER	fly	worm	25091	7366	2806	0.380939	3.40633	0.380939	0.258684
Roundup	fly	worm	5599	4604	106	0.023023	1.21612	0.023023	0.885832
TreeFam	fly	worm	9685	5886	1422	0.24159	1.64543	0.24159	0.522643
Voting	fly	fish	7311	5501	1354	0.246137	1.32903	0.246137	0.678117
WORMHOLE LDOs	fly	fish	9767	6355	2121	0.333753	1.5369	0.333753	0.584786
WORMHOLE RBHs	fly	fish	5787	5777	10	0.001731	1.00173	0.001731	0.775376
PANTHER LDOs	fly	fish	4736	4736	0	0	1	0	0.713229
eggNOG-COGs	fly	fish	82107	6465	3993	0.617633	12.7002	0.617633	0.0796211
eggNOG-KOGs	fly	fish	394609	9083	6364	0.70065	43.4448	0.70065	0.023811
eggNOG-NOGs	fly	fish	17305	6658	3271	0.491289	2.59913	0.491289	0.347267
Ensembl Compara	fly	fish	21831	7531	3874	0.514407	2.89882	0.514407	0.328501
Hieranoid	fly	fish	0	0	0	NA	NA	NA	NA
HomoloGene	fly	fish	6413	4476	463	0.103441	1.43275	0.103441	0.687741
InParanoid	fly	fish	13178	6173	2663	0.431395	2.13478	0.431395	0.430942
Isobase	fly	fish	0	0	0	NA	NA	NA	NA
IsoRankN-PPI	fly	fish	12323	11324	552	0.048746	1.08822	0.048746	0.558123
IsoRankN2-GI	fly	fish	12555	12335	145	0.011755	1.01784	0.011755	0.557474
metaPhOrs	fly	fish	18300	7572	3392	0.447966	2.4168	0.447966	0.29743
OMA	fly	fish	6273	4466	1147	0.256829	1.40461	0.256829	0.623325
OrthoDB	fly	fish	30117	7226	3841	0.531553	4.16787	0.531553	0.243306
OrthoMCL	fly	fish	16642	6860	3040	0.443149	2.42595	0.443149	0.401828
PANTHER	fly	fish	32459	8683	4843	0.557757	3.73822	0.557757	0.223969
Roundup	fly	fish	6832	5944	209	0.035162	1.14939	0.035162	0.770777
TreeFam	fly	fish	14759	7210	3345	0.463939	2.04702	0.463939	0.436562
Voting	fly	human	8099	6038	1474	0.244121	1.34134	0.244121	0.709365
WORMHOLE LDOs	fly	human	8738	6409	1437	0.224216	1.36339	0.224216	0.681713
WORMHOLE RBHs	fly	human	6021	5884	23	0.003909	1.02328	0.003909	0.810163
PANTHER LDOs	fly	human	5652	5652	0	0	1	0	0.772891
eggNOG-COGs	fly	human	65406	6539	3786	0.578988	10.0024	0.578988	0.0981258
eggNOG-KOGs	fly	human	264557	9075	6189	0.681983	29.1523	0.681983	0.0348954
eggNOG-NOGs	fly	human	13805	6470	2755	0.425811	2.13369	0.425811	0.428882
Ensembl Compara	fly	human	16098	7462	3325	0.445591	2.15733	0.445591	0.424004
Hieranoid	fly	human	9697	4809	1974	0.41048	2.01643	0.41048	0.527184
HomoloGene	fly	human	5689	4498	233	0.051801	1.26478	0.051801	0.780897
InParanoid	fly	human	11394	6110	2305	0.37725	1.86481	0.37725	0.524587
Isobase	fly	human	10727	8375	1157	0.138149	1.28084	0.138149	0.57571
IsoRankN-PPI	fly	human	12780	11885	567	0.047707	1.0753	0.047707	0.590069
IsoRankN2-GI	fly	human	13296	12730	383	0.030086	1.04446	0.030086	0.564605
metaPhOrs	fly	human	18757	8081	3630	0.449202	2.32112	0.449202	0.373218
OMA	fly	human	5515	4460	838	0.187892	1.23655	0.187892	0.724107
OrthoDB	fly	human	21545	6891	3244	0.470759	3.12654	0.470759	0.310524
OrthoMCL	fly	human	14593	6935	2528	0.364528	2.10425	0.364528	0.475806
PANTHER	fly	human	25153	8699	4376	0.503046	2.89148	0.503046	0.30459
Roundup	fly	human	6531	5947	209	0.035144	1.0982	0.035144	0.792143
TreeFam	fly	human	11755	7287	2768	0.379855	1.61315	0.379855	0.547654
Voting	fly	mouse	6808	5522	1077	0.195038	1.23289	0.195038	0.75584
WORMHOLE LDOs	fly	mouse	8423	6240	1518	0.243269	1.34984	0.243269	0.695724
WORMHOLE RBHs	fly	mouse	5927	5791	23	0.003972	1.02348	0.003972	0.818397
PANTHER LDOs	fly	mouse	5078	5078	0	0	1	0	0.780646
eggNOG-COGs	fly	mouse	74348	6510	3739	0.574347	11.4206	0.574347	0.0857672
eggNOG-KOGs	fly	mouse	254247	9089	6136	0.675102	27.973	0.675102	0.0358731
eggNOG-NOGs	fly	mouse	14727	6785	2900	0.427413	2.17052	0.427413	0.420999
Ensembl Compara	fly	mouse	16380	7482	3277	0.437984	2.18925	0.437984	0.417752
Hieranoid	fly	mouse	9676	4766	1974	0.414184	2.03021	0.414184	0.512796
HomoloGene	fly	mouse	5386	4534	128	0.028231	1.18791	0.028231	0.797708
InParanoid	fly	mouse	11882	6190	2193	0.354281	1.91955	0.354281	0.478896
Isobase	fly	mouse	8091	8005	58	0.007245	1.01074	0.007245	0.631868
IsoRankN-PPI	fly	mouse	12211	11411	552	0.048374	1.07011	0.048374	0.573695
IsoRankN2-GI	fly	mouse	12941	12659	207	0.016352	1.02228	0.016352	0.436286
metaPhOrs	fly	mouse	18320	7961	3502	0.439894	2.30122	0.439894	0.369591
OMA	fly	mouse	5671	4530	863	0.190508	1.25188	0.190508	0.710229
OrthoDB	fly	mouse	24229	6979	3397	0.486746	3.4717	0.486746	0.287072
OrthoMCL	fly	mouse	14457	6955	2569	0.369375	2.07865	0.369375	0.466648
PANTHER	fly	mouse	25701	8697	4380	0.503622	2.95516	0.503622	0.284206
Roundup	fly	mouse	6482	5931	195	0.032878	1.0929	0.032878	0.804795
TreeFam	fly	mouse	12051	7296	2856	0.391447	1.65173	0.391447	0.54209
Voting	fish	yeast	2676	2395	253	0.105637	1.11733	0.105637	0.861631
WORMHOLE LDOs	fish	yeast	4488	3636	676	0.185919	1.23432	0.185919	0.743641
WORMHOLE RBHs	fish	yeast	2507	2482	23	0.009267	1.01007	0.009267	0.861078
PANTHER LDOs	fish	yeast	2005	2005	0	0	1	0	0.872128
eggNOG-COGs	fish	yeast	20567	5878	3956	0.673018	3.49898	0.673018	0.239702
eggNOG-KOGs	fish	yeast	57596	8904	4612	0.517969	6.46855	0.517969	0.127554
eggNOG-NOGs	fish	yeast	4044	3150	648	0.205714	1.28381	0.205714	0.686401
Ensembl Compara	fish	yeast	8268	6296	1548	0.24587	1.31322	0.24587	0.550201
Hieranoid	fish	yeast	0	0	0	NA	NA	NA	NA
HomoloGene	fish	yeast	1592	1426	160	0.112202	1.11641	0.112202	0.871356
InParanoid	fish	yeast	6590	4810	1308	0.271933	1.37006	0.271933	0.550367
Isobase	fish	yeast	0	0	0	NA	NA	NA	NA
IsoRankN-PPI	fish	yeast	5592	4947	542	0.109561	1.13038	0.109561	0.665948
IsoRankN2-GI	fish	yeast	5777	5065	580	0.114511	1.14057	0.114511	0.650339
metaPhOrs	fish	yeast	6365	4345	1011	0.232681	1.4649	0.232681	0.526162
OMA	fish	yeast	2251	1976	245	0.123988	1.13917	0.123988	0.831556
OrthoDB	fish	yeast	0	0	0	NA	NA	NA	NA
OrthoMCL	fish	yeast	5404	3865	952	0.246313	1.39819	0.246313	0.665283
PANTHER	fish	yeast	10210	6438	1970	0.305996	1.5859	0.305996	0.489345
Roundup	fish	yeast	2403	2324	78	0.033563	1.03399	0.033563	0.878712
TreeFam	fish	yeast	5051	3559	955	0.268334	1.41922	0.268334	0.615461
Voting	fish	worm	5955	5351	456	0.085218	1.11288	0.085218	0.859808
WORMHOLE LDOs	fish	worm	8505	7294	799	0.109542	1.16603	0.109542	0.793408
WORMHOLE RBHs	fish	worm	4827	4792	27	0.005634	1.0073	0.005634	0.889741
PANTHER LDOs	fish	worm	3952	3952	0	0	1	0	0.873004
eggNOG-COGs	fish	worm	57149	8745	4821	0.551286	6.53505	0.551286	0.14627
eggNOG-KOGs	fish	worm	283144	17328	10971	0.633137	16.3403	0.633137	0.0552852
eggNOG-NOGs	fish	worm	15884	8686	2523	0.290467	1.82869	0.290467	0.507444
Ensembl Compara	fish	worm	17712	10818	2480	0.229248	1.63727	0.229248	0.489523
Hieranoid	fish	worm	0	0	0	NA	NA	NA	NA
HomoloGene	fish	worm	4991	3585	423	0.117992	1.39219	0.117992	0.758826
InParanoid	fish	worm	21766	10663	1738	0.162994	2.04126	0.162994	0.38185
Isobase	fish	worm	0	0	0	NA	NA	NA	NA
IsoRankN-PPI	fish	worm	16171	12314	2902	0.235667	1.31322	0.235667	0.427695
IsoRankN2-GI	fish	worm	1	1	0	0	1	0	0
metaPhOrs	fish	worm	21806	9399	2488	0.264709	2.32003	0.264709	0.329051
OMA	fish	worm	6531	5331	671	0.125868	1.2251	0.125868	0.722563
OrthoDB	fish	worm	30555	12041	4726	0.392492	2.53758	0.392492	0.350855
OrthoMCL	fish	worm	14012	8357	1931	0.231064	1.67668	0.231064	0.574231
PANTHER	fish	worm	32855	13399	5081	0.379207	2.45205	0.379207	0.300877
Roundup	fish	worm	5645	5043	72	0.014277	1.11937	0.014277	0.877948
TreeFam	fish	worm	14904	9477	2264	0.238894	1.57265	0.238894	0.541089
Voting	fish	fly	7311	6793	416	0.06124	1.07625	0.06124	0.879568
WORMHOLE LDOs	fish	fly	9767	8708	769	0.08831	1.12161	0.08831	0.822124
WORMHOLE RBHs	fish	fly	5787	5780	7	0.001211	1.00121	0.001211	0.894
PANTHER LDOs	fish	fly	4736	4736	0	0	1	0	0.894336
eggNOG-COGs	fish	fly	82107	9781	5202	0.531847	8.39454	0.531847	0.131848
eggNOG-KOGs	fish	fly	394609	17940	11131	0.620457	21.996	0.620457	0.0454605
eggNOG-NOGs	fish	fly	17305	10490	2728	0.260057	1.64967	0.260057	0.575151
Ensembl Compara	fish	fly	21831	13385	2501	0.186851	1.63101	0.186851	0.521745
Hieranoid	fish	fly	0	0	0	NA	NA	NA	NA
HomoloGene	fish	fly	6413	4736	272	0.057432	1.3541	0.057432	0.810972
InParanoid	fish	fly	13178	10209	1193	0.116858	1.29082	0.116858	0.675296
Isobase	fish	fly	0	0	0	NA	NA	NA	NA
IsoRankN-PPI	fish	fly	12323	10164	1776	0.174734	1.21242	0.174734	0.550639
IsoRankN2-GI	fish	fly	12555	10325	1860	0.180145	1.21598	0.180145	0.543565
metaPhOrs	fish	fly	18300	10626	2444	0.230002	1.72219	0.230002	0.457685
OMA	fish	fly	6273	5797	366	0.063136	1.08211	0.063136	0.846841
OrthoDB	fish	fly	30117	12010	4360	0.363031	2.50766	0.363031	0.424148
OrthoMCL	fish	fly	16642	9819	2175	0.221509	1.69488	0.221509	0.624228
PANTHER	fish	fly	32459	15098	5154	0.34137	2.14989	0.34137	0.378481
Roundup	fish	fly	6832	6030	69	0.011443	1.133	0.011443	0.891868
TreeFam	fish	fly	14759	11168	2040	0.182665	1.32154	0.182665	0.651212
Voting	fish	human	17017	15690	699	0.044551	1.08458	0.044551	0.8876
WORMHOLE LDOs	fish	human	16533	15257	587	0.038474	1.08363	0.038474	0.888465
WORMHOLE RBHs	fish	human	13081	13056	11	0.000843	1.00191	0.000843	0.938065
PANTHER LDOs	fish	human	10304	10304	0	0	1	0	0.921685
eggNOG-COGs	fish	human	132127	13656	7362	0.539104	9.67538	0.539104	0.0956326
eggNOG-KOGs	fish	human	1167575	20946	15596	0.744581	55.7422	0.744581	0.0175735
eggNOG-NOGs	fish	human	46369	18051	8641	0.478699	2.56878	0.478699	0.362422
Ensembl Compara	fish	human	32774	19802	2445	0.123472	1.65508	0.123472	0.603785
Hieranoid	fish	human	0	0	0	NA	NA	NA	NA
HomoloGene	fish	human	16976	14526	1252	0.08619	1.16866	0.08619	0.861087
InParanoid	fish	human	38388	15258	1779	0.116595	2.51593	0.116595	0.445718
Isobase	fish	human	0	0	0	NA	NA	NA	NA
IsoRankN-PPI	fish	human	20055	15231	3285	0.215679	1.31672	0.215679	0.668167
IsoRankN2-GI	fish	human	3	3	0	0	1	0	0
metaPhOrs	fish	human	26486	13932	1997	0.143339	1.90109	0.143339	0.49556
OMA	fish	human	16748	13322	839	0.062979	1.25717	0.062979	0.737212
OrthoDB	fish	human	315621	21112	13120	0.621448	14.9498	0.621448	0.0616925
OrthoMCL	fish	human	38922	16585	6301	0.379922	2.34682	0.379922	0.428437
PANTHER	fish	human	56672	20785	5255	0.252827	2.72658	0.252827	0.312309
Roundup	fish	human	14121	13209	310	0.023469	1.06904	0.023469	0.916703
TreeFam	fish	human	24203	19102	2286	0.119673	1.26704	0.119673	0.689877
Voting	fish	mouse	15743	14883	592	0.039777	1.05778	0.039777	0.907097
WORMHOLE LDOs	fish	mouse	15827	15008	448	0.029851	1.05457	0.029851	0.900538
WORMHOLE RBHs	fish	mouse	12943	12900	11	0.000853	1.00333	0.000853	0.940917
PANTHER LDOs	fish	mouse	9595	9595	0	0	1	0	0.933208
eggNOG-COGs	fish	mouse	133192	13405	7153	0.533607	9.93599	0.533607	0.0942307
eggNOG-KOGs	fish	mouse	1067518	20370	15517	0.761757	52.4064	0.761757	0.0191242
eggNOG-NOGs	fish	mouse	46910	18260	8951	0.490197	2.569	0.490197	0.362735
Ensembl Compara	fish	mouse	30852	19477	2201	0.113005	1.58402	0.113005	0.595859
Hieranoid	fish	mouse	0	0	0	NA	NA	NA	NA
HomoloGene	fish	mouse	16555	14435	879	0.060894	1.14687	0.060894	0.852479
InParanoid	fish	mouse	59091	15378	1543	0.100338	3.84257	0.100338	0.239082
Isobase	fish	mouse	0	0	0	NA	NA	NA	NA
IsoRankN-PPI	fish	mouse	19832	15286	3202	0.209473	1.2974	0.209473	0.667345
IsoRankN2-GI	fish	mouse	20758	15987	3334	0.208544	1.29843	0.208544	0.646344
metaPhOrs	fish	mouse	29496	13806	1993	0.144358	2.13646	0.144358	0.439381
OMA	fish	mouse	18610	13538	955	0.070542	1.37465	0.070542	0.674196
OrthoDB	fish	mouse	328896	21252	13438	0.632317	15.476	0.632317	0.0614808
OrthoMCL	fish	mouse	37736	16559	6341	0.382934	2.27888	0.382934	0.441089
PANTHER	fish	mouse	55297	20688	5277	0.255075	2.6729	0.255075	0.318299
Roundup	fish	mouse	13703	13044	212	0.016253	1.05052	0.016253	0.939646
TreeFam	fish	mouse	26936	19193	2460	0.128172	1.40343	0.128172	0.627733
Voting	human	yeast	2925	2577	311	0.120683	1.13504	0.120683	0.852093
WORMHOLE LDOs	human	yeast	4173	3448	538	0.156032	1.21027	0.156032	0.755556
WORMHOLE RBHs	human	yeast	2596	2570	21	0.008171	1.01012	0.008171	0.858025
PANTHER LDOs	human	yeast	2309	2309	0	0	1	0	0.878208
eggNOG-COGs	human	yeast	16032	4846	3121	0.644036	3.3083	0.644036	0.266391
eggNOG-KOGs	human	yeast	37522	7134	3349	0.469442	5.2596	0.469442	0.162075
eggNOG-NOGs	human	yeast	3395	2673	493	0.184437	1.27011	0.184437	0.717449
Ensembl Compara	human	yeast	6166	4872	972	0.199507	1.2656	0.199507	0.614727
Hieranoid	human	yeast	2111	1605	355	0.221184	1.31526	0.221184	0.742941
HomoloGene	human	yeast	1564	1422	139	0.09775	1.09986	0.09775	0.886957
InParanoid	human	yeast	4880	3953	688	0.174045	1.2345	0.174045	0.703608
Isobase	human	yeast	4063	3362	555	0.16508	1.20851	0.16508	0.67027
IsoRankN-PPI	human	yeast	5774	4996	670	0.134107	1.15572	0.134107	0.673437
IsoRankN2-GI	human	yeast	6721	5924	686	0.1158	1.13454	0.1158	0.687722
metaPhOrs	human	yeast	7206	5260	1345	0.255703	1.36996	0.255703	0.54636
OMA	human	yeast	1981	1765	183	0.103683	1.12238	0.103683	0.841519
OrthoDB	human	yeast	0	0	0	NA	NA	NA	NA
OrthoMCL	human	yeast	4959	3617	839	0.23196	1.37103	0.23196	0.693615
PANTHER	human	yeast	8562	5374	1657	0.308336	1.59323	0.308336	0.512799
Roundup	human	yeast	2428	2366	62	0.026205	1.02621	0.026205	0.883264
TreeFam	human	yeast	3959	2909	689	0.236851	1.36095	0.236851	0.669787
Voting	human	worm	7850	6482	783	0.120796	1.21105	0.120796	0.79387
WORMHOLE LDOs	human	worm	8037	6652	668	0.100421	1.20821	0.100421	0.800305
WORMHOLE RBHs	human	worm	4983	4923	21	0.004266	1.01219	0.004266	0.882803
PANTHER LDOs	human	worm	4629	4629	0	0	1	0	0.874095
eggNOG-COGs	human	worm	44015	7357	3963	0.538671	5.98274	0.538671	0.160823
eggNOG-KOGs	human	worm	179510	13199	7737	0.586181	13.6003	0.586181	0.0669578
eggNOG-NOGs	human	worm	12201	7232	2081	0.287749	1.68708	0.287749	0.535658
Ensembl Compara	human	worm	13021	8211	1633	0.19888	1.5858	0.19888	0.538084
Hieranoid	human	worm	7415	4764	933	0.195844	1.55646	0.195844	0.642586
HomoloGene	human	worm	4323	3439	346	0.100611	1.25705	0.100611	0.793643
InParanoid	human	worm	14846	9118	1682	0.18447	1.62821	0.18447	0.503995
Isobase	human	worm	9329	7151	1429	0.199832	1.30457	0.199832	0.540064
IsoRankN-PPI	human	worm	16572	12205	3011	0.246702	1.3578	0.246702	0.401247
IsoRankN2-GI	human	worm	17406	12812	2956	0.230721	1.35857	0.230721	0.331101
metaPhOrs	human	worm	21191	10819	3110	0.287457	1.95868	0.287457	0.390724
OMA	human	worm	5421	4557	492	0.107966	1.1896	0.107966	0.757138
OrthoDB	human	worm	22387	9241	3404	0.368358	2.42257	0.368358	0.373922
OrthoMCL	human	worm	12618	7728	1898	0.2456	1.63276	0.2456	0.597541
PANTHER	human	worm	25564	10419	3741	0.359056	2.45359	0.359056	0.332209
Roundup	human	worm	5449	5074	72	0.01419	1.07391	0.01419	0.870279
TreeFam	human	worm	11309	7613	1621	0.212925	1.48548	0.212925	0.590212
Voting	human	fly	8099	7190	572	0.079555	1.12643	0.079555	0.855739
WORMHOLE LDOs	human	fly	8738	7584	533	0.07028	1.15216	0.07028	0.846065
WORMHOLE RBHs	human	fly	6021	5852	12	0.002051	1.02888	0.002051	0.898038
PANTHER LDOs	human	fly	5652	5652	0	0	1	0	0.894196
eggNOG-COGs	human	fly	65406	8379	4128	0.49266	7.80594	0.49266	0.131426
eggNOG-KOGs	human	fly	264557	13712	7974	0.581534	19.2938	0.581534	0.0506654
eggNOG-NOGs	human	fly	13805	8672	2204	0.254151	1.5919	0.254151	0.571263
Ensembl Compara	human	fly	16098	10303	1738	0.168689	1.56246	0.168689	0.553166
Hieranoid	human	fly	9697	6426	993	0.154528	1.50903	0.154528	0.72675
HomoloGene	human	fly	5689	4574	211	0.04613	1.24377	0.04613	0.837038
InParanoid	human	fly	11394	9150	998	0.109071	1.24525	0.109071	0.703028
Isobase	human	fly	10727	7790	1415	0.181643	1.37702	0.181643	0.62387
IsoRankN-PPI	human	fly	12780	10019	2256	0.225172	1.27558	0.225172	0.55485
IsoRankN2-GI	human	fly	13296	10807	1980	0.183215	1.23031	0.183215	0.519596
metaPhOrs	human	fly	18757	11579	2694	0.232663	1.61991	0.232663	0.505784
OMA	human	fly	5515	5107	299	0.058547	1.07989	0.058547	0.848358
OrthoDB	human	fly	21545	9031	2969	0.328757	2.38567	0.328757	0.434791
OrthoMCL	human	fly	14593	8902	1891	0.212424	1.63929	0.212424	0.63355
PANTHER	human	fly	25153	11999	3666	0.305525	2.09626	0.305525	0.421365
Roundup	human	fly	6531	6153	55	0.008939	1.06143	0.008939	0.888715
TreeFam	human	fly	11755	9049	1567	0.173168	1.29904	0.173168	0.68231
Voting	human	fish	17017	13861	2517	0.181589	1.22769	0.181589	0.775082
WORMHOLE LDOs	human	fish	16533	13887	2114	0.152229	1.19054	0.152229	0.788446
WORMHOLE RBHs	human	fish	13081	13060	9	0.000689	1.00161	0.000689	0.896111
PANTHER LDOs	human	fish	10304	10304	0	0	1	0	0.862243
eggNOG-COGs	human	fish	132127	11818	6425	0.543662	11.1801	0.543662	0.0838796
eggNOG-KOGs	human	fish	1167575	16159	11623	0.71929	72.2554	0.71929	0.0139366
eggNOG-NOGs	human	fish	46369	15086	8013	0.531155	3.07364	0.531155	0.306478
Ensembl Compara	human	fish	32774	16150	4740	0.293498	2.02935	0.293498	0.501497
Hieranoid	human	fish	0	0	0	NA	NA	NA	NA
HomoloGene	human	fish	16976	12885	1567	0.121614	1.3175	0.121614	0.767547
InParanoid	human	fish	38388	14961	3106	0.207606	2.56587	0.207606	0.401181
Isobase	human	fish	0	0	0	NA	NA	NA	NA
IsoRankN-PPI	human	fish	20055	19417	439	0.022609	1.03286	0.022609	0.711403
IsoRankN2-GI	human	fish	3	3	0	0	1	0	0
metaPhOrs	human	fish	26486	14831	3823	0.257771	1.78585	0.257771	0.431405
OMA	human	fish	16748	12027	1741	0.144758	1.39253	0.144758	0.658111
OrthoDB	human	fish	315621	15814	10256	0.648539	19.9583	0.648539	0.0490553
OrthoMCL	human	fish	38922	14691	6615	0.450276	2.64938	0.450276	0.362286
PANTHER	human	fish	56672	17064	6837	0.400668	3.32114	0.400668	0.259492
Roundup	human	fish	14121	13248	458	0.034571	1.0659	0.034571	0.871387
TreeFam	human	fish	24203	14291	4788	0.335036	1.69358	0.335036	0.540402
Voting	human	mouse	17764	17098	398	0.023278	1.03895	0.023278	0.957915
WORMHOLE LDOs	human	mouse	18559	17883	364	0.020355	1.0378	0.020355	0.971696
WORMHOLE RBHs	human	mouse	17064	17019	21	0.001234	1.00264	0.001234	0.985528
PANTHER LDOs	human	mouse	15279	15279	0	0	1	0	0.97986
eggNOG-COGs	human	mouse	106674	13189	6246	0.473576	8.0881	0.473576	0.122613
eggNOG-KOGs	human	mouse	682313	15919	11442	0.718764	42.8616	0.718764	0.0237139
eggNOG-NOGs	human	mouse	45412	18305	8170	0.446326	2.48085	0.446326	0.401184
Ensembl Compara	human	mouse	28815	20337	1650	0.081133	1.41688	0.081133	0.829217
Hieranoid	human	mouse	32359	18139	5992	0.330338	1.78395	0.330338	0.573726
HomoloGene	human	mouse	19751	18432	540	0.029297	1.07156	0.029297	0.945469
InParanoid	human	mouse	21891	19241	1095	0.05691	1.13773	0.05691	0.89614
Isobase	human	mouse	12850	12552	214	0.017049	1.02374	0.017049	0.891371
IsoRankN-PPI	human	mouse	20365	13212	3886	0.294127	1.5414	0.294127	0.0893544
IsoRankN2-GI	human	mouse	21833	13562	5199	0.383351	1.60987	0.383351	0.0941348
metaPhOrs	human	mouse	25854	18818	1822	0.096822	1.3739	0.096822	0.718944
OMA	human	mouse	20451	17074	773	0.045274	1.19779	0.045274	0.828363
OrthoDB	human	mouse	229732	18028	10528	0.58398	12.7431	0.58398	0.0789495
OrthoMCL	human	mouse	76928	18579	6362	0.34243	4.14059	0.34243	0.244023
PANTHER	human	mouse	25350	18038	1576	0.087371	1.40537	0.087371	0.70788
Roundup	human	mouse	18501	17979	287	0.015963	1.02903	0.015963	0.976361
TreeFam	human	mouse	25075	17564	1528	0.086996	1.42764	0.086996	0.697611
Voting	mouse	yeast	2936	2573	328	0.127478	1.14108	0.127478	0.844293
WORMHOLE LDOs	mouse	yeast	4297	3493	623	0.178357	1.23018	0.178357	0.747725
WORMHOLE RBHs	mouse	yeast	2580	2561	14	0.005467	1.00742	0.005467	0.850388
PANTHER LDOs	mouse	yeast	2153	2153	0	0	1	0	0.866109
eggNOG-COGs	mouse	yeast	15618	4819	3089	0.641004	3.24092	0.641004	0.272821
eggNOG-KOGs	mouse	yeast	34097	6907	3196	0.462719	4.93659	0.462719	0.172815
eggNOG-NOGs	mouse	yeast	3298	2622	486	0.185355	1.25782	0.185355	0.726693
Ensembl Compara	mouse	yeast	6219	4887	1003	0.205238	1.27256	0.205238	0.621151
Hieranoid	mouse	yeast	2184	1635	418	0.255657	1.33578	0.255657	0.752837
HomoloGene	mouse	yeast	1446	1317	125	0.094913	1.09795	0.094913	0.883495
InParanoid	mouse	yeast	4604	3795	673	0.177339	1.21317	0.177339	0.701404
Isobase	mouse	yeast	3040	2572	373	0.145023	1.18196	0.145023	0.68617
IsoRankN-PPI	mouse	yeast	5602	4792	683	0.142529	1.16903	0.142529	0.669793
IsoRankN2-GI	mouse	yeast	6508	5577	789	0.141474	1.16694	0.141474	0.643956
metaPhOrs	mouse	yeast	6576	4958	1153	0.232553	1.32634	0.232553	0.579511
OMA	mouse	yeast	2106	1860	224	0.12043	1.13226	0.12043	0.838955
OrthoDB	mouse	yeast	0	0	0	NA	NA	NA	NA
OrthoMCL	mouse	yeast	4882	3592	863	0.240256	1.35913	0.240256	0.707317
PANTHER	mouse	yeast	8425	5363	1636	0.305053	1.57095	0.305053	0.525236
Roundup	mouse	yeast	2390	2325	63	0.027097	1.02796	0.027097	0.871171
TreeFam	mouse	yeast	4319	3154	797	0.252695	1.36937	0.252695	0.667447
Voting	mouse	worm	7893	6557	803	0.122465	1.20375	0.122465	0.788951
WORMHOLE LDOs	mouse	worm	7443	6325	588	0.092964	1.17676	0.092964	0.81363
WORMHOLE RBHs	mouse	worm	4902	4832	14	0.002897	1.01449	0.002897	0.888501
PANTHER LDOs	mouse	worm	4365	4365	0	0	1	0	0.879788
eggNOG-COGs	mouse	worm	46380	7461	4110	0.550864	6.21633	0.550864	0.158396
eggNOG-KOGs	mouse	worm	178241	13044	7704	0.590616	13.6646	0.590616	0.0684381
eggNOG-NOGs	mouse	worm	13519	7584	2150	0.283492	1.78257	0.283492	0.513782
Ensembl Compara	mouse	worm	13225	8272	1689	0.204183	1.59877	0.204183	0.551036
Hieranoid	mouse	worm	7581	4750	961	0.202316	1.596	0.202316	0.628285
HomoloGene	mouse	worm	3957	3231	312	0.096565	1.2247	0.096565	0.804132
InParanoid	mouse	worm	22294	9231	2202	0.238544	2.41512	0.238544	0.316801
Isobase	mouse	worm	7601	5861	1124	0.191776	1.29688	0.191776	0.556116
IsoRankN-PPI	mouse	worm	16016	11860	2791	0.235329	1.35042	0.235329	0.389513
IsoRankN2-GI	mouse	worm	16962	11877	3464	0.291656	1.42814	0.291656	0.309098
metaPhOrs	mouse	worm	19338	10245	2584	0.252221	1.88756	0.252221	0.403056
OMA	mouse	worm	5811	4724	546	0.11558	1.2301	0.11558	0.731346
OrthoDB	mouse	worm	28405	10129	3999	0.394807	2.80432	0.394807	0.321807
OrthoMCL	mouse	worm	12654	7522	1822	0.242223	1.68226	0.242223	0.586988
PANTHER	mouse	worm	26771	10338	3779	0.365545	2.58957	0.365545	0.329756
Roundup	mouse	worm	5215	4914	52	0.010582	1.06125	0.010582	0.881978
TreeFam	mouse	worm	11803	7856	1707	0.217286	1.50242	0.217286	0.581851
Voting	mouse	fly	6808	6333	375	0.059214	1.075	0.059214	0.883796
WORMHOLE LDOs	mouse	fly	8423	7492	516	0.068873	1.12427	0.068873	0.844774
WORMHOLE RBHs	mouse	fly	5927	5786	13	0.002247	1.02437	0.002247	0.897215
PANTHER LDOs	mouse	fly	5077	5077	0	0	1	0	0.892371
eggNOG-COGs	mouse	fly	74348	8364	4224	0.505022	8.88905	0.505022	0.119296
eggNOG-KOGs	mouse	fly	254247	13543	7890	0.582589	18.7733	0.582589	0.0536219
eggNOG-NOGs	mouse	fly	14727	9058	2318	0.255906	1.62586	0.255906	0.569759
Ensembl Compara	mouse	fly	16380	10298	1796	0.174403	1.5906	0.174403	0.543737
Hieranoid	mouse	fly	9676	6311	1018	0.161306	1.5332	0.161306	0.717532
HomoloGene	mouse	fly	5386	4324	210	0.048566	1.24561	0.048566	0.832081
InParanoid	mouse	fly	11882	9670	983	0.101655	1.22875	0.101655	0.641019
Isobase	mouse	fly	8091	6452	1061	0.164445	1.25403	0.164445	0.639486
IsoRankN-PPI	mouse	fly	12211	9684	1979	0.204358	1.26095	0.204358	0.546183
IsoRankN2-GI	mouse	fly	12941	9957	2329	0.233906	1.29969	0.233906	0.422942
metaPhOrs	mouse	fly	18320	11539	2537	0.219863	1.58766	0.219863	0.495071
OMA	mouse	fly	5671	5252	322	0.06131	1.07978	0.06131	0.846032
OrthoDB	mouse	fly	24229	9531	3206	0.336376	2.54213	0.336376	0.411543
OrthoMCL	mouse	fly	14457	8710	1856	0.213088	1.65982	0.213088	0.626696
PANTHER	mouse	fly	25701	11813	3665	0.310251	2.17565	0.310251	0.411816
Roundup	mouse	fly	6482	5966	74	0.012404	1.08649	0.012404	0.888786
TreeFam	mouse	fly	12051	9252	1638	0.177043	1.30253	0.177043	0.67928
Voting	mouse	fish	15743	13475	1960	0.145455	1.16831	0.145455	0.807707
WORMHOLE LDOs	mouse	fish	15827	13332	2033	0.15249	1.18714	0.15249	0.786903
WORMHOLE RBHs	mouse	fish	12943	12892	24	0.001862	1.00396	0.001862	0.891965
PANTHER LDOs	mouse	fish	9595	9595	0	0	1	0	0.857858
eggNOG-COGs	mouse	fish	133192	11480	6376	0.555401	11.6021	0.555401	0.0817144
eggNOG-KOGs	mouse	fish	1067518	15437	11391	0.737902	69.1532	0.737902	0.0147456
eggNOG-NOGs	mouse	fish	46910	15189	8144	0.536177	3.08842	0.536177	0.305521
Ensembl Compara	mouse	fish	30852	16291	4568	0.2804	1.89381	0.2804	0.494475
Hieranoid	mouse	fish	0	0	0	NA	NA	NA	NA
HomoloGene	mouse	fish	16555	12153	1486	0.122274	1.36221	0.122274	0.740624
InParanoid	mouse	fish	59091	14490	3278	0.226225	4.07805	0.226225	0.216807
Isobase	mouse	fish	0	0	0	NA	NA	NA	NA
IsoRankN-PPI	mouse	fish	19832	19289	379	0.019649	1.02815	0.019649	0.710726
IsoRankN2-GI	mouse	fish	20758	20507	183	0.008924	1.01224	0.008924	0.689907
metaPhOrs	mouse	fish	29496	15081	3868	0.256482	1.95584	0.256482	0.388753
OMA	mouse	fish	18610	12146	1802	0.148362	1.53219	0.148362	0.597343
OrthoDB	mouse	fish	328896	16860	11097	0.658185	19.5075	0.658185	0.0498871
OrthoMCL	mouse	fish	37736	14311	6427	0.449095	2.63685	0.449095	0.368697
PANTHER	mouse	fish	55297	17774	7345	0.413244	3.11112	0.413244	0.277551
Roundup	mouse	fish	13703	12848	378	0.029421	1.06655	0.029421	0.882682
TreeFam	mouse	fish	26936	14999	5133	0.342223	1.79585	0.342223	0.50153
Voting	mouse	human	17764	17082	410	0.024002	1.03992	0.024002	0.958479
WORMHOLE LDOs	mouse	human	18559	17221	485	0.028163	1.0777	0.028163	0.959652
WORMHOLE RBHs	mouse	human	17064	16892	59	0.003493	1.01018	0.003493	0.979916
PANTHER LDOs	mouse	human	15279	15279	0	0	1	0	0.971922
eggNOG-COGs	mouse	human	106674	13022	6436	0.494241	8.19183	0.494241	0.122321
eggNOG-KOGs	mouse	human	682313	15689	11324	0.72178	43.4899	0.72178	0.0236565
eggNOG-NOGs	mouse	human	45412	18051	8079	0.447565	2.51576	0.447565	0.403305
Ensembl Compara	mouse	human	28815	21153	1933	0.091382	1.36222	0.091382	0.850906
Hieranoid	mouse	human	32359	17706	6188	0.349486	1.82757	0.349486	0.574697
HomoloGene	mouse	human	19751	17240	945	0.054814	1.14565	0.054814	0.929874
InParanoid	mouse	human	21891	17570	1202	0.068412	1.24593	0.068412	0.885839
Isobase	mouse	human	12850	11170	1159	0.10376	1.1504	0.10376	0.877899
IsoRankN-PPI	mouse	human	20365	17472	1858	0.106342	1.16558	0.106342	0.106912
IsoRankN2-GI	mouse	human	21833	21260	362	0.017027	1.02695	0.017027	0.11674
metaPhOrs	mouse	human	25854	18806	1896	0.100819	1.37477	0.100819	0.734187
OMA	mouse	human	20451	17135	817	0.04768	1.19352	0.04768	0.831123
OrthoDB	mouse	human	229732	19450	11474	0.589923	11.8114	0.589923	0.082954
OrthoMCL	mouse	human	76928	18158	6333	0.348772	4.23659	0.348772	0.24513
PANTHER	mouse	human	25350	18470	1755	0.095019	1.3725	0.095019	0.73455
Roundup	mouse	human	18501	17265	502	0.029076	1.07159	0.029076	0.965122
TreeFam	mouse	human	25075	18815	1736	0.092267	1.33271	0.092267	0.730384
