# Supplementary material for: WORMHOLE: Novel Least Diverged Ortholog Prediction through Machine Learning
Source: PLoS Comput Biol. 2016 Nov 3;12(11):e1005182. doi: 10.1371/journal.pcbi.1005182 (PMC5094675; doi:10.1371/journal.pcbi.1005182)
Supplement: S2 Table — WORMHOLE and voting values represent LDO predictions with scaled scores above the indicated threshold. SVM = support vector machine, P = precision, R = recall, F = harmonic mean of precision and recall. (XLSX) [file pcbi.1005182.s002.xlsx]

## Sheet: S2 Table
S2 Table. Performance of WORMHOLE SVMs, simple voting, and constituent algorithms at predicting PANTHER LDOs across the 10-folds of the outer cross-validation. WORMHOLE and voting values represent LDO predictions with scaled scores above the indicated threshold. SVM = support vector machine, P = precision, R = recall, F = harmonic mean of precision and recall.
Query Species	Target Species	Algorithm	Threshold	P (across folds)		R (across folds)		F (across folds)		P (fold-specific)										R (fold-specific)										F (fold-specific)
				Mean	SEM	Mean	SEM	Mean	SEM	1	2	3	4	5	6	7	8	9	10	1	2	3	4	5	6	7	8	9	10	1	2	3	4	5	6	7	8	9	10
yeast	worm	SVM	0.1	0.526882	0.013071	0.999492	0.000508	0.689155	0.010688	0.542714	0.512887	0.526854	0.509217	0.515385	0.630225	0.532578	0.473094	0.52861	0.497253	1	1	1	1	1	0.994924	1	1	1	1	0.703583	0.678024	0.690117	0.674809	0.680203	0.771654	0.695009	0.642314	0.691622	0.66422
yeast	worm	SVM	0.25	0.75369	0.013187	0.956033	0.005099	0.842227	0.008605	0.797665	0.77551	0.784	0.773723	0.68231	0.767717	0.772532	0.760618	0.675	0.747826	0.949074	0.954774	0.951456	0.959276	0.940299	0.989848	0.957447	0.933649	0.974227	0.950276	0.866808	0.855856	0.859649	0.856566	0.790795	0.864745	0.855107	0.838298	0.797468	0.836983
yeast	worm	SVM	0.5	0.858525	0.012862	0.909087	0.009869	0.881959	0.00508	0.845188	0.842593	0.824786	0.847107	0.886598	0.861111	0.862245	0.783133	0.920213	0.912281	0.935185	0.914573	0.936893	0.927602	0.855721	0.944162	0.898936	0.924171	0.891753	0.861878	0.887912	0.877108	0.877273	0.885529	0.870886	0.900726	0.880208	0.847826	0.905759	0.886364
yeast	worm	SVM	0.75	0.930506	0.008563	0.801464	0.013157	0.860777	0.009965	0.915423	0.923077	0.912088	0.942529	0.936416	0.964497	0.933735	0.873563	0.936416	0.96732	0.851852	0.78392	0.805825	0.742081	0.80597	0.827411	0.824468	0.720379	0.835052	0.81768	0.882494	0.847826	0.85567	0.83038	0.86631	0.89071	0.875706	0.78961	0.882834	0.886228
yeast	worm	SVM	0.9	0.955916	0.008437	0.724618	0.01573	0.823753	0.01223	0.937107	0.94702	0.954839	0.969325	0.962733	0.981707	0.968254	0.892405	0.960265	0.985507	0.689815	0.718593	0.718447	0.714932	0.771144	0.817259	0.648936	0.668246	0.747423	0.751381	0.794667	0.817143	0.819945	0.822917	0.856354	0.891967	0.77707	0.764228	0.84058	0.852665
yeast	worm	Vote	0.1	0.450566	0.015118	0.973313	0.004195	0.614539	0.014308	0.514706	0.486216	0.376866	0.410882	0.477612	0.481572	0.453634	0.378229	0.484615	0.441327	0.972222	0.974874	0.980583	0.99095	0.955224	0.994924	0.962766	0.971564	0.974227	0.955801	0.673077	0.648829	0.544474	0.580902	0.636816	0.649007	0.616695	0.544489	0.64726	0.603839
yeast	worm	Vote	0.25	0.603234	0.017069	0.921227	0.005378	0.727604	0.011461	0.58	0.625	0.652482	0.589235	0.551929	0.724696	0.586806	0.534626	0.588997	0.598566	0.939815	0.929648	0.893204	0.941176	0.925373	0.908629	0.898936	0.914692	0.938144	0.922652	0.717314	0.747475	0.754098	0.724739	0.69145	0.806306	0.710084	0.674825	0.723658	0.726087
yeast	worm	Vote	0.5	0.742563	0.016453	0.815794	0.011524	0.776102	0.010785	0.741379	0.747748	0.744589	0.73913	0.773196	0.790698	0.746341	0.603509	0.75814	0.780899	0.796296	0.834171	0.834951	0.846154	0.746269	0.862944	0.81383	0.815166	0.840206	0.767956	0.767857	0.788599	0.787185	0.78903	0.759494	0.825243	0.778626	0.693548	0.797066	0.774373
yeast	worm	Vote	0.75	0.875374	0.012947	0.653481	0.016929	0.746731	0.012496	0.876543	0.848485	0.785714	0.864706	0.885714	0.945946	0.875	0.874016	0.902098	0.895522	0.657407	0.703518	0.694175	0.665158	0.616915	0.71066	0.632979	0.526066	0.664948	0.662983	0.751323	0.769231	0.737113	0.751918	0.727273	0.811594	0.734568	0.656805	0.765579	0.761905
yeast	worm	Vote	0.9	0.958346	0.009242	0.464327	0.032024	0.619362	0.029171	0.96875	0.95	0.9	0.944444	0.983333	0.963235	0.988636	0.935065	0.95	1	0.430556	0.477387	0.480583	0.538462	0.293532	0.664975	0.462766	0.341232	0.489691	0.464088	0.596154	0.635452	0.626582	0.685879	0.452107	0.786787	0.630435	0.5	0.646259	0.633962
yeast	worm	BLASTp RBHs	NA	0.792937	0.006147	0.764412	0.01411	0.777939	0.009135	0.82	0.807487	0.805	0.798122	0.766169	0.792271	0.777143	0.762162	0.811828	0.789189	0.759259	0.758794	0.781553	0.769231	0.766169	0.832487	0.723404	0.668246	0.778351	0.80663	0.788462	0.782383	0.793103	0.78341	0.766169	0.811881	0.749311	0.712121	0.794737	0.797814
yeast	worm	eggNOG-COGs	NA	0.271046	0.005647	0.709206	0.011915	0.391858	0.006786	0.273946	0.270872	0.280632	0.29222	0.256932	0.288889	0.251923	0.282398	0.277247	0.235405	0.662037	0.733668	0.68932	0.696833	0.691542	0.791878	0.696809	0.691943	0.747423	0.690608	0.387534	0.395664	0.398876	0.411765	0.374663	0.423338	0.370056	0.401099	0.404463	0.351124
yeast	worm	eggNOG-KOGs	NA	0.485675	0.005177	0.947643	0.005325	0.641999	0.004499	0.488152	0.483544	0.502591	0.503632	0.506775	0.4801	0.460938	0.477833	0.492063	0.461126	0.953704	0.959799	0.941748	0.941176	0.930348	0.979695	0.941489	0.919431	0.958763	0.950276	0.645768	0.643098	0.655405	0.656151	0.65614	0.644407	0.618881	0.628849	0.65035	0.620939
yeast	worm	eggNOG-NOGs	NA	0.602874	0.009859	0.693266	0.010126	0.644683	0.009107	0.618644	0.60793	0.581197	0.655462	0.600858	0.636364	0.599057	0.54	0.596639	0.592593	0.675926	0.693467	0.660194	0.705882	0.696517	0.746193	0.675532	0.63981	0.731959	0.707182	0.646018	0.647887	0.618182	0.679739	0.645161	0.686916	0.635	0.585683	0.657407	0.644836
yeast	worm	Ensembl Compara	NA	0.505499	0.00693	0.789342	0.008498	0.616098	0.006801	0.52648	0.514754	0.478395	0.523077	0.482866	0.542763	0.498328	0.498462	0.511182	0.478689	0.782407	0.788945	0.752427	0.769231	0.771144	0.837563	0.792553	0.767773	0.824742	0.80663	0.629423	0.623016	0.584906	0.622711	0.59387	0.658683	0.61191	0.604478	0.631164	0.600823
yeast	worm	Hieranoid	NA	0.375702	0.012167	0.39302	0.012052	0.383689	0.01109	0.408511	0.416667	0.34466	0.446701	0.383886	0.380531	0.355769	0.331754	0.353488	0.335052	0.444444	0.427136	0.34466	0.39819	0.402985	0.436548	0.393617	0.331754	0.391753	0.359116	0.425721	0.421836	0.34466	0.421053	0.393204	0.406619	0.373737	0.331754	0.371638	0.346667
yeast	worm	HomoloGene	NA	0.400593	0.011088	0.401177	0.012202	0.400031	0.009664	0.446512	0.393035	0.360976	0.472826	0.368984	0.401826	0.371287	0.391753	0.390135	0.408602	0.444444	0.396985	0.359223	0.393665	0.343284	0.446701	0.398936	0.36019	0.448454	0.41989	0.445476	0.395	0.360097	0.42963	0.35567	0.423077	0.384615	0.375309	0.417266	0.414169
yeast	worm	InParanoid	NA	0.621146	0.008044	0.722491	0.01135	0.667649	0.007935	0.653846	0.639485	0.6	0.646341	0.641593	0.629482	0.617925	0.573171	0.605932	0.603687	0.708333	0.748744	0.699029	0.719457	0.721393	0.80203	0.696809	0.668246	0.737113	0.723757	0.68	0.689815	0.64574	0.680942	0.679157	0.705357	0.655	0.617068	0.665116	0.658291
yeast	worm	Isobase	NA	0.653096	0.007237	0.765509	0.015872	0.704592	0.010524	0.657143	0.657143	0.652542	0.683398	0.64	0.689796	0.636364	0.612766	0.663717	0.638095	0.74537	0.809045	0.747573	0.800905	0.716418	0.857868	0.781915	0.682464	0.773196	0.740331	0.698482	0.725225	0.696833	0.7375	0.676056	0.764706	0.701671	0.64574	0.714286	0.685422
yeast	worm	IsoRankN-PPI	NA	0.782263	0.009767	0.75779	0.015553	0.769315	0.011269	0.793103	0.772277	0.760976	0.781395	0.767196	0.779343	0.773481	0.734043	0.848315	0.8125	0.74537	0.78392	0.757282	0.760181	0.721393	0.84264	0.744681	0.654028	0.778351	0.790055	0.768496	0.778055	0.759124	0.770642	0.74359	0.809756	0.758808	0.691729	0.811828	0.80112
yeast	worm	IsoRankN2-GI	NA	0.774476	0.007325	0.744462	0.014678	0.758792	0.010397	0.787129	0.785714	0.748768	0.779343	0.757732	0.792271	0.762431	0.73913	0.81768	0.774566	0.736111	0.773869	0.737864	0.751131	0.731343	0.832487	0.734043	0.64455	0.762887	0.740331	0.760766	0.779747	0.743276	0.764977	0.744304	0.811881	0.747967	0.688608	0.789333	0.757062
yeast	worm	metaPhOrs	NA	0.639614	0.009194	0.889464	0.013292	0.743638	0.008704	0.692029	0.670412	0.618243	0.6609	0.634409	0.632107	0.626812	0.59364	0.650735	0.616858	0.884259	0.899497	0.88835	0.864253	0.880597	0.959391	0.920213	0.796209	0.912371	0.889503	0.776423	0.76824	0.729084	0.74902	0.7375	0.762097	0.74569	0.680162	0.759657	0.728507
yeast	worm	OMA	NA	0.479578	0.012265	0.482576	0.017928	0.480101	0.013164	0.50495	0.5	0.423077	0.543478	0.462687	0.524229	0.438144	0.454082	0.487685	0.457447	0.472222	0.547739	0.427184	0.452489	0.462687	0.604061	0.452128	0.421801	0.510309	0.475138	0.488038	0.522782	0.425121	0.493827	0.462687	0.561321	0.445026	0.437346	0.498741	0.466125
yeast	worm	OrthoDB	NA	NA	NA	0	0	NA	NA	NA	NA	NA	NA	NA	NA	NA	NA	NA	NA	0	0	0	0	0	0	0	0	0	0	NA	NA	NA	NA	NA	NA	NA	NA	NA	NA
yeast	worm	OrthoMCL	NA	0.731332	0.006857	0.875895	0.008159	0.796966	0.006517	0.752	0.721311	0.737903	0.759843	0.720339	0.765957	0.722467	0.698795	0.717213	0.717489	0.87037	0.884422	0.88835	0.873303	0.845771	0.913706	0.87234	0.824645	0.902062	0.883978	0.806867	0.794582	0.806167	0.812632	0.778032	0.833333	0.790361	0.756522	0.799087	0.792079
yeast	worm	PANTHER	NA	0.597634	0.006387	1	0	0.74797	0.00498	0.62069	0.601208	0.633846	0.605479	0.610942	0.577713	0.591195	0.578082	0.582583	0.574603	1	1	1	1	1	1	1	1	1	1	0.765957	0.750943	0.775895	0.754266	0.758491	0.732342	0.743083	0.732639	0.736243	0.729839
yeast	worm	Roundup	NA	0.701263	0.012245	0.685547	0.012896	0.693035	0.011648	0.720812	0.714286	0.64455	0.736842	0.724868	0.716346	0.693989	0.62439	0.742105	0.694444	0.657407	0.703518	0.660194	0.696833	0.681592	0.756345	0.675532	0.606635	0.726804	0.690608	0.687651	0.708861	0.652278	0.716279	0.702564	0.735802	0.684636	0.615385	0.734375	0.692521
yeast	worm	TreeFam	NA	0.599105	0.010728	0.735828	0.015179	0.659808	0.010593	0.617886	0.621951	0.604	0.657371	0.594142	0.60687	0.542636	0.546939	0.59375	0.605505	0.703704	0.768844	0.73301	0.746606	0.706468	0.807107	0.744681	0.635071	0.783505	0.729282	0.658009	0.68764	0.662281	0.699153	0.645455	0.69281	0.627803	0.587719	0.675556	0.661654
yeast	fly	SVM	0.1	0.549047	0.018539	0.996722	0.001836	0.706229	0.015847	0.562005	0.424603	0.612717	0.568421	0.481395	0.603352	0.572603	0.516279	0.560526	0.588571	0.995327	1	0.981481	1	1	1	0.995238	1	1	0.995169	0.718381	0.5961	0.754448	0.724832	0.649922	0.752613	0.726957	0.680982	0.718381	0.739677
yeast	fly	SVM	0.25	0.799343	0.018373	0.952655	0.004453	0.867969	0.010539	0.793651	0.817814	0.854772	0.8	0.862222	0.817121	0.846809	0.670846	0.792969	0.737226	0.934579	0.943925	0.953704	0.944444	0.937198	0.972222	0.947619	0.963964	0.953052	0.975845	0.858369	0.876356	0.901532	0.866242	0.898148	0.887949	0.894382	0.791128	0.865672	0.839917
yeast	fly	SVM	0.5	0.890258	0.008035	0.90873	0.0083	0.898919	0.00442	0.891509	0.924623	0.90991	0.898148	0.904306	0.867521	0.890411	0.857143	0.846809	0.912195	0.883178	0.859813	0.935185	0.898148	0.913043	0.939815	0.928571	0.891892	0.934272	0.903382	0.887324	0.891041	0.922374	0.898148	0.908654	0.902222	0.909091	0.874172	0.888393	0.907767
yeast	fly	SVM	0.75	0.939578	0.009148	0.835314	0.011237	0.883683	0.006559	0.909091	0.957672	0.978947	0.957447	0.92973	0.935484	0.921875	0.89372	0.981818	0.93	0.841121	0.845794	0.861111	0.833333	0.830918	0.805556	0.842857	0.833333	0.760563	0.898551	0.873786	0.898263	0.916256	0.891089	0.877551	0.865672	0.880597	0.862471	0.857143	0.914005
yeast	fly	SVM	0.9	0.967079	0.00498	0.742094	0.017465	0.838697	0.01188	0.974194	0.97561	0.994012	0.961538	0.963415	0.974684	0.943182	0.951049	0.981595	0.951515	0.705607	0.747664	0.768519	0.810185	0.763285	0.712963	0.790476	0.612613	0.751174	0.758454	0.818428	0.846561	0.866841	0.879397	0.851752	0.823529	0.860104	0.745205	0.851064	0.844086
yeast	fly	Vote	0.1	0.479573	0.016571	0.977075	0.003681	0.641752	0.015008	0.489209	0.403409	0.524876	0.422535	0.480952	0.557292	0.501217	0.526961	0.410609	0.478673	0.953271	0.995327	0.976852	0.972222	0.975845	0.990741	0.980952	0.968468	0.981221	0.975845	0.646593	0.574124	0.682848	0.58906	0.644338	0.713333	0.663446	0.68254	0.578947	0.642289
yeast	fly	Vote	0.25	0.613006	0.01334	0.927263	0.009595	0.736782	0.008308	0.60061	0.663265	0.572603	0.631922	0.69403	0.609971	0.548476	0.591549	0.601286	0.616352	0.920561	0.911215	0.967593	0.898148	0.898551	0.962963	0.942857	0.945946	0.877934	0.94686	0.726937	0.767717	0.719449	0.741874	0.783158	0.746858	0.69352	0.727903	0.71374	0.746667
yeast	fly	Vote	0.5	0.754466	0.007928	0.825976	0.011097	0.788039	0.00636	0.772727	0.72619	0.748988	0.785388	0.768908	0.780172	0.75576	0.703125	0.754464	0.748936	0.794393	0.85514	0.856481	0.796296	0.884058	0.837963	0.780952	0.810811	0.793427	0.850242	0.78341	0.785408	0.799136	0.790805	0.822472	0.808036	0.76815	0.753138	0.773455	0.79638
yeast	fly	Vote	0.75	0.914707	0.007437	0.633359	0.015156	0.747058	0.009349	0.926471	0.910256	0.940789	0.960317	0.87574	0.918919	0.900709	0.902778	0.902597	0.908497	0.588785	0.663551	0.662037	0.560185	0.714976	0.62963	0.604762	0.585586	0.652582	0.671498	0.72	0.767568	0.777174	0.707602	0.787234	0.747253	0.723647	0.710383	0.757493	0.772222
yeast	fly	Vote	0.9	0.968394	0.005667	0.463962	0.025727	0.623051	0.023561	0.961165	0.954545	0.970149	0.980392	0.985915	0.95122	0.95098	1	0.981651	0.947917	0.462617	0.490654	0.601852	0.462963	0.338164	0.541667	0.461905	0.337838	0.502347	0.439614	0.624606	0.648148	0.742857	0.628931	0.503597	0.690265	0.621795	0.505051	0.664596	0.60066
yeast	fly	BLASTp RBHs	NA	0.777208	0.006744	0.737126	0.011212	0.756355	0.008162	0.790244	0.796954	0.788462	0.759615	0.813725	0.78607	0.763158	0.769231	0.761905	0.742718	0.757009	0.733645	0.759259	0.731481	0.801932	0.731481	0.690476	0.675676	0.751174	0.73913	0.77327	0.76399	0.773585	0.745283	0.807786	0.757794	0.725	0.719424	0.756501	0.74092
yeast	fly	eggNOG-COGs	NA	0.262479	0.002086	0.719649	0.008571	0.384608	0.003191	0.26146	0.265101	0.27395	0.253886	0.258741	0.267826	0.251712	0.26506	0.261168	0.265886	0.719626	0.738318	0.75463	0.680556	0.714976	0.712963	0.7	0.693694	0.713615	0.768116	0.383562	0.390123	0.401973	0.369811	0.379974	0.389381	0.370277	0.383562	0.38239	0.395031
yeast	fly	eggNOG-KOGs	NA	0.486704	0.005176	0.945669	0.00183	0.642527	0.00473	0.469767	0.501241	0.513648	0.481132	0.457746	0.48	0.4925	0.492925	0.498765	0.479319	0.943925	0.943925	0.958333	0.944444	0.942029	0.944444	0.938095	0.941441	0.948357	0.951691	0.627329	0.654781	0.668821	0.6375	0.616114	0.636505	0.645902	0.647059	0.653722	0.63754
yeast	fly	eggNOG-NOGs	NA	0.630101	0.008537	0.710594	0.00703	0.667567	0.006073	0.632479	0.646341	0.626984	0.635593	0.618026	0.689956	0.619658	0.639831	0.596899	0.595238	0.691589	0.742991	0.731481	0.694444	0.695652	0.731481	0.690476	0.68018	0.723005	0.724638	0.660714	0.691304	0.675214	0.663717	0.654545	0.710112	0.653153	0.659389	0.653928	0.653595
yeast	fly	Ensembl Compara	NA	0.528885	0.006342	0.789035	0.006583	0.63296	0.004749	0.525806	0.515528	0.534591	0.55082	0.513514	0.568627	0.5	0.537736	0.526984	0.515244	0.761682	0.775701	0.787037	0.777778	0.826087	0.805556	0.790476	0.77027	0.779343	0.816425	0.622137	0.619403	0.636704	0.644914	0.633333	0.666667	0.612546	0.633333	0.628788	0.631776
yeast	fly	Hieranoid	NA	0.381891	0.005972	0.403835	0.006368	0.392134	0.004383	0.35426	0.376033	0.392405	0.411215	0.386792	0.405941	0.371179	0.391892	0.360996	0.368201	0.369159	0.425234	0.430556	0.407407	0.396135	0.37963	0.404762	0.391892	0.408451	0.425121	0.361556	0.399123	0.410596	0.409302	0.391408	0.392344	0.387244	0.391892	0.38326	0.394619
yeast	fly	HomoloGene	NA	0.450003	0.010163	0.449647	0.005597	0.449199	0.00604	0.453333	0.425926	0.492462	0.473934	0.45641	0.492386	0.41704	0.461165	0.431624	0.395745	0.476636	0.429907	0.453704	0.462963	0.429952	0.449074	0.442857	0.427928	0.474178	0.449275	0.464692	0.427907	0.472289	0.468384	0.442786	0.469734	0.429561	0.443925	0.451902	0.420814
yeast	fly	InParanoid	NA	0.640812	0.006376	0.732304	0.008028	0.68313	0.004599	0.616	0.647059	0.649402	0.662338	0.614754	0.678261	0.622568	0.633858	0.641026	0.642857	0.719626	0.719626	0.75463	0.708333	0.724638	0.722222	0.761905	0.725225	0.704225	0.782609	0.663793	0.681416	0.698073	0.684564	0.665188	0.699552	0.685225	0.676471	0.671141	0.705882
yeast	fly	Isobase	NA	0.66863	0.008913	0.785623	0.005909	0.721897	0.004443	0.644788	0.660232	0.650558	0.72807	0.674699	0.683128	0.643137	0.701245	0.652672	0.647773	0.780374	0.799065	0.810185	0.768519	0.811594	0.768519	0.780952	0.761261	0.802817	0.772947	0.706131	0.723044	0.721649	0.747748	0.736842	0.723312	0.705376	0.730022	0.72	0.704846
yeast	fly	IsoRankN-PPI	NA	0.811928	0.008878	0.789024	0.008408	0.799959	0.006562	0.796296	0.802691	0.860697	0.804762	0.805825	0.828283	0.762791	0.792271	0.819512	0.846154	0.803738	0.836449	0.800926	0.782407	0.801932	0.759259	0.780952	0.738739	0.788732	0.797101	0.8	0.819222	0.829736	0.793427	0.803874	0.792271	0.771765	0.764569	0.803828	0.820896
yeast	fly	IsoRankN2-GI	NA	0.803263	0.006233	0.776367	0.007726	0.789292	0.004817	0.801932	0.782222	0.835821	0.809756	0.799043	0.807882	0.771845	0.785714	0.826531	0.811881	0.775701	0.82243	0.777778	0.768519	0.806763	0.759259	0.757143	0.743243	0.760563	0.792271	0.788599	0.801822	0.805755	0.788599	0.802885	0.782816	0.764423	0.763889	0.792176	0.801956
yeast	fly	metaPhOrs	NA	0.686744	0.007224	0.896542	0.006645	0.777589	0.006273	0.682657	0.674825	0.717391	0.677536	0.653846	0.725632	0.676364	0.681661	0.708487	0.669039	0.864486	0.901869	0.916667	0.865741	0.903382	0.930556	0.885714	0.887387	0.901408	0.908213	0.762887	0.772	0.804878	0.760163	0.758621	0.815416	0.76701	0.771037	0.793388	0.770492
yeast	fly	OMA	NA	0.488582	0.010581	0.492911	0.007296	0.490321	0.007719	0.446512	0.468182	0.511737	0.527778	0.5	0.546392	0.454545	0.488263	0.488263	0.454148	0.448598	0.481308	0.50463	0.527778	0.516908	0.490741	0.5	0.468468	0.488263	0.502415	0.447552	0.474654	0.508159	0.527778	0.508314	0.517073	0.47619	0.478161	0.488263	0.477064
yeast	fly	OrthoDB	NA	NA	NA	0	0	NA	NA	NA	NA	NA	NA	NA	NA	NA	NA	NA	NA	0	0	0	0	0	0	0	0	0	0	NA	NA	NA	NA	NA	NA	NA	NA	NA	NA
yeast	fly	OrthoMCL	NA	0.72564	0.00696	0.886805	0.005024	0.798013	0.005237	0.714286	0.727612	0.752896	0.748031	0.719844	0.760956	0.706107	0.714286	0.69145	0.72093	0.88785	0.911215	0.902778	0.87963	0.89372	0.884259	0.880952	0.855856	0.873239	0.898551	0.791667	0.809129	0.821053	0.808511	0.797414	0.817987	0.783898	0.778689	0.771784	0.8
yeast	fly	PANTHER	NA	0.652923	0.005853	1	0	0.789883	0.004347	0.652439	0.660494	0.662577	0.664615	0.610619	0.668731	0.644172	0.634286	0.663551	0.667742	1	1	1	1	1	1	1	1	1	1	0.789668	0.795539	0.797048	0.798521	0.758242	0.801484	0.783582	0.776224	0.797753	0.800774
yeast	fly	Roundup	NA	0.732627	0.008548	0.729563	0.010927	0.730749	0.008287	0.71564	0.717593	0.766055	0.736364	0.760563	0.77551	0.703883	0.722488	0.732719	0.695455	0.705607	0.724299	0.773148	0.75	0.782609	0.703704	0.690476	0.68018	0.746479	0.73913	0.710588	0.72093	0.769585	0.743119	0.771429	0.737864	0.697115	0.700696	0.739535	0.716628
yeast	fly	TreeFam	NA	0.598278	0.008659	0.72166	0.007079	0.653833	0.006342	0.599206	0.581227	0.616541	0.606426	0.56015	0.640496	0.56705	0.634921	0.60076	0.576	0.705607	0.752336	0.759259	0.699074	0.719807	0.717593	0.704762	0.720721	0.741784	0.695652	0.648069	0.655804	0.680498	0.649462	0.630021	0.676856	0.62845	0.675105	0.663866	0.630197
yeast	fish	SVM	0.1	0.39922	0.010932	0.996556	0.001943	0.569203	0.01074	0.409683	0.434608	0.386	0.364173	0.408478	0.468384	0.350187	0.381295	0.408034	0.381356	1	0.995392	1	1	0.995305	0.980392	1	1	1	0.994475	0.581242	0.605042	0.556999	0.533911	0.579235	0.633914	0.518724	0.552083	0.57958	0.551302
yeast	fish	SVM	0.25	0.592633	0.018965	0.926018	0.007376	0.720831	0.014236	0.64486	0.654723	0.647727	0.483516	0.564246	0.632107	0.506061	0.592262	0.579618	0.621212	0.940909	0.926267	0.88601	0.951351	0.948357	0.926471	0.893048	0.938679	0.943005	0.906077	0.76525	0.767176	0.748359	0.641166	0.707531	0.751491	0.646035	0.726277	0.717949	0.737079
yeast	fish	SVM	0.5	0.766792	0.010474	0.803327	0.016553	0.782911	0.005718	0.719557	0.754167	0.77512	0.758065	0.790476	0.78744	0.765363	0.835979	0.730435	0.751323	0.886364	0.834101	0.839378	0.762162	0.779343	0.79902	0.73262	0.745283	0.870466	0.78453	0.794297	0.792123	0.80597	0.760108	0.78487	0.793187	0.748634	0.78803	0.794326	0.767568
yeast	fish	SVM	0.75	0.862373	0.007964	0.675853	0.014485	0.756442	0.007651	0.854922	0.849162	0.871622	0.915254	0.849711	0.883117	0.857143	0.877301	0.833333	0.832168	0.75	0.700461	0.668394	0.583784	0.690141	0.666667	0.641711	0.674528	0.725389	0.657459	0.799031	0.767677	0.756598	0.712871	0.761658	0.759777	0.733945	0.762667	0.775623	0.734568
yeast	fish	SVM	0.9	0.91484	0.006606	0.53477	0.019422	0.672584	0.014106	0.901316	0.935484	0.873239	0.935185	0.918182	0.912281	0.931818	0.922414	0.928571	0.889908	0.622727	0.534562	0.642487	0.545946	0.474178	0.509804	0.438503	0.504717	0.53886	0.535912	0.736559	0.680352	0.740299	0.68942	0.625387	0.654088	0.596364	0.652439	0.681967	0.668966
yeast	fish	Vote	0.1	0.399929	0.012691	0.950894	0.003463	0.562036	0.012304	0.447034	0.427686	0.380952	0.372632	0.484337	0.378168	0.367304	0.382298	0.396588	0.362288	0.959091	0.953917	0.953368	0.956757	0.943662	0.95098	0.925134	0.957547	0.963731	0.944751	0.609827	0.590585	0.544379	0.536364	0.640127	0.541144	0.525836	0.546433	0.561934	0.523737
yeast	fish	Vote	0.25	0.500971	0.014227	0.903902	0.00999	0.643528	0.012285	0.591837	0.505051	0.519757	0.522293	0.484337	0.449761	0.5	0.523416	0.486631	0.42663	0.922727	0.921659	0.88601	0.886486	0.943662	0.921569	0.850267	0.896226	0.943005	0.867403	0.721137	0.652529	0.655172	0.657315	0.640127	0.604502	0.629703	0.66087	0.641975	0.571949
yeast	fish	Vote	0.5	0.674858	0.014351	0.737764	0.016729	0.702946	0.009006	0.649819	0.657692	0.758065	0.648402	0.734597	0.717172	0.628571	0.634981	0.64486	0.674419	0.818182	0.788018	0.73057	0.767568	0.7277	0.696078	0.705882	0.787736	0.715026	0.640884	0.724346	0.716981	0.744063	0.70297	0.731132	0.706468	0.664987	0.703158	0.678133	0.657224
yeast	fish	Vote	0.75	0.833014	0.012214	0.547477	0.024315	0.656608	0.015583	0.834356	0.841772	0.884298	0.748344	0.791209	0.854701	0.831776	0.828125	0.864078	0.851485	0.618182	0.612903	0.554404	0.610811	0.676056	0.490196	0.475936	0.5	0.46114	0.475138	0.710183	0.709333	0.681529	0.672619	0.729114	0.623053	0.605442	0.623529	0.601351	0.609929
yeast	fish	Vote	0.9	0.913801	0.01273	0.4135	0.025073	0.563817	0.019715	0.930233	0.94382	0.884298	0.883721	0.833333	0.951807	0.933333	0.901099	0.969697	0.906667	0.363636	0.387097	0.554404	0.410811	0.56338	0.387255	0.374332	0.386792	0.331606	0.375691	0.522876	0.54902	0.681529	0.560886	0.672269	0.550523	0.534351	0.541254	0.494208	0.53125
yeast	fish	BLASTp RBHs	NA	0.722998	0.010488	0.709001	0.006244	0.71545	0.00599	0.725581	0.748768	0.71066	0.722222	0.684932	0.721951	0.708571	0.668103	0.764045	0.775148	0.709091	0.700461	0.725389	0.702703	0.704225	0.72549	0.663102	0.731132	0.704663	0.723757	0.717241	0.72381	0.717949	0.712329	0.694444	0.723716	0.685083	0.698198	0.733154	0.748571
yeast	fish	eggNOG-COGs	NA	0.158997	0.004752	0.698234	0.011825	0.258819	0.006848	0.176207	0.169811	0.168182	0.144009	0.181716	0.157549	0.144536	0.162528	0.147191	0.138239	0.713636	0.663594	0.766839	0.675676	0.755869	0.705882	0.657754	0.679245	0.678756	0.685083	0.282628	0.270423	0.275862	0.237417	0.292994	0.257603	0.236994	0.262295	0.241921	0.230056
yeast	fish	eggNOG-KOGs	NA	0.202434	0.004015	0.941451	0.004282	0.333067	0.005549	0.215256	0.221018	0.198925	0.187568	0.209326	0.210757	0.196251	0.208117	0.196791	0.180328	0.936364	0.940092	0.958549	0.92973	0.948357	0.941176	0.951872	0.943396	0.953368	0.911602	0.350042	0.357895	0.329475	0.31216	0.342954	0.344395	0.325411	0.341006	0.326241	0.301095
yeast	fish	eggNOG-NOGs	NA	0.471579	0.009945	0.682549	0.01011	0.557006	0.007763	0.530909	0.475862	0.471831	0.453901	0.511327	0.433628	0.433099	0.462264	0.486692	0.456274	0.663636	0.635945	0.694301	0.691892	0.741784	0.720588	0.657754	0.693396	0.663212	0.662983	0.589899	0.544379	0.561845	0.54818	0.605364	0.541436	0.522293	0.554717	0.561404	0.540541
yeast	fish	Ensembl Compara	NA	0.339174	0.010185	0.766598	0.011014	0.469767	0.011147	0.39486	0.360262	0.340708	0.329621	0.369892	0.337607	0.314815	0.344262	0.322654	0.277056	0.768182	0.760369	0.797927	0.8	0.807512	0.77451	0.727273	0.792453	0.73057	0.707182	0.521605	0.488889	0.477519	0.466877	0.507375	0.470238	0.439418	0.48	0.447619	0.398134
yeast	fish	Hieranoid	NA	NA	NA	0	0	NA	NA	NA	NA	NA	NA	NA	NA	NA	NA	NA	NA	0	0	0	0	0	0	0	0	0	0	NA	NA	NA	NA	NA	NA	NA	NA	NA	NA
yeast	fish	HomoloGene	NA	0.432351	0.01132	0.44242	0.009804	0.436724	0.008935	0.494681	0.469194	0.410377	0.463542	0.447699	0.388889	0.39	0.431818	0.424084	0.403226	0.422727	0.456221	0.450777	0.481081	0.502347	0.411765	0.417112	0.448113	0.419689	0.414365	0.455882	0.462617	0.42963	0.472149	0.473451	0.4	0.403101	0.439815	0.421875	0.408719
yeast	fish	InParanoid	NA	0.41714	0.010154	0.74802	0.01149	0.535364	0.010841	0.473973	0.455801	0.431034	0.40407	0.422977	0.390957	0.378223	0.427136	0.412979	0.374251	0.786364	0.760369	0.777202	0.751351	0.760563	0.720588	0.705882	0.801887	0.725389	0.690608	0.591453	0.569948	0.554529	0.52552	0.543624	0.506897	0.492537	0.557377	0.526316	0.485437
yeast	fish	Isobase	NA	NA	NA	0	0	NA	NA	NA	NA	NA	NA	NA	NA	NA	NA	NA	NA	0	0	0	0	0	0	0	0	0	0	NA	NA	NA	NA	NA	NA	NA	NA	NA	NA
yeast	fish	IsoRankN-PPI	NA	0.716727	0.005843	0.715093	0.00812	0.715522	0.00439	0.731132	0.735	0.73545	0.691542	0.714932	0.712919	0.682796	0.72381	0.73224	0.707447	0.704545	0.677419	0.720207	0.751351	0.741784	0.730392	0.679144	0.716981	0.694301	0.734807	0.717593	0.705036	0.727749	0.720207	0.728111	0.72155	0.680965	0.720379	0.712766	0.720867
yeast	fish	IsoRankN2-GI	NA	NA	NA	0	0	NA	NA	NA	NA	NA	NA	NA	NA	NA	NA	NA	NA	0	0	0	0	0	0	0	0	0	0	NA	NA	NA	NA	NA	NA	NA	NA	NA	NA
yeast	fish	metaPhOrs	NA	0.451305	0.010202	0.779363	0.011524	0.571237	0.010289	0.494413	0.504451	0.421965	0.430199	0.472527	0.429799	0.426829	0.46438	0.457831	0.410658	0.804545	0.78341	0.756477	0.816216	0.807512	0.735294	0.748663	0.830189	0.787565	0.723757	0.612457	0.613718	0.541744	0.563433	0.596187	0.542495	0.543689	0.595601	0.579048	0.524
yeast	fish	OMA	NA	0.445277	0.008063	0.516385	0.006068	0.477722	0.005248	0.5	0.471774	0.434599	0.448889	0.441296	0.410569	0.419913	0.447581	0.445455	0.432692	0.490909	0.539171	0.533679	0.545946	0.511737	0.495098	0.518717	0.523585	0.507772	0.497238	0.495413	0.503226	0.47907	0.492683	0.473913	0.448889	0.464115	0.482609	0.474576	0.462725
yeast	fish	OrthoDB	NA	NA	NA	0	0	NA	NA	NA	NA	NA	NA	NA	NA	NA	NA	NA	NA	0	0	0	0	0	0	0	0	0	0	NA	NA	NA	NA	NA	NA	NA	NA	NA	NA
yeast	fish	OrthoMCL	NA	0.554803	0.007171	0.838632	0.008256	0.667571	0.006661	0.595611	0.576923	0.562937	0.518771	0.571875	0.535168	0.542553	0.544379	0.557823	0.541985	0.863636	0.829493	0.834197	0.821622	0.859155	0.857843	0.818182	0.867925	0.849741	0.78453	0.705009	0.680529	0.672234	0.635983	0.686679	0.659134	0.652452	0.669091	0.673511	0.641084
yeast	fish	PANTHER	NA	0.468661	0.007016	1	0	0.637936	0.0065	0.501139	0.495434	0.450935	0.437352	0.488532	0.481132	0.458333	0.463895	0.467312	0.442543	1	1	1	1	1	1	1	1	1	1	0.667678	0.662595	0.621578	0.608553	0.656394	0.649682	0.628571	0.633782	0.636964	0.613559
yeast	fish	Roundup	NA	0.643861	0.011918	0.643918	0.010649	0.643368	0.009518	0.692308	0.650718	0.642157	0.689266	0.640909	0.616438	0.61236	0.619266	0.69186	0.583333	0.695455	0.626728	0.678756	0.659459	0.661972	0.661765	0.582888	0.636792	0.61658	0.618785	0.693878	0.638498	0.65995	0.674033	0.65127	0.638298	0.59726	0.627907	0.652055	0.600536
yeast	fish	TreeFam	NA	0.492819	0.011256	0.736349	0.010367	0.590065	0.010473	0.535256	0.550676	0.50165	0.444444	0.51746	0.482866	0.473118	0.482866	0.498155	0.441696	0.759091	0.751152	0.787565	0.713514	0.765258	0.759804	0.705882	0.731132	0.699482	0.690608	0.62782	0.635478	0.612903	0.547718	0.617424	0.590476	0.566524	0.581614	0.581897	0.538793
yeast	human	SVM	0.1	0.469507	0.011485	0.991676	0.001854	0.636518	0.010545	0.438976	0.477223	0.406312	0.534413	0.459615	0.492205	0.493151	0.462343	0.438795	0.492032	0.995536	1	0.990385	0.992481	0.995833	0.982222	0.981818	0.991031	0.991489	0.995968	0.60929	0.646109	0.576224	0.694737	0.628947	0.655786	0.656535	0.630528	0.608355	0.658667
yeast	human	SVM	0.25	0.638907	0.022225	0.94347	0.006361	0.759257	0.015267	0.497717	0.631268	0.70696	0.680965	0.664653	0.616279	0.71875	0.589385	0.578125	0.704969	0.973214	0.972727	0.927885	0.954887	0.916667	0.942222	0.940909	0.946188	0.944681	0.915323	0.65861	0.765653	0.802495	0.794992	0.770578	0.745167	0.814961	0.726334	0.717286	0.796491
yeast	human	SVM	0.5	0.809058	0.01174	0.852339	0.010003	0.829212	0.005937	0.838565	0.858447	0.823256	0.836431	0.778626	0.842593	0.804082	0.747253	0.762846	0.798479	0.834821	0.854545	0.850962	0.845865	0.85	0.808889	0.895455	0.914798	0.821277	0.846774	0.836689	0.856492	0.836879	0.841121	0.812749	0.825397	0.847312	0.822581	0.790984	0.821918
yeast	human	SVM	0.75	0.884284	0.011615	0.745959	0.010903	0.808262	0.006511	0.897143	0.933702	0.882022	0.911894	0.828829	0.88587	0.914634	0.845411	0.833333	0.91	0.700893	0.768182	0.754808	0.778195	0.766667	0.724444	0.681818	0.784753	0.765957	0.733871	0.786967	0.842893	0.813472	0.839757	0.796537	0.797066	0.78125	0.813953	0.798226	0.8125
yeast	human	SVM	0.9	0.941419	0.008592	0.572988	0.030884	0.707536	0.023696	0.904192	0.957317	0.888	0.933673	0.947368	0.968992	0.937063	0.959596	0.946154	0.971831	0.674107	0.713636	0.533654	0.68797	0.45	0.555556	0.609091	0.426009	0.523404	0.556452	0.772379	0.817708	0.666667	0.792208	0.610169	0.706215	0.738292	0.590062	0.673973	0.707692
yeast	human	Vote	0.1	0.421783	0.017673	0.964929	0.003891	0.584766	0.016744	0.418919	0.401119	0.392996	0.449912	0.317568	0.39633	0.509615	0.409266	0.503417	0.418685	0.96875	0.977273	0.971154	0.962406	0.979167	0.96	0.963636	0.950673	0.940426	0.975806	0.584906	0.568783	0.559557	0.613174	0.479592	0.561039	0.666667	0.5722	0.655786	0.585956
yeast	human	Vote	0.25	0.559989	0.012906	0.909942	0.008185	0.692155	0.00936	0.537433	0.558583	0.480296	0.623711	0.608955	0.526178	0.577904	0.559229	0.554404	0.573201	0.897321	0.931818	0.9375	0.909774	0.85	0.893333	0.927273	0.910314	0.910638	0.931452	0.672241	0.698467	0.635179	0.740061	0.709565	0.662273	0.712042	0.692833	0.689211	0.709677
yeast	human	Vote	0.5	0.690729	0.013137	0.803018	0.009778	0.741915	0.009159	0.662879	0.669091	0.621094	0.755245	0.655629	0.714286	0.69697	0.723849	0.672535	0.735714	0.78125	0.836364	0.764423	0.81203	0.825	0.755556	0.836364	0.775785	0.812766	0.830645	0.717213	0.743434	0.685345	0.782609	0.730627	0.734341	0.760331	0.748918	0.736031	0.780303
yeast	human	Vote	0.75	0.851183	0.007708	0.582863	0.013583	0.691179	0.010941	0.84106	0.861842	0.841667	0.863158	0.819767	0.866667	0.85119	0.825806	0.836478	0.904192	0.566964	0.595455	0.485577	0.616541	0.5875	0.577778	0.65	0.573991	0.565957	0.608871	0.677333	0.704301	0.615854	0.719298	0.684466	0.693333	0.737113	0.677249	0.675127	0.727711
yeast	human	Vote	0.9	0.951502	0.010073	0.371052	0.033467	0.524757	0.033026	0.971014	1	0.982456	0.946154	0.955224	0.95098	0.89781	0.924528	0.914634	0.972222	0.299107	0.240909	0.269231	0.462406	0.266667	0.431111	0.559091	0.439462	0.319149	0.423387	0.457338	0.388278	0.422642	0.621212	0.416938	0.593272	0.689076	0.595745	0.473186	0.589888
yeast	human	BLASTp RBHs	NA	0.716099	0.008518	0.696996	0.01036	0.706164	0.008432	0.746544	0.697368	0.71066	0.736626	0.7	0.688679	0.757009	0.743243	0.696035	0.684825	0.723214	0.722727	0.673077	0.672932	0.670833	0.648889	0.736364	0.73991	0.67234	0.709677	0.734694	0.709821	0.691358	0.70334	0.685106	0.668192	0.746544	0.741573	0.683983	0.69703
yeast	human	eggNOG-COGs	NA	0.194712	0.005171	0.714469	0.010428	0.305569	0.006313	0.194444	0.187426	0.167857	0.219668	0.192963	0.18922	0.188141	0.18427	0.200243	0.222884	0.71875	0.718182	0.677885	0.646617	0.708333	0.733333	0.75	0.735426	0.702128	0.754032	0.306084	0.297272	0.269084	0.327931	0.303301	0.30082	0.30082	0.294699	0.311615	0.344066
yeast	human	eggNOG-KOGs	NA	0.259391	0.004204	0.945535	0.004271	0.406985	0.005425	0.265509	0.245803	0.2425	0.281075	0.267139	0.256563	0.2494	0.253949	0.253165	0.278802	0.955357	0.931818	0.932692	0.943609	0.941667	0.955556	0.945455	0.93722	0.93617	0.975806	0.415534	0.388994	0.384921	0.433132	0.416206	0.404516	0.394687	0.399618	0.398551	0.433692
yeast	human	eggNOG-NOGs	NA	0.494953	0.007718	0.628681	0.010583	0.553515	0.007657	0.477352	0.494881	0.442748	0.525084	0.475758	0.498221	0.514286	0.494845	0.513699	0.512658	0.611607	0.659091	0.557692	0.590226	0.654167	0.622222	0.654545	0.64574	0.638298	0.653226	0.536204	0.565302	0.493617	0.555752	0.550877	0.55336	0.576	0.560311	0.56926	0.574468
yeast	human	Ensembl Compara	NA	0.412242	0.009599	0.744818	0.006677	0.530291	0.00885	0.391408	0.384615	0.374065	0.466507	0.415525	0.383886	0.412214	0.411192	0.432432	0.450575	0.732143	0.75	0.721154	0.733083	0.758333	0.72	0.736364	0.757848	0.748936	0.790323	0.510109	0.508475	0.492611	0.570175	0.536873	0.500773	0.528548	0.533123	0.548287	0.573939
yeast	human	Hieranoid	NA	0.345264	0.010889	0.397871	0.010076	0.369389	0.010052	0.34717	0.339695	0.278689	0.362963	0.367857	0.303136	0.374486	0.362595	0.390625	0.325424	0.410714	0.404545	0.326923	0.368421	0.429167	0.386667	0.413636	0.426009	0.425532	0.387097	0.376278	0.369295	0.300885	0.365672	0.396154	0.339844	0.393089	0.391753	0.407332	0.353591
yeast	human	HomoloGene	NA	0.44108	0.012119	0.446318	0.010331	0.443325	0.010418	0.444954	0.408257	0.385321	0.492126	0.42623	0.403922	0.474138	0.416667	0.488372	0.470817	0.433036	0.404545	0.403846	0.469925	0.433333	0.457778	0.5	0.426009	0.446809	0.487903	0.438914	0.406393	0.394366	0.480769	0.429752	0.429167	0.486726	0.421286	0.466667	0.479208
yeast	human	InParanoid	NA	0.486657	0.009012	0.747682	0.008091	0.589206	0.007913	0.501567	0.470085	0.442424	0.54717	0.472	0.469274	0.501449	0.501511	0.471503	0.489583	0.714286	0.75	0.701923	0.763158	0.7375	0.746667	0.786364	0.744395	0.774468	0.758065	0.589319	0.577933	0.542751	0.637363	0.57561	0.576329	0.612389	0.599278	0.586151	0.594937
yeast	human	Isobase	NA	0.587343	0.006418	0.681024	0.008641	0.630442	0.005939	0.577778	0.56391	0.590308	0.617544	0.563636	0.610236	0.583658	0.569853	0.582418	0.614094	0.696429	0.681818	0.644231	0.661654	0.645833	0.688889	0.681818	0.695067	0.676596	0.737903	0.631579	0.617284	0.616092	0.638838	0.601942	0.647182	0.628931	0.626263	0.625984	0.67033
yeast	human	IsoRankN-PPI	NA	0.736582	0.009363	0.703014	0.010677	0.718965	0.008152	0.746544	0.729358	0.73913	0.78903	0.70614	0.751244	0.741071	0.730233	0.677966	0.755102	0.723214	0.722727	0.653846	0.703008	0.670833	0.671111	0.754545	0.704036	0.680851	0.745968	0.734694	0.726027	0.693878	0.743539	0.688034	0.70892	0.747748	0.716895	0.679406	0.750507
yeast	human	IsoRankN2-GI	NA	0.740715	0.007004	0.704272	0.010228	0.721823	0.007847	0.737089	0.75	0.722513	0.773663	0.714286	0.757426	0.757991	0.724771	0.709251	0.760163	0.700893	0.722727	0.663462	0.706767	0.666667	0.68	0.754545	0.70852	0.685106	0.754032	0.718535	0.736111	0.691729	0.738703	0.689655	0.716628	0.756264	0.716553	0.69697	0.757085
yeast	human	metaPhOrs	NA	0.507594	0.009257	0.888079	0.007572	0.645595	0.008364	0.489157	0.506266	0.467742	0.563246	0.482759	0.507692	0.517949	0.539726	0.480278	0.521127	0.90625	0.918182	0.836538	0.887218	0.875	0.88	0.918182	0.883408	0.880851	0.895161	0.635368	0.652666	0.6	0.689051	0.622222	0.643902	0.662295	0.670068	0.621622	0.658754
yeast	human	OMA	NA	0.463574	0.010302	0.492987	0.011726	0.477561	0.010306	0.450216	0.437768	0.447005	0.451128	0.436293	0.431907	0.51046	0.452381	0.513043	0.505535	0.464286	0.463636	0.466346	0.451128	0.470833	0.493333	0.554545	0.511211	0.502128	0.552419	0.457143	0.450331	0.456471	0.451128	0.452906	0.460581	0.53159	0.48	0.507527	0.527938
yeast	human	OrthoDB	NA	NA	NA	0	0	NA	NA	NA	NA	NA	NA	NA	NA	NA	NA	NA	NA	0	0	0	0	0	0	0	0	0	0	NA	NA	NA	NA	NA	NA	NA	NA	NA	NA
yeast	human	OrthoMCL	NA	0.606013	0.008008	0.86431	0.006644	0.7122	0.006391	0.58805	0.625397	0.579288	0.664706	0.586402	0.599379	0.62069	0.593168	0.595808	0.607242	0.834821	0.895455	0.860577	0.849624	0.8625	0.857778	0.9	0.856502	0.846809	0.879032	0.690037	0.736449	0.692456	0.745875	0.698145	0.705667	0.734694	0.700917	0.699473	0.718287
yeast	human	PANTHER	NA	0.530912	0.008995	1	0	0.69319	0.007549	0.498886	0.522565	0.504854	0.588496	0.532151	0.528169	0.510441	0.53222	0.519912	0.571429	1	1	1	1	1	1	1	1	1	1	0.665676	0.686427	0.670968	0.740947	0.694645	0.691244	0.675883	0.694704	0.684134	0.727273
yeast	human	Roundup	NA	0.687765	0.008492	0.688911	0.005655	0.68798	0.004927	0.674009	0.669565	0.652582	0.740426	0.653386	0.690583	0.688889	0.695067	0.704641	0.708502	0.683036	0.7	0.668269	0.654135	0.683333	0.684444	0.704545	0.695067	0.710638	0.705645	0.678492	0.684444	0.660333	0.694611	0.668024	0.6875	0.696629	0.695067	0.707627	0.707071
yeast	human	TreeFam	NA	0.547728	0.012703	0.691595	0.01184	0.610966	0.011672	0.512027	0.541958	0.476703	0.611842	0.535948	0.523649	0.572917	0.548872	0.554007	0.599359	0.665179	0.704545	0.639423	0.699248	0.683333	0.688889	0.75	0.654709	0.676596	0.754032	0.578641	0.612648	0.546201	0.652632	0.600733	0.59501	0.649606	0.597137	0.609195	0.667857
yeast	mouse	SVM	0.1	0.470813	0.015014	0.995497	0.001455	0.637926	0.013637	0.543943	0.433628	0.494094	0.489412	0.431452	0.405034	0.510297	0.519722	0.418182	0.462366	0.987069	0.994924	1	1	0.995349	1	0.991111	0.99115	1	0.99537	0.701378	0.604006	0.661397	0.657188	0.601969	0.576547	0.673716	0.681887	0.589744	0.631424
yeast	mouse	SVM	0.25	0.659192	0.021784	0.947667	0.006849	0.774972	0.014476	0.638968	0.67658	0.750799	0.641694	0.615854	0.725664	0.628571	0.704545	0.699634	0.509615	0.961207	0.923858	0.936255	0.947115	0.939535	0.926554	0.977778	0.960177	0.922705	0.981481	0.767642	0.781116	0.833333	0.765049	0.744015	0.813896	0.765217	0.812734	0.795833	0.670886
yeast	mouse	SVM	0.5	0.802687	0.009425	0.871756	0.010601	0.835075	0.005981	0.841004	0.800971	0.828358	0.825893	0.749049	0.763285	0.8107	0.817073	0.779221	0.811321	0.866379	0.837563	0.884462	0.889423	0.916279	0.892655	0.875556	0.889381	0.869565	0.796296	0.853503	0.818859	0.855491	0.856481	0.824268	0.822917	0.84188	0.851695	0.821918	0.803738
yeast	mouse	SVM	0.75	0.886531	0.007166	0.743674	0.009989	0.808444	0.006928	0.890476	0.845714	0.909524	0.918129	0.894118	0.88	0.903226	0.891304	0.856354	0.876471	0.806034	0.751269	0.760956	0.754808	0.706977	0.745763	0.746667	0.725664	0.748792	0.689815	0.846154	0.795699	0.828633	0.828496	0.78961	0.807339	0.817518	0.8	0.798969	0.772021
yeast	mouse	SVM	0.9	0.930934	0.005947	0.594156	0.023831	0.722667	0.017424	0.925926	0.912698	0.94964	0.936709	0.934307	0.90625	0.966102	0.912791	0.92126	0.943662	0.646552	0.583756	0.525896	0.711538	0.595349	0.491525	0.506667	0.69469	0.565217	0.62037	0.761421	0.712074	0.676923	0.808743	0.727273	0.637363	0.664723	0.788945	0.700599	0.748603
yeast	mouse	Vote	0.1	0.434575	0.015709	0.963696	0.003777	0.597339	0.015189	0.439539	0.457002	0.47929	0.510363	0.395793	0.438144	0.434	0.446029	0.421053	0.324534	0.987069	0.944162	0.968127	0.947115	0.962791	0.960452	0.964444	0.969027	0.966184	0.967593	0.608234	0.615894	0.641161	0.6633	0.560976	0.60177	0.598621	0.610879	0.58651	0.486047
yeast	mouse	Vote	0.25	0.546002	0.015775	0.912731	0.007021	0.68188	0.012124	0.576	0.505682	0.621547	0.60625	0.553571	0.504559	0.506053	0.590778	0.513736	0.48184	0.931034	0.903553	0.896414	0.932692	0.865116	0.937853	0.928889	0.90708	0.903382	0.921296	0.711697	0.648452	0.734095	0.734848	0.675136	0.656126	0.655172	0.715532	0.654991	0.63275
yeast	mouse	Vote	0.5	0.685985	0.013104	0.794392	0.020001	0.734055	0.009612	0.668874	0.678392	0.708609	0.690196	0.677419	0.737968	0.75814	0.659722	0.669604	0.610922	0.87069	0.685279	0.85259	0.846154	0.781395	0.779661	0.724444	0.840708	0.7343	0.828704	0.756554	0.681818	0.77396	0.760259	0.725702	0.758242	0.740909	0.7393	0.700461	0.70334
yeast	mouse	Vote	0.75	0.863831	0.010878	0.573585	0.011986	0.688071	0.007713	0.938931	0.839416	0.857143	0.857143	0.849673	0.884956	0.861635	0.846154	0.8125	0.890756	0.530172	0.583756	0.59761	0.605769	0.604651	0.564972	0.608889	0.584071	0.565217	0.490741	0.677686	0.688623	0.704225	0.709859	0.706522	0.689655	0.713542	0.691099	0.666667	0.632836
yeast	mouse	Vote	0.9	0.940295	0.007459	0.392761	0.021631	0.550569	0.021878	0.986667	0.934426	0.910569	0.968085	0.92381	0.923077	0.939394	0.934783	0.924242	0.957895	0.318966	0.28934	0.446215	0.4375	0.451163	0.474576	0.413333	0.380531	0.294686	0.421296	0.482085	0.44186	0.59893	0.602649	0.60625	0.626866	0.574074	0.540881	0.446886	0.585209
yeast	mouse	BLASTp RBHs	NA	0.741399	0.009918	0.741602	0.007074	0.741157	0.006876	0.765766	0.697561	0.792683	0.754808	0.733945	0.692308	0.740088	0.770642	0.727273	0.738916	0.732759	0.725888	0.776892	0.754808	0.744186	0.762712	0.746667	0.743363	0.7343	0.694444	0.748899	0.711443	0.784708	0.754808	0.73903	0.725806	0.743363	0.756757	0.730769	0.71599
yeast	mouse	eggNOG-COGs	NA	0.195088	0.006652	0.712099	0.011857	0.305964	0.008986	0.234153	0.174541	0.219482	0.185581	0.205549	0.16645	0.19852	0.198317	0.175284	0.193005	0.780172	0.675127	0.709163	0.668269	0.75814	0.723164	0.715556	0.730088	0.671498	0.689815	0.360199	0.277372	0.335217	0.290491	0.323413	0.270613	0.310811	0.311909	0.278	0.301619
yeast	mouse	eggNOG-KOGs	NA	0.316377	0.008007	0.94419	0.004429	0.473447	0.009219	0.339394	0.28012	0.355556	0.31759	0.30581	0.272581	0.330247	0.327586	0.321895	0.312989	0.965517	0.944162	0.956175	0.9375	0.930233	0.954802	0.951111	0.924779	0.951691	0.925926	0.502242	0.432056	0.518359	0.474453	0.460299	0.42409	0.490263	0.483796	0.481074	0.467836
yeast	mouse	eggNOG-NOGs	NA	0.511303	0.011052	0.646965	0.012368	0.570664	0.01017	0.565217	0.47451	0.5375	0.53012	0.496528	0.496063	0.536232	0.527273	0.445652	0.503937	0.672414	0.614213	0.685259	0.634615	0.665116	0.711864	0.657778	0.641593	0.594203	0.592593	0.614173	0.535398	0.602452	0.577681	0.568588	0.584687	0.590818	0.578842	0.509317	0.544681
yeast	mouse	Ensembl Compara	NA	0.409079	0.006574	0.770465	0.007286	0.534061	0.005926	0.438725	0.388614	0.445977	0.420635	0.385514	0.406162	0.39905	0.410072	0.407692	0.38835	0.771552	0.796954	0.772908	0.764423	0.767442	0.819209	0.746667	0.756637	0.768116	0.740741	0.559375	0.522463	0.565598	0.542662	0.513219	0.543071	0.520124	0.531882	0.532663	0.509554
yeast	mouse	Hieranoid	NA	0.331416	0.010347	0.39209	0.007921	0.358412	0.007553	0.347656	0.322709	0.413386	0.328185	0.300752	0.296443	0.335968	0.315574	0.320158	0.333333	0.383621	0.411168	0.418327	0.408654	0.372093	0.423729	0.377778	0.340708	0.391304	0.393519	0.364754	0.361607	0.415842	0.364026	0.33264	0.348837	0.355649	0.32766	0.352174	0.360934
yeast	mouse	HomoloGene	NA	0.444558	0.008207	0.447571	0.008176	0.445414	0.005695	0.441048	0.409524	0.497778	0.426087	0.442396	0.432039	0.464455	0.46875	0.42233	0.441176	0.435345	0.436548	0.446215	0.471154	0.446512	0.502825	0.435556	0.464602	0.42029	0.416667	0.438178	0.422604	0.470588	0.447489	0.444444	0.464752	0.449541	0.466667	0.421308	0.428571
yeast	mouse	InParanoid	NA	0.5393	0.01237	0.748372	0.012424	0.626476	0.011756	0.605178	0.5	0.58589	0.58363	0.504762	0.507299	0.528814	0.539432	0.536332	0.501661	0.806034	0.705584	0.760956	0.788462	0.739535	0.785311	0.693333	0.756637	0.748792	0.699074	0.691312	0.585263	0.662045	0.670757	0.6	0.616408	0.6	0.629834	0.625	0.584139
yeast	mouse	Isobase	NA	0.661233	0.013387	0.650616	0.008297	0.655265	0.00858	0.644444	0.624365	0.733333	0.674641	0.642241	0.62963	0.731343	0.632035	0.62069	0.679612	0.625	0.624365	0.657371	0.677885	0.693023	0.672316	0.653333	0.646018	0.608696	0.648148	0.634573	0.624365	0.693277	0.676259	0.666667	0.650273	0.690141	0.63895	0.614634	0.663507
yeast	mouse	IsoRankN-PPI	NA	0.751277	0.013053	0.740729	0.006852	0.745428	0.00807	0.772727	0.707317	0.810127	0.77561	0.719457	0.692708	0.771689	0.793427	0.705607	0.764103	0.732759	0.736041	0.76494	0.764423	0.739535	0.751412	0.751111	0.747788	0.729469	0.689815	0.752212	0.721393	0.786885	0.769976	0.729358	0.720867	0.761261	0.769932	0.71734	0.725061
yeast	mouse	IsoRankN2-GI	NA	0.75308	0.011994	0.74067	0.008729	0.746325	0.008313	0.784038	0.712871	0.805785	0.755869	0.733945	0.701571	0.780822	0.795238	0.708134	0.752525	0.719828	0.730964	0.776892	0.774038	0.744186	0.757062	0.76	0.738938	0.714976	0.689815	0.750562	0.721805	0.791075	0.764846	0.73903	0.728261	0.77027	0.766055	0.711538	0.719807
yeast	mouse	metaPhOrs	NA	0.534442	0.009762	0.88982	0.009455	0.667356	0.008858	0.546667	0.494186	0.581579	0.567976	0.541209	0.503125	0.532468	0.563536	0.512262	0.501416	0.883621	0.862944	0.880478	0.903846	0.916279	0.909605	0.911111	0.902655	0.908213	0.819444	0.675453	0.628466	0.700475	0.697588	0.680484	0.647887	0.672131	0.693878	0.655052	0.622144
yeast	mouse	OMA	NA	0.462759	0.014519	0.518464	0.01024	0.487894	0.010286	0.5	0.414634	0.565217	0.430712	0.443089	0.418103	0.477273	0.483051	0.459821	0.435685	0.534483	0.517766	0.569721	0.552885	0.506977	0.548023	0.466667	0.504425	0.497585	0.486111	0.516667	0.460497	0.56746	0.484211	0.472885	0.474328	0.47191	0.493506	0.477958	0.459519
yeast	mouse	OrthoDB	NA	NA	NA	0	0	NA	NA	NA	NA	NA	NA	NA	NA	NA	NA	NA	NA	0	0	0	0	0	0	0	0	0	0	NA	NA	NA	NA	NA	NA	NA	NA	NA	NA
yeast	mouse	OrthoMCL	NA	0.604975	0.011121	0.863271	0.011357	0.711019	0.010388	0.622291	0.573944	0.647399	0.649832	0.586093	0.552448	0.613636	0.613497	0.559211	0.631399	0.866379	0.827411	0.89243	0.927885	0.823256	0.892655	0.84	0.884956	0.821256	0.856481	0.724324	0.677755	0.750419	0.764356	0.68472	0.682505	0.709193	0.724638	0.665362	0.726916
yeast	mouse	PANTHER	NA	0.522317	0.011343	1	0	0.685552	0.009854	0.559036	0.470167	0.545652	0.565217	0.489749	0.473262	0.524476	0.560794	0.525381	0.509434	1	1	1	1	1	1	1	1	1	1	0.717156	0.63961	0.706048	0.722222	0.657492	0.642468	0.688073	0.718601	0.688852	0.675
yeast	mouse	Roundup	NA	0.68209	0.007239	0.686873	0.010918	0.684319	0.00859	0.716102	0.655	0.72	0.69863	0.668203	0.682796	0.685185	0.668122	0.660194	0.666667	0.728448	0.664975	0.717131	0.735577	0.674419	0.717514	0.657778	0.676991	0.657005	0.638889	0.722222	0.65995	0.718563	0.716628	0.671296	0.699725	0.671202	0.672527	0.658596	0.652482
yeast	mouse	TreeFam	NA	0.529507	0.013589	0.71977	0.011043	0.609551	0.011729	0.56869	0.477352	0.593548	0.565056	0.488599	0.487273	0.548495	0.566102	0.506993	0.492958	0.767241	0.695431	0.733068	0.730769	0.697674	0.757062	0.728889	0.738938	0.700483	0.648148	0.653211	0.566116	0.655971	0.637317	0.574713	0.59292	0.625954	0.641075	0.588235	0.56
worm	yeast	SVM	0.1	0.695428	0.011676	1	0	0.819861	0.008002	0.679181	0.729927	0.708955	0.690554	0.690141	0.638514	0.688963	0.66881	0.683502	0.775735	1	1	1	1	1	1	1	1	1	1	0.808943	0.843882	0.829694	0.816956	0.816667	0.779381	0.815842	0.801541	0.812	0.873706
worm	yeast	SVM	0.25	0.788864	0.011202	0.980506	0.002925	0.873921	0.007183	0.782258	0.795918	0.789916	0.802326	0.815451	0.72332	0.748175	0.8	0.77821	0.853061	0.974874	0.975	0.989474	0.976415	0.969388	0.968254	0.995146	0.980769	0.985222	0.990521	0.868009	0.876404	0.878505	0.880851	0.885781	0.828054	0.854167	0.88121	0.869565	0.916667
worm	yeast	SVM	0.5	0.838251	0.010806	0.957717	0.00335	0.893567	0.005685	0.845133	0.802469	0.833333	0.866953	0.855814	0.777778	0.808943	0.883929	0.832618	0.875536	0.959799	0.975	0.947368	0.95283	0.938776	0.962963	0.966019	0.951923	0.955665	0.966825	0.898824	0.880361	0.8867	0.907865	0.895377	0.86052	0.880531	0.916667	0.889908	0.918919
worm	yeast	SVM	0.75	0.889737	0.009253	0.854546	0.01255	0.870866	0.006057	0.871921	0.879581	0.888268	0.921053	0.909574	0.820896	0.920455	0.896552	0.902703	0.886364	0.889447	0.84	0.836842	0.825472	0.872449	0.873016	0.786408	0.875	0.82266	0.924171	0.880597	0.859335	0.861789	0.870647	0.890625	0.846154	0.848168	0.885645	0.860825	0.904872
worm	yeast	SVM	0.9	0.917994	0.007783	0.747974	0.027509	0.822526	0.020304	0.947059	0.900662	0.918239	0.925532	0.921788	0.857143	0.932099	0.917647	0.924855	0.934911	0.809045	0.68	0.768421	0.820755	0.841837	0.539683	0.73301	0.75	0.788177	0.748815	0.872629	0.774929	0.836676	0.87	0.88	0.662338	0.820652	0.825397	0.851064	0.831579
worm	yeast	Vote	0.1	0.523715	0.013327	0.974228	0.002717	0.680158	0.010876	0.522788	0.544944	0.459658	0.487119	0.530899	0.521246	0.551532	0.466819	0.559659	0.592486	0.979899	0.97	0.989474	0.981132	0.964286	0.973545	0.961165	0.980769	0.970443	0.971564	0.681818	0.697842	0.627713	0.651017	0.684783	0.678967	0.700885	0.632558	0.70991	0.736086
worm	yeast	Vote	0.25	0.627492	0.011874	0.910264	0.011297	0.74151	0.006357	0.562874	0.622837	0.672199	0.611111	0.584665	0.675	0.635739	0.623053	0.616162	0.67128	0.944724	0.9	0.852632	0.933962	0.933673	0.857143	0.898058	0.961538	0.901478	0.919431	0.705441	0.736196	0.75174	0.738806	0.719057	0.755245	0.744467	0.756144	0.732	0.776
worm	yeast	Vote	0.5	0.715326	0.010671	0.806336	0.018388	0.756457	0.00801	0.661088	0.69697	0.729469	0.71875	0.758974	0.693069	0.714286	0.707407	0.695473	0.777778	0.79397	0.805	0.794737	0.867925	0.755102	0.740741	0.825243	0.918269	0.832512	0.729858	0.721461	0.7471	0.760705	0.786325	0.757033	0.716113	0.765766	0.799163	0.757848	0.753056
worm	yeast	Vote	0.75	0.822154	0.012853	0.65694	0.010474	0.72929	0.006801	0.752941	0.795455	0.796512	0.8125	0.884058	0.8125	0.826087	0.890323	0.826923	0.824242	0.643216	0.7	0.721053	0.674528	0.622449	0.619048	0.645631	0.663462	0.635468	0.64455	0.693767	0.744681	0.756906	0.737113	0.730539	0.702703	0.724796	0.760331	0.718663	0.723404
worm	yeast	Vote	0.9	0.914847	0.014017	0.464771	0.022815	0.611374	0.018467	0.933333	0.901961	0.898148	0.843972	0.968254	0.83871	0.94	0.941176	0.925926	0.956989	0.422111	0.46	0.510526	0.561321	0.311224	0.550265	0.456311	0.461538	0.492611	0.421801	0.581315	0.609272	0.651007	0.674221	0.471042	0.664537	0.614379	0.619355	0.643087	0.585526
worm	yeast	BLASTp RBHs	NA	0.769827	0.00792	0.76381	0.004126	0.766505	0.003616	0.753695	0.756098	0.781915	0.75576	0.755102	0.744898	0.770732	0.80402	0.755	0.821053	0.768844	0.775	0.773684	0.773585	0.755102	0.772487	0.76699	0.769231	0.743842	0.739336	0.761194	0.765432	0.777778	0.764569	0.755102	0.758442	0.768856	0.786241	0.74938	0.778055
worm	yeast	eggNOG-COGs	NA	0.347083	0.009354	0.70787	0.012522	0.465313	0.010173	0.312796	0.340426	0.301235	0.377404	0.365079	0.316667	0.372642	0.370732	0.334821	0.379032	0.663317	0.72	0.642105	0.740566	0.704082	0.703704	0.76699	0.730769	0.738916	0.668246	0.425121	0.462279	0.410084	0.5	0.480836	0.436782	0.501587	0.491909	0.460829	0.483705
worm	yeast	eggNOG-KOGs	NA	0.668865	0.007546	0.947644	0.003615	0.783896	0.004563	0.648276	0.676157	0.646429	0.66443	0.678967	0.638889	0.686833	0.667797	0.659864	0.721014	0.944724	0.95	0.952632	0.933962	0.938776	0.973545	0.936893	0.947115	0.955665	0.943128	0.768916	0.790021	0.770213	0.776471	0.788009	0.771488	0.792608	0.7833	0.780684	0.817248
worm	yeast	eggNOG-NOGs	NA	0.623017	0.011169	0.692257	0.011686	0.655408	0.010093	0.575342	0.596567	0.60101	0.666667	0.582278	0.609865	0.635593	0.67713	0.651786	0.633929	0.633166	0.695	0.626316	0.698113	0.704082	0.719577	0.728155	0.725962	0.719212	0.672986	0.602871	0.642032	0.613402	0.682028	0.637413	0.660194	0.678733	0.700696	0.683841	0.652874
worm	yeast	Ensembl Compara	NA	0.71042	0.010914	0.788323	0.009673	0.746885	0.008483	0.669604	0.681614	0.71	0.741228	0.69469	0.663793	0.730435	0.772321	0.705628	0.734884	0.763819	0.76	0.747368	0.79717	0.80102	0.814815	0.815534	0.831731	0.802956	0.748815	0.713615	0.718676	0.728205	0.768182	0.744076	0.731591	0.770642	0.800926	0.751152	0.741784
worm	yeast	Hieranoid	NA	0.374873	0.009906	0.393616	0.011158	0.383799	0.010108	0.336449	0.367925	0.368687	0.371981	0.352423	0.37799	0.383178	0.418605	0.433333	0.338164	0.361809	0.39	0.384211	0.363208	0.408163	0.417989	0.398058	0.432692	0.448276	0.331754	0.348668	0.378641	0.376289	0.367542	0.378251	0.396985	0.390476	0.425532	0.440678	0.334928
worm	yeast	HomoloGene	NA	0.396271	0.006791	0.400807	0.006801	0.398219	0.00575	0.383838	0.397196	0.380488	0.38191	0.366972	0.376289	0.411483	0.429952	0.413265	0.42132	0.38191	0.425	0.410526	0.358491	0.408163	0.386243	0.417476	0.427885	0.399015	0.393365	0.382872	0.410628	0.394937	0.36983	0.386473	0.381201	0.414458	0.428916	0.406015	0.406863
worm	yeast	InParanoid	NA	0.388933	0.005122	0.722154	0.006149	0.505408	0.005062	0.372703	0.381333	0.366848	0.385604	0.38814	0.38172	0.420765	0.402089	0.405714	0.384416	0.713568	0.715	0.710526	0.707547	0.734694	0.751323	0.747573	0.740385	0.699507	0.701422	0.489655	0.497391	0.483871	0.499168	0.507937	0.506239	0.538462	0.521151	0.513562	0.496644
worm	yeast	Isobase	NA	0.680657	0.009499	0.764675	0.011789	0.71976	0.008695	0.678733	0.688889	0.701493	0.685714	0.681818	0.624434	0.672566	0.729167	0.641434	0.702326	0.753769	0.775	0.742105	0.792453	0.765306	0.730159	0.737864	0.841346	0.793103	0.71564	0.714286	0.729412	0.721228	0.73523	0.721154	0.673171	0.703704	0.78125	0.709251	0.70892
worm	yeast	IsoRankN-PPI	NA	0.648774	0.012041	0.75639	0.007475	0.698103	0.00919	0.605691	0.625	0.677725	0.648	0.650224	0.603448	0.621951	0.7173	0.641975	0.696429	0.748744	0.75	0.752632	0.764151	0.739796	0.740741	0.742718	0.817308	0.768473	0.739336	0.669663	0.681818	0.713217	0.701299	0.692124	0.665083	0.676991	0.764045	0.699552	0.717241
worm	yeast	IsoRankN2-GI	NA	0.6304	0.012513	0.743456	0.00677	0.682053	0.009989	0.623431	0.592742	0.679245	0.653061	0.6	0.576923	0.59761	0.694915	0.629167	0.656904	0.748744	0.735	0.757895	0.754717	0.719388	0.714286	0.728155	0.788462	0.743842	0.744076	0.680365	0.65625	0.716418	0.700219	0.654292	0.638298	0.656455	0.738739	0.681716	0.697778
worm	yeast	metaPhOrs	NA	0.751579	0.010068	0.888117	0.007836	0.813714	0.006899	0.73622	0.757576	0.746667	0.784553	0.789954	0.686441	0.756303	0.763713	0.717054	0.777311	0.939698	0.875	0.884211	0.910377	0.882653	0.857143	0.873786	0.870192	0.91133	0.876777	0.825607	0.812065	0.809639	0.842795	0.833735	0.762353	0.810811	0.813483	0.802603	0.824053
worm	yeast	OMA	NA	0.473818	0.008983	0.481721	0.009578	0.477581	0.008814	0.407767	0.490654	0.484211	0.470874	0.464286	0.454106	0.483254	0.507109	0.502488	0.47343	0.422111	0.525	0.484211	0.457547	0.464286	0.497354	0.490291	0.514423	0.497537	0.464455	0.414815	0.507246	0.484211	0.464115	0.464286	0.474747	0.486747	0.51074	0.5	0.4689
worm	yeast	OrthoDB	NA	NA	NA	0	0	NA	NA	NA	NA	NA	NA	NA	NA	NA	NA	NA	NA	0	0	0	0	0	0	0	0	0	0	NA	NA	NA	NA	NA	NA	NA	NA	NA	NA
worm	yeast	OrthoMCL	NA	0.750987	0.008812	0.875107	0.006216	0.808021	0.00622	0.720648	0.745536	0.75	0.784553	0.762332	0.705128	0.761702	0.779661	0.720648	0.779661	0.894472	0.835	0.868421	0.910377	0.867347	0.873016	0.868932	0.884615	0.876847	0.872038	0.798206	0.787736	0.804878	0.842795	0.811456	0.780142	0.811791	0.828829	0.791111	0.823266
worm	yeast	PANTHER	NA	0.762578	0.009401	1	0	0.865011	0.005997	0.726277	0.775194	0.756972	0.788104	0.753846	0.724138	0.771536	0.761905	0.74359	0.824219	1	1	1	1	1	1	1	1	1	1	0.841438	0.873362	0.861678	0.881497	0.859649	0.84	0.871036	0.864865	0.852941	0.90364
worm	yeast	Roundup	NA	0.68708	0.008194	0.684457	0.006456	0.685576	0.006304	0.648515	0.69802	0.695187	0.697674	0.663158	0.659898	0.702439	0.722222	0.665094	0.718593	0.658291	0.705	0.684211	0.707547	0.642857	0.687831	0.699029	0.6875	0.694581	0.677725	0.653367	0.701493	0.689655	0.702576	0.65285	0.673575	0.70073	0.704433	0.679518	0.697561
worm	yeast	TreeFam	NA	0.629707	0.006674	0.734106	0.010843	0.677675	0.007559	0.614035	0.618852	0.617225	0.636364	0.62963	0.61674	0.633466	0.65272	0.603239	0.674797	0.703518	0.755	0.678947	0.726415	0.693878	0.740741	0.771845	0.75	0.73399	0.78673	0.655738	0.68018	0.646617	0.678414	0.660194	0.673077	0.695842	0.697987	0.662222	0.726477
worm	fly	SVM	0.1	0.413852	0.03738	0.996654	0.001112	0.575567	0.038504	0.475501	0.485507	0.549464	0.529915	0.487486	0.28105	0.288321	0.494253	0.285535	0.261491	0.995338	0.997519	0.987152	0.997701	0.997773	0.997727	0.997895	1	0.997802	0.99763	0.643557	0.653128	0.705972	0.692185	0.654971	0.438561	0.447381	0.661538	0.44401	0.41437
worm	fly	SVM	0.25	0.791454	0.008855	0.93472	0.003645	0.856737	0.004028	0.783203	0.8234	0.834297	0.759633	0.818182	0.802372	0.771721	0.753247	0.771325	0.79716	0.934732	0.925558	0.927195	0.951724	0.922049	0.922727	0.953684	0.944186	0.934066	0.93128	0.852285	0.871495	0.878296	0.844898	0.867016	0.858351	0.853107	0.837977	0.84493	0.859016
worm	fly	SVM	0.5	0.879012	0.007969	0.887142	0.005013	0.882739	0.003701	0.856492	0.845433	0.912752	0.878104	0.880435	0.886878	0.911638	0.897059	0.840491	0.880841	0.876457	0.895782	0.873662	0.894253	0.902004	0.890909	0.890526	0.851163	0.903297	0.893365	0.866359	0.86988	0.892779	0.886105	0.891089	0.888889	0.900958	0.873508	0.870763	0.887059
worm	fly	SVM	0.75	0.957324	0.0032	0.782978	0.008681	0.861224	0.005882	0.955182	0.948328	0.951654	0.963483	0.975342	0.968661	0.963855	0.945087	0.955056	0.946588	0.794872	0.774194	0.800857	0.788506	0.792873	0.772727	0.842105	0.760465	0.747253	0.755924	0.867684	0.852459	0.869767	0.867257	0.874693	0.859671	0.898876	0.842784	0.838471	0.84058
worm	fly	SVM	0.9	0.976923	0.002501	0.744954	0.013768	0.844772	0.009536	0.978979	0.972603	0.980663	0.968116	0.977839	0.973607	0.994872	0.969697	0.981982	0.970874	0.759907	0.704715	0.760171	0.767816	0.786192	0.754545	0.816842	0.669767	0.718681	0.7109	0.855643	0.817266	0.856454	0.85641	0.871605	0.850192	0.89711	0.792297	0.829949	0.820793
worm	fly	Vote	0.1	0.519569	0.012516	0.97566	0.00201	0.677202	0.010382	0.493537	0.462441	0.519864	0.506509	0.495444	0.489726	0.583123	0.572404	0.512644	0.56	0.979021	0.977667	0.980728	0.983908	0.96882	0.975	0.974737	0.974419	0.98022	0.962085	0.65625	0.627888	0.679525	0.66875	0.655614	0.651976	0.729708	0.72117	0.673208	0.707934
worm	fly	Vote	0.25	0.753951	0.00584	0.927378	0.005117	0.831494	0.003409	0.730841	0.768293	0.769366	0.757009	0.779886	0.762357	0.726248	0.749536	0.763501	0.732472	0.911422	0.937965	0.93576	0.931034	0.915367	0.911364	0.949474	0.939535	0.901099	0.940758	0.811203	0.844693	0.844444	0.835052	0.842213	0.830228	0.822993	0.833849	0.826613	0.823651
worm	fly	Vote	0.5	0.813328	0.007516	0.898394	0.004279	0.853466	0.003766	0.810127	0.826966	0.829703	0.851685	0.812375	0.8	0.835271	0.76908	0.806841	0.791232	0.895105	0.913151	0.897216	0.871264	0.906459	0.9	0.907368	0.913953	0.881319	0.898104	0.850498	0.867925	0.86214	0.861364	0.856842	0.847059	0.869828	0.835282	0.842437	0.841287
worm	fly	Vote	0.75	0.889893	0.007648	0.728204	0.015339	0.799649	0.00762	0.903323	0.922581	0.856132	0.866337	0.925595	0.881868	0.888626	0.892405	0.860825	0.901235	0.69697	0.709677	0.777302	0.804598	0.69265	0.729545	0.789474	0.655814	0.734066	0.691943	0.786842	0.802244	0.814815	0.834327	0.792357	0.798507	0.83612	0.756032	0.792408	0.782842
worm	fly	Vote	0.9	0.969792	0.004432	0.488684	0.027606	0.645278	0.02328	0.979798	0.982353	0.971193	0.955947	0.958188	0.96875	0.975904	0.964286	0.994318	0.947183	0.452214	0.414392	0.505353	0.498851	0.612472	0.493182	0.511579	0.376744	0.384615	0.637441	0.61882	0.582897	0.664789	0.655589	0.747283	0.653614	0.671271	0.541806	0.554675	0.76204
worm	fly	BLASTp RBHs	NA	0.823335	0.005488	0.779262	0.007327	0.800405	0.004108	0.808717	0.817284	0.855792	0.812796	0.810268	0.834951	0.84434	0.801956	0.816867	0.83038	0.778555	0.82134	0.775161	0.788506	0.808463	0.781818	0.753684	0.762791	0.745055	0.777251	0.793349	0.819307	0.813483	0.800467	0.809365	0.807512	0.79644	0.781883	0.77931	0.802938
worm	fly	eggNOG-COGs	NA	0.268121	0.003188	0.765749	0.005469	0.397068	0.003722	0.270138	0.263331	0.268726	0.258418	0.270249	0.269968	0.288344	0.25973	0.278367	0.253943	0.773893	0.796526	0.745182	0.758621	0.750557	0.768182	0.791579	0.760465	0.749451	0.763033	0.400483	0.395808	0.395006	0.385514	0.397406	0.399527	0.422709	0.387211	0.405952	0.381065
worm	fly	eggNOG-KOGs	NA	0.269667	0.0036	0.950039	0.001286	0.419983	0.004402	0.26292	0.255829	0.287742	0.265635	0.269427	0.275658	0.286166	0.262316	0.275223	0.255754	0.948718	0.952854	0.955032	0.947126	0.942094	0.952273	0.953684	0.953488	0.947253	0.947867	0.411735	0.403361	0.442241	0.414904	0.419019	0.427551	0.440233	0.41144	0.426522	0.40282
worm	fly	eggNOG-NOGs	NA	0.66176	0.003897	0.841551	0.005989	0.740813	0.003956	0.662432	0.669866	0.670085	0.656307	0.659247	0.662409	0.666116	0.672694	0.668478	0.629964	0.850816	0.866005	0.8394	0.825287	0.857461	0.825	0.848421	0.865116	0.810989	0.827014	0.744898	0.755411	0.745247	0.731161	0.745402	0.734818	0.746296	0.756867	0.73287	0.715164
worm	fly	Ensembl Compara	NA	0.728403	0.006603	0.862859	0.005808	0.789723	0.004601	0.718992	0.691235	0.753704	0.735178	0.737523	0.712092	0.755474	0.712946	0.747515	0.719368	0.864802	0.861042	0.87152	0.855172	0.888641	0.843182	0.871579	0.883721	0.826374	0.862559	0.785185	0.766851	0.808342	0.790648	0.806061	0.772112	0.809384	0.7892	0.784969	0.784483
worm	fly	Hieranoid	NA	0.515123	0.007329	0.565652	0.009203	0.538869	0.006865	0.507843	0.485417	0.55	0.523422	0.537473	0.478632	0.53629	0.501099	0.52381	0.507246	0.60373	0.578164	0.588865	0.590805	0.55902	0.509091	0.56	0.530233	0.556044	0.580569	0.551651	0.527746	0.568769	0.555076	0.548035	0.493392	0.547889	0.515254	0.539446	0.541436
worm	fly	HomoloGene	NA	0.574654	0.006363	0.591636	0.010066	0.582641	0.006552	0.583333	0.547126	0.605442	0.560538	0.58427	0.544248	0.561587	0.591647	0.585903	0.582441	0.652681	0.590571	0.571734	0.574713	0.579065	0.559091	0.566316	0.593023	0.584615	0.64455	0.616062	0.568019	0.588106	0.567537	0.581655	0.55157	0.563941	0.592334	0.585259	0.611924
worm	fly	InParanoid	NA	0.698226	0.006356	0.738549	0.009609	0.717605	0.006853	0.696391	0.704128	0.719512	0.721719	0.705628	0.672131	0.71281	0.663717	0.678959	0.707265	0.764569	0.761787	0.75803	0.733333	0.726058	0.745455	0.726316	0.697674	0.687912	0.78436	0.728889	0.731824	0.738269	0.72748	0.715697	0.706897	0.719499	0.680272	0.683406	0.74382
worm	fly	Isobase	NA	0.673299	0.006911	0.771197	0.002668	0.718747	0.004205	0.676113	0.668103	0.703276	0.65764	0.693548	0.660784	0.698473	0.668675	0.676529	0.629845	0.778555	0.769231	0.781585	0.781609	0.766147	0.765909	0.770526	0.774419	0.753846	0.770142	0.723727	0.71511	0.740365	0.714286	0.728042	0.709474	0.732733	0.717672	0.713098	0.692964
worm	fly	IsoRankN-PPI	NA	0.618159	0.008475	0.772336	0.005839	0.686202	0.004782	0.593525	0.588991	0.647166	0.645522	0.612847	0.59375	0.658759	0.604478	0.640152	0.596396	0.769231	0.796526	0.75803	0.795402	0.786192	0.777273	0.76	0.753488	0.742857	0.78436	0.670051	0.677215	0.698225	0.712667	0.68878	0.673228	0.705767	0.670807	0.687691	0.677584
worm	fly	IsoRankN2-GI	NA	0.510257	0.005157	0.643061	0.008729	0.568616	0.004385	0.498299	0.499089	0.533454	0.535316	0.50423	0.503774	0.524561	0.488971	0.517625	0.497248	0.682984	0.679901	0.631692	0.662069	0.663697	0.606818	0.629474	0.618605	0.613187	0.64218	0.576205	0.57563	0.578431	0.591984	0.573077	0.550515	0.572249	0.546201	0.561368	0.560496
worm	fly	metaPhOrs	NA	0.65169	0.007282	0.855099	0.003858	0.739413	0.004763	0.651706	0.621429	0.693878	0.660142	0.637437	0.634391	0.680342	0.640411	0.66494	0.632224	0.846154	0.863524	0.873662	0.852874	0.841871	0.863636	0.837895	0.869767	0.846154	0.85545	0.736308	0.722741	0.77346	0.744233	0.725528	0.731473	0.750943	0.737673	0.744681	0.72709
worm	fly	OMA	NA	0.560158	0.006952	0.547916	0.008154	0.55349	0.005237	0.557047	0.534279	0.596535	0.552752	0.577938	0.533937	0.561674	0.582716	0.534247	0.570455	0.58042	0.560794	0.51606	0.554023	0.536748	0.536364	0.536842	0.548837	0.514286	0.594787	0.568493	0.547215	0.553387	0.553387	0.556582	0.535147	0.548977	0.565269	0.524076	0.582367
worm	fly	OrthoDB	NA	0.623088	0.005954	0.915395	0.004667	0.741239	0.004045	0.622257	0.598071	0.627451	0.647343	0.605302	0.619345	0.643796	0.607034	0.650641	0.609642	0.925408	0.923077	0.890792	0.924138	0.915367	0.902273	0.928421	0.923256	0.892308	0.92891	0.744142	0.725854	0.736283	0.761364	0.728723	0.734505	0.760345	0.732472	0.752549	0.73615
worm	fly	OrthoMCL	NA	0.711528	0.00347	0.898425	0.005545	0.793996	0.002768	0.706642	0.718147	0.725389	0.709677	0.701571	0.692982	0.721008	0.714549	0.724395	0.700917	0.892774	0.923077	0.899358	0.910345	0.895323	0.897727	0.903158	0.902326	0.854945	0.905213	0.788877	0.807818	0.803059	0.797583	0.786693	0.782178	0.801869	0.797533	0.784274	0.790072
worm	fly	PANTHER	NA	0.636526	0.006781	1	0	0.777711	0.005048	0.622642	0.612462	0.654979	0.674419	0.633286	0.634006	0.648022	0.606488	0.65562	0.623338	1	1	1	1	1	1	1	1	1	1	0.767442	0.759661	0.791525	0.805556	0.775475	0.776014	0.786424	0.755048	0.791993	0.767971
worm	fly	Roundup	NA	0.82498	0.006915	0.794606	0.007586	0.809342	0.006192	0.811628	0.804124	0.863109	0.830549	0.825397	0.830189	0.855603	0.795238	0.82767	0.806295	0.81352	0.774194	0.796574	0.8	0.81069	0.8	0.835789	0.776744	0.749451	0.7891	0.812573	0.788875	0.828508	0.814988	0.817978	0.814815	0.84558	0.785882	0.786621	0.797605
worm	fly	TreeFam	NA	0.69718	0.004556	0.823134	0.005252	0.754789	0.003364	0.694118	0.692623	0.700555	0.722986	0.696325	0.690167	0.707495	0.685437	0.710938	0.671154	0.825175	0.83871	0.811563	0.845977	0.801782	0.845455	0.814737	0.82093	0.8	0.827014	0.753994	0.758698	0.751984	0.779661	0.745342	0.759959	0.757339	0.74709	0.752844	0.740977
worm	fish	SVM	0.1	0.296014	0.006654	1	0	0.456438	0.00797	0.298639	0.293262	0.292227	0.276504	0.318672	0.325139	0.293427	0.288204	0.255534	0.31853	1	1	1	1	1	1	1	1	1	1	0.459926	0.453523	0.452285	0.433221	0.483323	0.490724	0.453721	0.447451	0.407053	0.483159
worm	fish	SVM	0.25	0.536972	0.009355	0.905764	0.004025	0.673705	0.007026	0.576792	0.548896	0.583756	0.5	0.516224	0.549784	0.511244	0.522606	0.552995	0.507422	0.906166	0.908616	0.882353	0.901554	0.911458	0.929268	0.909333	0.913953	0.891089	0.903846	0.704901	0.684366	0.702648	0.643253	0.659134	0.690843	0.654511	0.664975	0.682464	0.649957
worm	fish	SVM	0.5	0.712089	0.014152	0.746646	0.014987	0.727005	0.007647	0.678733	0.73913	0.702576	0.681462	0.771513	0.738208	0.694301	0.744681	0.621469	0.748815	0.80429	0.754569	0.767263	0.676166	0.677083	0.763415	0.714667	0.732558	0.816832	0.759615	0.736196	0.74677	0.733496	0.678804	0.721221	0.7506	0.704336	0.73857	0.705882	0.754177
worm	fish	SVM	0.75	0.845501	0.01207	0.589914	0.013052	0.693266	0.007237	0.772152	0.839416	0.911504	0.815385	0.849624	0.863946	0.877193	0.853333	0.815789	0.856667	0.654155	0.600522	0.526854	0.549223	0.588542	0.619512	0.533333	0.595349	0.613861	0.617788	0.708273	0.700152	0.667747	0.656347	0.695385	0.721591	0.66335	0.70137	0.700565	0.717877
worm	fish	SVM	0.9	0.907948	0.008048	0.440857	0.024896	0.588929	0.022498	0.85446	0.907407	0.933333	0.933333	0.878151	0.922222	0.928571	0.917127	0.899522	0.90535	0.487936	0.383812	0.501279	0.290155	0.544271	0.404878	0.416	0.386047	0.465347	0.528846	0.62116	0.53945	0.652246	0.442688	0.672026	0.562712	0.574586	0.543372	0.613377	0.667678
worm	fish	Vote	0.1	0.376809	0.011155	0.950067	0.003998	0.538569	0.011155	0.357214	0.381303	0.307131	0.384205	0.381607	0.44649	0.389497	0.350254	0.385481	0.384913	0.962466	0.947781	0.969309	0.932642	0.940104	0.946341	0.949333	0.962791	0.933168	0.956731	0.521045	0.54382	0.466462	0.544218	0.542857	0.606724	0.552366	0.513648	0.545586	0.548966
worm	fish	Vote	0.25	0.521981	0.008014	0.886748	0.007259	0.656527	0.005762	0.546645	0.535433	0.47424	0.538843	0.526232	0.536023	0.478076	0.520918	0.53858	0.524823	0.895442	0.887728	0.918159	0.84456	0.861979	0.907317	0.901333	0.897674	0.863861	0.889423	0.678862	0.667976	0.625436	0.657921	0.653504	0.673913	0.624769	0.659266	0.663498	0.660125
worm	fish	Vote	0.5	0.650571	0.015911	0.754981	0.013987	0.696462	0.005744	0.646532	0.772727	0.621302	0.596983	0.675676	0.62218	0.616702	0.652259	0.623016	0.678337	0.774799	0.665796	0.805627	0.717617	0.716146	0.807317	0.768	0.772093	0.777228	0.745192	0.704878	0.715288	0.701559	0.651765	0.695322	0.70276	0.684086	0.707135	0.69163	0.710195
worm	fish	Vote	0.75	0.83757	0.012469	0.521538	0.011249	0.641367	0.00735	0.884422	0.84	0.82197	0.781893	0.818898	0.921569	0.831933	0.841912	0.80916	0.823944	0.47185	0.548303	0.554987	0.492228	0.541667	0.458537	0.528	0.532558	0.524752	0.5625	0.615385	0.663507	0.662595	0.604134	0.652038	0.612378	0.646003	0.652422	0.636637	0.668571
worm	fish	Vote	0.9	0.926893	0.010364	0.344042	0.031497	0.492653	0.032231	0.884422	0.897727	0.913043	0.958333	0.877095	0.921569	0.962264	0.963303	0.950495	0.940678	0.47185	0.412533	0.429668	0.238342	0.408854	0.458537	0.272	0.244186	0.237624	0.266827	0.615385	0.565295	0.584348	0.381743	0.557726	0.612378	0.424116	0.38961	0.380198	0.41573
worm	fish	BLASTp RBHs	NA	0.663664	0.004925	0.646493	0.010933	0.654533	0.006398	0.652393	0.653333	0.684636	0.671388	0.637306	0.683721	0.666667	0.674419	0.648579	0.664198	0.69437	0.639687	0.649616	0.61399	0.640625	0.717073	0.634667	0.606977	0.621287	0.646635	0.672727	0.646438	0.666667	0.641407	0.638961	0.7	0.650273	0.638923	0.63464	0.655298
worm	fish	eggNOG-COGs	NA	0.144374	0.00217	0.704602	0.006598	0.239583	0.003137	0.145161	0.137984	0.140787	0.137368	0.143006	0.147516	0.137051	0.156689	0.143669	0.154513	0.747989	0.697128	0.695652	0.676166	0.716146	0.695122	0.701333	0.7	0.688119	0.728365	0.243137	0.230371	0.23418	0.228346	0.238405	0.243382	0.229294	0.256061	0.237708	0.254943
worm	fish	eggNOG-KOGs	NA	0.103567	0.001468	0.93963	0.002808	0.186537	0.002365	0.099297	0.100445	0.101545	0.102999	0.100028	0.105191	0.098447	0.112489	0.105628	0.1096	0.946381	0.942559	0.941176	0.943005	0.921875	0.934146	0.946667	0.927907	0.943069	0.949519	0.179735	0.181544	0.183313	0.185714	0.180474	0.189089	0.178347	0.200654	0.189978	0.196517
worm	fish	eggNOG-NOGs	NA	0.393637	0.004816	0.80935	0.007423	0.529405	0.004456	0.372902	0.393524	0.389486	0.383526	0.391791	0.385442	0.398964	0.430905	0.390062	0.399767	0.83378	0.825065	0.83376	0.772021	0.820313	0.787805	0.821333	0.797674	0.777228	0.824519	0.515327	0.532884	0.530945	0.512468	0.530303	0.517628	0.537053	0.559543	0.519438	0.538462
worm	fish	Ensembl Compara	NA	0.417839	0.007147	0.830551	0.006686	0.555456	0.00577	0.381346	0.422104	0.397742	0.412783	0.416667	0.420863	0.415775	0.469799	0.427273	0.414035	0.865952	0.827676	0.810742	0.803109	0.833333	0.856098	0.829333	0.813953	0.814356	0.850962	0.529508	0.559083	0.53367	0.545295	0.555556	0.564309	0.553874	0.595745	0.560477	0.557042
worm	fish	Hieranoid	NA	NA	NA	0	0	NA	NA	NA	NA	NA	NA	NA	NA	NA	NA	NA	NA	0	0	0	0	0	0	0	0	0	0	NA	NA	NA	NA	NA	NA	NA	NA	NA	NA
worm	fish	HomoloGene	NA	0.497765	0.006691	0.512192	0.009767	0.504422	0.006547	0.501193	0.509235	0.481308	0.470588	0.4801	0.524823	0.534286	0.506053	0.477752	0.492308	0.563003	0.503916	0.526854	0.455959	0.502604	0.541463	0.498667	0.486047	0.50495	0.538462	0.530303	0.506562	0.503053	0.463158	0.491094	0.533013	0.515862	0.495848	0.490975	0.514351
worm	fish	InParanoid	NA	0.465641	0.005288	0.798368	0.01009	0.587813	0.004672	0.453125	0.461538	0.471111	0.478758	0.442815	0.478382	0.447738	0.493253	0.478519	0.451169	0.855228	0.814621	0.813299	0.759067	0.786458	0.836585	0.765333	0.765116	0.799505	0.788462	0.592386	0.589235	0.596623	0.587174	0.566604	0.608696	0.564961	0.599818	0.598703	0.573928
worm	fish	Isobase	NA	NA	NA	0	0	NA	NA	NA	NA	NA	NA	NA	NA	NA	NA	NA	NA	0	0	0	0	0	0	0	0	0	0	NA	NA	NA	NA	NA	NA	NA	NA	NA	NA
worm	fish	IsoRankN-PPI	NA	0.68647	0.007369	0.671149	0.008078	0.678377	0.005855	0.644444	0.675462	0.697917	0.654891	0.671875	0.706311	0.695157	0.708955	0.706989	0.702703	0.699732	0.668407	0.685422	0.624352	0.671875	0.709756	0.650667	0.662791	0.65099	0.6875	0.670951	0.671916	0.691613	0.639257	0.671875	0.708029	0.672176	0.685096	0.677835	0.695018
worm	fish	IsoRankN2-GI	NA	NA	NA	0	0	NA	NA	NA	NA	NA	NA	NA	NA	NA	NA	NA	NA	0	0	0	0	0	0	0	0	0	0	NA	NA	NA	NA	NA	NA	NA	NA	NA	NA
worm	fish	metaPhOrs	NA	0.423661	0.005671	0.775997	0.006832	0.547742	0.004591	0.399225	0.421965	0.416089	0.420827	0.423242	0.446133	0.41867	0.458856	0.428767	0.402831	0.828418	0.762402	0.767263	0.764249	0.768229	0.787805	0.789333	0.765116	0.774752	0.752404	0.538797	0.543256	0.539568	0.542778	0.545791	0.569665	0.547135	0.57367	0.552028	0.524728
worm	fish	OMA	NA	0.473101	0.005335	0.595229	0.007885	0.526896	0.004829	0.470817	0.504444	0.465863	0.445833	0.460285	0.462247	0.485961	0.486111	0.465887	0.483559	0.648794	0.592689	0.59335	0.554404	0.588542	0.612195	0.6	0.569767	0.591584	0.600962	0.54566	0.545018	0.521935	0.494226	0.516571	0.526758	0.536993	0.524625	0.521265	0.535906
worm	fish	OrthoDB	NA	0.314356	0.003184	0.894145	0.006543	0.465089	0.003879	0.307058	0.311712	0.310858	0.307832	0.308491	0.321859	0.30127	0.335965	0.316067	0.322446	0.898123	0.903394	0.907928	0.875648	0.851563	0.912195	0.885333	0.890698	0.891089	0.925481	0.45765	0.463496	0.463144	0.455526	0.452909	0.475827	0.44956	0.487898	0.466623	0.478261
worm	fish	OrthoMCL	NA	0.456422	0.006994	0.822146	0.006714	0.58662	0.005932	0.430328	0.447188	0.451748	0.435971	0.460972	0.477051	0.443959	0.507205	0.457265	0.452536	0.844504	0.851175	0.826087	0.784974	0.815104	0.836585	0.813333	0.818605	0.794554	0.836538	0.570136	0.586331	0.584087	0.560592	0.588899	0.607617	0.574388	0.626335	0.58047	0.587342
worm	fish	PANTHER	NA	0.392704	0.004771	1	0	0.563794	0.004888	0.367488	0.391616	0.388668	0.389899	0.388271	0.405539	0.386997	0.425321	0.384396	0.398849	1	1	1	1	1	1	1	1	1	1	0.537464	0.562821	0.559771	0.561047	0.559359	0.577058	0.558036	0.596808	0.555326	0.570254
worm	fish	Roundup	NA	0.646719	0.005813	0.642264	0.012165	0.643919	0.0072	0.612048	0.64752	0.651741	0.622905	0.641361	0.664336	0.637883	0.665842	0.663934	0.659624	0.680965	0.64752	0.670077	0.57772	0.638021	0.695122	0.610667	0.625581	0.601485	0.675481	0.64467	0.64752	0.660782	0.599462	0.639687	0.67938	0.623978	0.645084	0.631169	0.667458
worm	fish	TreeFam	NA	0.475678	0.006204	0.83307	0.008071	0.605205	0.005183	0.43956	0.47839	0.481962	0.466565	0.469231	0.477273	0.478193	0.519824	0.475593	0.47019	0.857909	0.83812	0.85422	0.795337	0.794271	0.870732	0.818667	0.823256	0.844059	0.834135	0.58129	0.609108	0.616236	0.588123	0.589942	0.61658	0.603736	0.637264	0.608385	0.601386
worm	human	SVM	0.1	0.458727	0.006604	0.999583	0.000278	0.628599	0.006206	0.475219	0.425773	0.447791	0.469223	0.478389	0.486515	0.446602	0.456693	0.4294	0.471662	0.997959	1	1	1	1	0.997872	1	1	1	1	0.643845	0.597252	0.618585	0.638736	0.647176	0.654114	0.61745	0.627027	0.600812	0.640992
worm	human	SVM	0.25	0.594186	0.012873	0.938936	0.007749	0.726526	0.007793	0.553864	0.584098	0.557717	0.628358	0.626039	0.547419	0.638847	0.574359	0.569848	0.661314	0.965306	0.924939	0.964126	0.905376	0.928131	0.970213	0.915217	0.965517	0.927928	0.922607	0.703869	0.716026	0.706656	0.74185	0.747725	0.699923	0.752458	0.720257	0.706084	0.770408
worm	human	SVM	0.5	0.79744	0.007931	0.800721	0.008147	0.798452	0.002806	0.825902	0.809645	0.802273	0.8307	0.770713	0.7827	0.782881	0.825	0.786517	0.758065	0.793878	0.772397	0.79148	0.791398	0.821355	0.789362	0.815217	0.782328	0.788288	0.861507	0.809573	0.790582	0.79684	0.810573	0.795229	0.786017	0.798722	0.803097	0.787402	0.806482
worm	human	SVM	0.75	0.875795	0.009339	0.699036	0.016889	0.775586	0.008717	0.928375	0.911877	0.834975	0.887097	0.871287	0.891117	0.861789	0.843373	0.874286	0.853774	0.687755	0.576271	0.76009	0.709677	0.722793	0.661702	0.691304	0.75431	0.689189	0.737271	0.790152	0.706231	0.795775	0.78853	0.790123	0.759463	0.767189	0.796359	0.770781	0.791257
worm	human	SVM	0.9	0.936966	0.005799	0.50952	0.009755	0.659489	0.008106	0.972332	0.963303	0.922131	0.92674	0.947761	0.921429	0.925926	0.93913	0.923423	0.927481	0.502041	0.508475	0.504484	0.544086	0.521561	0.548936	0.543478	0.465517	0.461712	0.494908	0.66218	0.66561	0.652174	0.685637	0.672848	0.688	0.684932	0.622478	0.615616	0.645418
worm	human	Vote	0.1	0.443276	0.01543	0.961147	0.003558	0.605031	0.013672	0.412685	0.373961	0.394858	0.450203	0.477017	0.414768	0.510012	0.449348	0.425723	0.524184	0.969388	0.98063	0.964126	0.952688	0.958932	0.968085	0.941304	0.965517	0.961712	0.949084	0.578915	0.541444	0.560261	0.611456	0.637108	0.580728	0.661574	0.613279	0.590187	0.675362
worm	human	Vote	0.25	0.578234	0.010029	0.926564	0.003047	0.71156	0.007331	0.579416	0.530055	0.546667	0.616595	0.634561	0.564369	0.600846	0.559126	0.574074	0.576633	0.930612	0.939467	0.919283	0.926882	0.919918	0.923404	0.926087	0.9375	0.907658	0.934827	0.714174	0.677729	0.685619	0.74055	0.751048	0.700565	0.728828	0.700483	0.703316	0.713287
worm	human	Vote	0.5	0.672946	0.008142	0.826288	0.012869	0.74095	0.005901	0.710145	0.660494	0.639576	0.692845	0.663636	0.666667	0.709677	0.667247	0.68254	0.636632	0.8	0.77724	0.811659	0.853763	0.899384	0.829787	0.813043	0.825431	0.774775	0.8778	0.752399	0.714127	0.715415	0.764933	0.763731	0.739336	0.757852	0.737958	0.725738	0.738014
worm	human	Vote	0.75	0.843433	0.012374	0.597502	0.017272	0.696855	0.009129	0.872222	0.825503	0.820359	0.789873	0.897611	0.882143	0.778626	0.85	0.853125	0.864865	0.640816	0.595642	0.61435	0.670968	0.540041	0.525532	0.665217	0.586207	0.614865	0.521385	0.738824	0.691983	0.702564	0.725581	0.674359	0.658667	0.717468	0.693878	0.71466	0.650572
worm	human	Vote	0.9	0.935849	0.007501	0.365525	0.022385	0.521751	0.022273	0.95858	0.968992	0.908451	0.929487	0.945607	0.9163	0.936306	0.918182	0.907834	0.96875	0.330612	0.302663	0.289238	0.311828	0.464066	0.442553	0.319565	0.435345	0.443694	0.315682	0.491654	0.461255	0.438776	0.466989	0.62259	0.596844	0.476499	0.590643	0.596067	0.47619
worm	human	BLASTp RBHs	NA	0.67338	0.006519	0.626441	0.004221	0.648895	0.004124	0.714607	0.666667	0.660422	0.675294	0.652452	0.686916	0.663507	0.690307	0.643991	0.679634	0.64898	0.62954	0.632287	0.617204	0.628337	0.625532	0.608696	0.62931	0.63964	0.604888	0.680214	0.647572	0.646048	0.644944	0.640167	0.654788	0.634921	0.658399	0.641808	0.640086
worm	human	eggNOG-COGs	NA	0.175507	0.002644	0.717747	0.004512	0.281937	0.003438	0.187069	0.157127	0.168675	0.173632	0.181339	0.179032	0.177094	0.175318	0.173046	0.182733	0.720408	0.7046	0.721973	0.750538	0.706366	0.708511	0.726087	0.713362	0.722973	0.702648	0.297013	0.256954	0.273461	0.28202	0.288591	0.285837	0.28474	0.281463	0.279252	0.290038
worm	human	eggNOG-KOGs	NA	0.168289	0.002769	0.940803	0.002404	0.285423	0.004044	0.175732	0.150173	0.162845	0.173998	0.175833	0.175432	0.166602	0.166474	0.159846	0.175958	0.942857	0.94431	0.939462	0.952688	0.932238	0.951064	0.934783	0.93319	0.932432	0.94501	0.296249	0.259136	0.277575	0.294254	0.295862	0.296223	0.282802	0.282545	0.272907	0.296675
worm	human	eggNOG-NOGs	NA	0.450857	0.006475	0.72995	0.007391	0.557149	0.005901	0.48448	0.42437	0.423957	0.449141	0.478892	0.449093	0.458108	0.441767	0.437419	0.461347	0.732653	0.733656	0.706278	0.731183	0.74538	0.685106	0.736957	0.711207	0.763514	0.753564	0.583266	0.537711	0.529857	0.556465	0.583133	0.542544	0.565	0.545004	0.556194	0.572312
worm	human	Ensembl Compara	NA	0.529492	0.00558	0.792291	0.007372	0.634666	0.005843	0.549861	0.491473	0.514158	0.542446	0.545455	0.532836	0.54298	0.528024	0.52029	0.527397	0.810204	0.767554	0.773543	0.810753	0.813142	0.759574	0.823913	0.771552	0.808559	0.784114	0.655116	0.599244	0.617726	0.65	0.652927	0.626316	0.654577	0.62697	0.633157	0.630631
worm	human	Hieranoid	NA	0.424149	0.00806	0.567726	0.005761	0.485371	0.007074	0.461049	0.39531	0.401961	0.422512	0.450727	0.443218	0.432566	0.424879	0.379585	0.429688	0.591837	0.571429	0.55157	0.556989	0.572895	0.597872	0.571739	0.56681	0.536036	0.560081	0.51832	0.467327	0.465028	0.480519	0.504521	0.509058	0.492509	0.485688	0.444444	0.486295
worm	human	HomoloGene	NA	0.529402	0.006352	0.528339	0.003068	0.528649	0.003372	0.574561	0.507973	0.520607	0.516949	0.546638	0.520518	0.531049	0.523404	0.510917	0.541401	0.534694	0.539952	0.538117	0.524731	0.517454	0.512766	0.53913	0.530172	0.527027	0.519348	0.553911	0.523474	0.529217	0.520811	0.531646	0.516613	0.535059	0.526767	0.518847	0.530146
worm	human	InParanoid	NA	0.501646	0.005978	0.780569	0.003364	0.61062	0.004997	0.505305	0.470247	0.478076	0.524148	0.527473	0.516949	0.506294	0.495159	0.488178	0.504636	0.777551	0.784504	0.757848	0.793548	0.788501	0.778723	0.786957	0.771552	0.790541	0.775967	0.61254	0.588022	0.586297	0.631309	0.632099	0.621392	0.61617	0.603201	0.603611	0.611557
worm	human	Isobase	NA	0.616056	0.006082	0.674674	0.004079	0.64392	0.004527	0.625232	0.60307	0.625793	0.634	0.642722	0.597701	0.585366	0.62279	0.594758	0.629126	0.687755	0.66586	0.663677	0.68172	0.698152	0.66383	0.678261	0.68319	0.664414	0.659878	0.655005	0.632911	0.644178	0.656995	0.669291	0.629032	0.628399	0.651593	0.62766	0.644135
worm	human	IsoRankN-PPI	NA	0.71633	0.007668	0.681981	0.004428	0.698561	0.005044	0.744035	0.708763	0.654267	0.723744	0.724576	0.732394	0.728538	0.715262	0.709382	0.722343	0.7	0.66586	0.670404	0.68172	0.702259	0.66383	0.682609	0.676724	0.698198	0.678208	0.721346	0.686642	0.662237	0.702104	0.713243	0.696429	0.704826	0.69546	0.703746	0.69958
worm	human	IsoRankN2-GI	NA	0.544323	0.008882	0.515937	0.007101	0.529547	0.007249	0.577586	0.509901	0.543424	0.54902	0.591209	0.511727	0.530067	0.536913	0.52164	0.571744	0.546939	0.498789	0.491031	0.48172	0.552361	0.510638	0.517391	0.517241	0.515766	0.527495	0.561845	0.504284	0.515901	0.513173	0.571125	0.511182	0.523652	0.526894	0.518686	0.548729
worm	human	metaPhOrs	NA	0.467308	0.004849	0.903223	0.002922	0.615838	0.00462	0.485808	0.449153	0.463785	0.469921	0.486309	0.479866	0.452563	0.46652	0.442714	0.476445	0.908163	0.898305	0.890135	0.890323	0.911704	0.912766	0.902174	0.915948	0.896396	0.906314	0.633001	0.59887	0.609831	0.615156	0.634286	0.629032	0.60276	0.618182	0.592703	0.624561
worm	human	OMA	NA	0.514695	0.008907	0.565533	0.004871	0.538748	0.006749	0.564453	0.486598	0.486275	0.537402	0.542308	0.532258	0.516064	0.502935	0.48419	0.494465	0.589796	0.571429	0.556054	0.587097	0.579055	0.561702	0.558696	0.553879	0.551802	0.545825	0.576846	0.525612	0.518828	0.561151	0.560079	0.546584	0.536534	0.527179	0.515789	0.518877
worm	human	OrthoDB	NA	0.425468	0.005147	0.850755	0.005709	0.567031	0.004753	0.443024	0.399093	0.425223	0.429199	0.439252	0.438674	0.400634	0.427195	0.412382	0.44	0.84898	0.8523	0.85426	0.84086	0.868583	0.844681	0.823913	0.859914	0.885135	0.828921	0.582225	0.543629	0.567809	0.568314	0.583448	0.577455	0.539118	0.570815	0.562634	0.574859
worm	human	OrthoMCL	NA	0.535821	0.004343	0.863922	0.005472	0.661296	0.003978	0.54917	0.520231	0.530259	0.535948	0.538559	0.551247	0.541892	0.537949	0.506684	0.546272	0.877551	0.871671	0.825112	0.88172	0.874743	0.846809	0.871739	0.87069	0.853604	0.86558	0.67557	0.651584	0.645614	0.666667	0.666667	0.667785	0.668333	0.665021	0.635906	0.669819
worm	human	PANTHER	NA	0.520004	0.006807	1	0	0.683974	0.005968	0.530303	0.479118	0.515012	0.532037	0.545964	0.53653	0.519187	0.521935	0.486842	0.533116	1	1	1	1	1	1	1	1	1	1	0.693069	0.647843	0.679878	0.694548	0.706309	0.698366	0.683507	0.685883	0.654867	0.695467
worm	human	Roundup	NA	0.715725	0.005741	0.720686	0.002334	0.718074	0.003085	0.738397	0.695755	0.720982	0.733333	0.704365	0.738938	0.70339	0.712474	0.686825	0.722793	0.714286	0.714286	0.724215	0.733333	0.728953	0.710638	0.721739	0.726293	0.716216	0.716904	0.726141	0.704898	0.722595	0.733333	0.716448	0.724512	0.712446	0.719317	0.701213	0.719836
worm	human	TreeFam	NA	0.569998	0.006113	0.800367	0.004418	0.66561	0.004505	0.594595	0.531949	0.560127	0.591503	0.593703	0.562974	0.567692	0.57121	0.567442	0.558781	0.808163	0.806295	0.793722	0.778495	0.813142	0.789362	0.802174	0.803879	0.824324	0.784114	0.685121	0.641001	0.656772	0.672238	0.686308	0.657219	0.664865	0.66786	0.672176	0.652542
worm	mouse	SVM	0.1	0.394664	0.027676	0.99501	0.001902	0.559176	0.032799	0.401347	0.392368	0.450375	0.159798	0.458422	0.427695	0.364921	0.412098	0.429834	0.449786	0.992857	0.997512	0.997925	1	0.99768	0.997955	1	0.997712	0.98481	0.983645	0.571624	0.563202	0.620645	0.275561	0.628196	0.598773	0.534714	0.583278	0.598462	0.617302
worm	mouse	SVM	0.25	0.595416	0.014144	0.929694	0.007047	0.724537	0.009129	0.622549	0.635112	0.585769	0.593614	0.523691	0.628099	0.587116	0.534731	0.575663	0.66782	0.907143	0.91791	0.956432	0.925339	0.974478	0.932515	0.91344	0.933638	0.934177	0.901869	0.738372	0.750763	0.726556	0.723254	0.681265	0.750617	0.714795	0.68	0.712355	0.767396
worm	mouse	SVM	0.5	0.782965	0.009721	0.80675	0.007785	0.793941	0.003832	0.808081	0.720833	0.789047	0.804147	0.778523	0.791165	0.74375	0.769912	0.816327	0.80787	0.761905	0.860697	0.807054	0.789593	0.807425	0.805726	0.813212	0.796339	0.810127	0.815421	0.784314	0.78458	0.797949	0.796804	0.792711	0.798379	0.776931	0.782902	0.813215	0.811628
worm	mouse	SVM	0.75	0.890147	0.007143	0.679357	0.010077	0.769952	0.005878	0.905956	0.866667	0.889855	0.859079	0.900302	0.918539	0.898413	0.867606	0.872727	0.92233	0.688095	0.646766	0.636929	0.717195	0.691415	0.668712	0.644647	0.704805	0.729114	0.665888	0.782138	0.740741	0.742443	0.781751	0.782152	0.773964	0.750663	0.777778	0.794483	0.773406
worm	mouse	SVM	0.9	0.93646	0.005986	0.511868	0.020502	0.659284	0.016693	0.935323	0.907258	0.913907	0.920949	0.933333	0.959707	0.957547	0.961326	0.935961	0.939286	0.447619	0.559701	0.572614	0.527149	0.519722	0.535787	0.462415	0.398169	0.481013	0.614486	0.605475	0.692308	0.704082	0.670504	0.66766	0.687664	0.623656	0.563107	0.635452	0.742938
worm	mouse	Vote	0.1	0.410335	0.011557	0.968946	0.003254	0.575616	0.011088	0.444816	0.437642	0.407952	0.369792	0.399621	0.483673	0.373451	0.385949	0.420022	0.380435	0.95	0.960199	0.979253	0.963801	0.979118	0.969325	0.961276	0.967963	0.977215	0.981308	0.605923	0.601246	0.575961	0.534504	0.567586	0.645337	0.537922	0.551859	0.587519	0.548303
worm	mouse	Vote	0.25	0.59752	0.011183	0.911862	0.003276	0.721349	0.007853	0.62215	0.56383	0.610425	0.561798	0.595238	0.65727	0.576023	0.5791	0.562305	0.647059	0.909524	0.922886	0.923237	0.904977	0.928074	0.90593	0.897494	0.913043	0.913924	0.899533	0.738878	0.7	0.73493	0.693241	0.725295	0.761823	0.701692	0.708703	0.696239	0.752688
worm	mouse	Vote	0.5	0.66863	0.014852	0.836276	0.017823	0.740292	0.005262	0.62215	0.664557	0.682119	0.64	0.660714	0.681021	0.618421	0.653571	0.785311	0.678439	0.909524	0.783582	0.854772	0.832579	0.858469	0.873211	0.856492	0.837529	0.703797	0.852804	0.738878	0.719178	0.758748	0.723697	0.74672	0.765233	0.718243	0.734203	0.742323	0.755694
worm	mouse	Vote	0.75	0.861076	0.011367	0.56111	0.01488	0.677375	0.00819	0.854331	0.815436	0.828729	0.893939	0.81875	0.919708	0.867188	0.890566	0.836177	0.885932	0.516667	0.604478	0.622407	0.533937	0.607889	0.515337	0.505695	0.540046	0.620253	0.544393	0.643917	0.694286	0.7109	0.668555	0.697736	0.66055	0.638849	0.672365	0.712209	0.674385
worm	mouse	Vote	0.9	0.94347	0.008101	0.352863	0.022062	0.50946	0.022792	0.97619	0.938053	0.912037	0.986014	0.924242	0.944954	0.938889	0.931373	0.914439	0.968504	0.292857	0.263682	0.408714	0.319005	0.283063	0.421268	0.384966	0.434783	0.432911	0.287383	0.450549	0.41165	0.56447	0.482051	0.433393	0.582744	0.546042	0.592824	0.587629	0.443243
worm	mouse	BLASTp RBHs	NA	0.711224	0.005277	0.70179	0.006694	0.706323	0.004999	0.717391	0.699005	0.734475	0.697039	0.718245	0.72043	0.676275	0.707617	0.724227	0.71754	0.707143	0.699005	0.711618	0.692308	0.721578	0.685072	0.694761	0.659039	0.711392	0.735981	0.71223	0.699005	0.722866	0.694665	0.719907	0.702306	0.685393	0.682464	0.717752	0.726644
worm	mouse	eggNOG-COGs	NA	0.17299	0.003758	0.714504	0.005021	0.278335	0.00482	0.162473	0.167132	0.182451	0.180579	0.173865	0.198521	0.167678	0.174873	0.158416	0.163916	0.707143	0.743781	0.707469	0.719457	0.728538	0.713701	0.692483	0.707094	0.729114	0.696262	0.264235	0.272935	0.290089	0.288697	0.280733	0.310636	0.269982	0.280399	0.26028	0.265361
worm	mouse	eggNOG-KOGs	NA	0.164103	0.003383	0.939873	0.004852	0.279303	0.004972	0.158737	0.148431	0.183149	0.163507	0.167618	0.180308	0.161136	0.164025	0.154855	0.159264	0.945238	0.91791	0.960581	0.936652	0.953596	0.932515	0.917995	0.947368	0.956962	0.929907	0.271825	0.25554	0.307641	0.278413	0.28512	0.302187	0.27415	0.279635	0.266573	0.271951
worm	mouse	eggNOG-NOGs	NA	0.464863	0.006553	0.780811	0.005708	0.582595	0.00612	0.457064	0.457726	0.488169	0.4379	0.489914	0.497389	0.443989	0.453939	0.450867	0.471671	0.785714	0.781095	0.813278	0.773756	0.788863	0.779141	0.740319	0.778032	0.789873	0.778037	0.577933	0.577206	0.610117	0.55928	0.604444	0.607171	0.555081	0.573356	0.574057	0.587302
worm	mouse	Ensembl Compara	NA	0.537082	0.007245	0.85086	0.007174	0.658318	0.006816	0.526237	0.525994	0.553806	0.526316	0.539493	0.587671	0.519231	0.527897	0.508955	0.555219	0.835714	0.855721	0.875519	0.859729	0.839907	0.877301	0.799544	0.844394	0.863291	0.857477	0.645814	0.651515	0.678457	0.652921	0.656987	0.703856	0.629596	0.649648	0.640376	0.674013
worm	mouse	Hieranoid	NA	0.407895	0.00684	0.570045	0.008634	0.475199	0.006378	0.436242	0.385563	0.406627	0.39039	0.397993	0.437294	0.380573	0.435986	0.410256	0.398026	0.619048	0.544776	0.560166	0.588235	0.552204	0.541922	0.544419	0.576659	0.607595	0.565421	0.511811	0.451546	0.471204	0.469314	0.462585	0.484018	0.447985	0.496552	0.489796	0.467181
worm	mouse	HomoloGene	NA	0.542898	0.008507	0.537959	0.008275	0.540093	0.007031	0.564677	0.520202	0.545852	0.52381	0.522422	0.593333	0.502326	0.565534	0.542579	0.548246	0.540476	0.512438	0.518672	0.547511	0.540603	0.546012	0.492027	0.533181	0.564557	0.584112	0.552311	0.516291	0.531915	0.535398	0.531357	0.56869	0.497123	0.548881	0.55335	0.565611
worm	mouse	InParanoid	NA	0.529725	0.008687	0.783669	0.006361	0.631939	0.007765	0.540193	0.513776	0.571221	0.5	0.528125	0.559524	0.506042	0.540031	0.48722	0.551118	0.8	0.788557	0.815353	0.751131	0.784223	0.768916	0.763098	0.787185	0.772152	0.806075	0.644914	0.622179	0.671795	0.600362	0.631186	0.647717	0.608538	0.640596	0.597453	0.654649
worm	mouse	Isobase	NA	0.68076	0.005999	0.650232	0.0064	0.664929	0.004759	0.671795	0.69697	0.703297	0.687345	0.673031	0.71236	0.670561	0.679012	0.659204	0.654028	0.62381	0.686567	0.6639	0.626697	0.654292	0.648262	0.653759	0.629291	0.670886	0.64486	0.646914	0.691729	0.683031	0.655621	0.663529	0.678801	0.662053	0.653207	0.664994	0.649412
worm	mouse	IsoRankN-PPI	NA	0.603882	0.009085	0.599963	0.006604	0.601625	0.006659	0.587805	0.563981	0.628378	0.594907	0.612385	0.633621	0.604494	0.610329	0.557377	0.64554	0.57381	0.59204	0.578838	0.581448	0.61949	0.601227	0.612756	0.594966	0.602532	0.642523	0.580723	0.57767	0.602592	0.588101	0.615917	0.616999	0.608597	0.602549	0.579075	0.644028
worm	mouse	IsoRankN2-GI	NA	0.380857	0.010905	0.365558	0.00695	0.372703	0.008324	0.350746	0.34466	0.377828	0.4047	0.369928	0.40564	0.412178	0.400955	0.318078	0.423858	0.335714	0.353234	0.346473	0.350679	0.359629	0.382413	0.400911	0.384439	0.351899	0.390187	0.343066	0.348894	0.361472	0.375758	0.364706	0.393684	0.406467	0.392523	0.334135	0.406326
worm	mouse	metaPhOrs	NA	0.510633	0.007606	0.870401	0.005267	0.64342	0.006768	0.503392	0.49581	0.544987	0.481193	0.514364	0.551592	0.497992	0.496042	0.490196	0.530758	0.883333	0.883085	0.879668	0.839367	0.87239	0.885481	0.84738	0.860412	0.886076	0.866822	0.641314	0.635063	0.673016	0.611707	0.64716	0.679749	0.627319	0.629289	0.631199	0.658385
worm	mouse	OMA	NA	0.518129	0.00792	0.585159	0.004886	0.549407	0.005911	0.532009	0.47548	0.546154	0.491589	0.526316	0.552381	0.498998	0.538144	0.512249	0.507968	0.57381	0.554726	0.589212	0.595023	0.603248	0.593047	0.567198	0.597254	0.582278	0.595794	0.552119	0.512055	0.566866	0.538383	0.562162	0.571992	0.530917	0.566161	0.545024	0.548387
worm	mouse	OrthoDB	NA	0.419805	0.005906	0.894695	0.005218	0.571268	0.005868	0.424107	0.40339	0.446809	0.414784	0.429679	0.45285	0.413567	0.411702	0.394912	0.40625	0.904762	0.88806	0.914938	0.914027	0.900232	0.893661	0.861048	0.885584	0.903797	0.880841	0.577508	0.554779	0.600408	0.570621	0.581709	0.6011	0.558758	0.562092	0.549654	0.556047
worm	mouse	OrthoMCL	NA	0.533743	0.006105	0.867889	0.006159	0.660882	0.005989	0.535608	0.525191	0.555409	0.521858	0.539326	0.569372	0.497954	0.534286	0.524517	0.533911	0.859524	0.855721	0.873444	0.864253	0.890951	0.889571	0.831435	0.855835	0.893671	0.864486	0.659963	0.650899	0.679032	0.650767	0.671916	0.694334	0.622867	0.657872	0.661049	0.660125
worm	mouse	PANTHER	NA	0.51722	0.007513	1	0	0.681509	0.00652	0.498221	0.497525	0.544018	0.512167	0.526895	0.558857	0.516471	0.528416	0.477053	0.512575	1	1	1	1	1	1	1	1	1	1	0.665083	0.664463	0.704678	0.677395	0.690152	0.717009	0.681148	0.691456	0.645953	0.677751
worm	mouse	Roundup	NA	0.720279	0.005476	0.732187	0.005324	0.72604	0.004206	0.731481	0.708333	0.721174	0.691176	0.743961	0.735234	0.697778	0.714932	0.722359	0.736364	0.752381	0.718905	0.713693	0.744344	0.714617	0.738241	0.715262	0.723112	0.744304	0.757009	0.741784	0.71358	0.717414	0.716776	0.728994	0.736735	0.706412	0.718999	0.733167	0.746544
worm	mouse	TreeFam	NA	0.559085	0.005912	0.815551	0.00584	0.663194	0.004821	0.549206	0.553191	0.595029	0.543939	0.559809	0.590361	0.554487	0.554502	0.538715	0.551613	0.82381	0.840796	0.844398	0.812217	0.814385	0.801636	0.788155	0.803204	0.827848	0.799065	0.659048	0.667325	0.698113	0.651543	0.663516	0.679965	0.650988	0.656075	0.652695	0.652672
fly	yeast	SVM	0.1	0.703389	0.011182	0.99905	0.000634	0.82508	0.00773	0.708197	0.698962	0.634304	0.757282	0.70684	0.736655	0.69281	0.686207	0.674772	0.737864	1	1	1	1	1	0.995192	0.995305	1	1	1	0.829175	0.822811	0.776238	0.861878	0.828244	0.846626	0.816956	0.813906	0.805808	0.849162
fly	yeast	SVM	0.25	0.79471	0.013984	0.980659	0.003232	0.877307	0.008425	0.824903	0.767442	0.731801	0.873563	0.843373	0.820717	0.767273	0.756863	0.772242	0.788927	0.981481	0.980198	0.97449	0.974359	0.967742	0.990385	0.99061	0.969849	0.977477	1	0.896406	0.86087	0.835886	0.921212	0.901288	0.897603	0.864754	0.85022	0.862823	0.882012
fly	yeast	SVM	0.5	0.857003	0.010574	0.951051	0.004924	0.901256	0.006757	0.884615	0.840708	0.775	0.883268	0.873418	0.85	0.869565	0.841629	0.866109	0.885714	0.958333	0.940594	0.94898	0.970085	0.953917	0.980769	0.938967	0.934673	0.932432	0.951754	0.92	0.88785	0.853211	0.924644	0.911894	0.910714	0.902935	0.885714	0.898048	0.917548
fly	yeast	SVM	0.75	0.915432	0.007764	0.844964	0.01919	0.877395	0.009534	0.958115	0.902703	0.890173	0.890196	0.890909	0.932292	0.904523	0.908571	0.94382	0.933014	0.847222	0.826733	0.785714	0.970085	0.903226	0.860577	0.84507	0.798995	0.756757	0.855263	0.899263	0.863049	0.834688	0.928425	0.897025	0.895	0.873786	0.850267	0.84	0.892449
fly	yeast	SVM	0.9	0.934725	0.007449	0.778632	0.008454	0.849182	0.005539	0.976879	0.911111	0.89697	0.929293	0.95858	0.944444	0.935673	0.913295	0.943182	0.937824	0.782407	0.811881	0.755102	0.786325	0.746544	0.817308	0.751174	0.79397	0.747748	0.79386	0.868895	0.858639	0.819945	0.851852	0.839378	0.876289	0.833333	0.849462	0.834171	0.859857
fly	yeast	Vote	0.1	0.529855	0.016157	0.973585	0.00292	0.684832	0.013431	0.558511	0.44098	0.487047	0.519187	0.597143	0.539474	0.547368	0.518919	0.484444	0.605479	0.972222	0.980198	0.959184	0.982906	0.963134	0.985577	0.976526	0.964824	0.981982	0.969298	0.709459	0.608295	0.646048	0.679468	0.737213	0.697279	0.701518	0.674868	0.64881	0.745363
fly	yeast	Vote	0.25	0.641476	0.02267	0.922727	0.008134	0.753796	0.013486	0.655844	0.655914	0.536023	0.677116	0.773279	0.57971	0.594118	0.566563	0.682594	0.693603	0.935185	0.905941	0.94898	0.923077	0.880184	0.961538	0.948357	0.919598	0.900901	0.903509	0.770992	0.760915	0.685083	0.781193	0.823276	0.723327	0.730561	0.701149	0.776699	0.784762
fly	yeast	Vote	0.5	0.748654	0.016013	0.820544	0.010066	0.781509	0.008404	0.782805	0.717949	0.650794	0.821739	0.796537	0.734694	0.746606	0.696721	0.767857	0.770833	0.800926	0.831683	0.836735	0.807692	0.847926	0.865385	0.774648	0.854271	0.774775	0.811404	0.791762	0.770642	0.732143	0.814655	0.821429	0.794702	0.760369	0.767494	0.7713	0.790598
fly	yeast	Vote	0.75	0.858203	0.01223	0.63001	0.01224	0.725672	0.009188	0.868966	0.790123	0.801325	0.913907	0.889535	0.843373	0.86755	0.85	0.869048	0.888199	0.583333	0.633663	0.617347	0.589744	0.705069	0.673077	0.615023	0.59799	0.657658	0.627193	0.698061	0.703297	0.697406	0.716883	0.786632	0.748663	0.71978	0.702065	0.748718	0.735219
fly	yeast	Vote	0.9	0.91014	0.010952	0.468062	0.02752	0.612696	0.023998	0.901961	0.888889	0.835938	0.927419	0.962963	0.898551	0.894737	0.924242	0.9375	0.929204	0.425926	0.475248	0.545918	0.491453	0.359447	0.596154	0.478873	0.306533	0.540541	0.460526	0.578616	0.619355	0.660494	0.642458	0.52349	0.716763	0.623853	0.460377	0.685714	0.615836
fly	yeast	BLASTp RBHs	NA	0.756558	0.012714	0.736134	0.008914	0.746016	0.010214	0.747525	0.721393	0.687805	0.792793	0.816425	0.763285	0.72549	0.736041	0.799043	0.775785	0.699074	0.717822	0.719388	0.752137	0.778802	0.759615	0.694836	0.728643	0.752252	0.758772	0.722488	0.719603	0.703242	0.77193	0.79717	0.761446	0.709832	0.732323	0.774942	0.767184
fly	yeast	eggNOG-COGs	NA	0.351911	0.007263	0.719253	0.003951	0.472201	0.006769	0.37046	0.340278	0.318584	0.383408	0.336957	0.328918	0.368039	0.330935	0.371824	0.36971	0.708333	0.727723	0.734694	0.730769	0.714286	0.716346	0.713615	0.693467	0.725225	0.72807	0.486486	0.463722	0.444444	0.502941	0.457903	0.450832	0.485623	0.448052	0.491603	0.490399
fly	yeast	eggNOG-KOGs	NA	0.68538	0.01112	0.945042	0.005534	0.794261	0.009006	0.70068	0.670251	0.634146	0.748366	0.727273	0.662207	0.678201	0.649306	0.678457	0.704918	0.953704	0.925743	0.928571	0.978632	0.958525	0.951923	0.920188	0.939698	0.95045	0.942982	0.807843	0.777547	0.753623	0.848148	0.827038	0.781065	0.780876	0.767967	0.791745	0.806754
fly	yeast	eggNOG-NOGs	NA	0.646156	0.016314	0.710508	0.007914	0.675781	0.010114	0.635193	0.596774	0.559671	0.68595	0.725118	0.641129	0.628205	0.606195	0.689362	0.693966	0.685185	0.732673	0.693878	0.709402	0.705069	0.764423	0.690141	0.688442	0.72973	0.70614	0.659243	0.657778	0.61959	0.697479	0.714953	0.697368	0.657718	0.644706	0.708972	0.7
fly	yeast	Ensembl Compara	NA	0.713437	0.013963	0.788473	0.00647	0.748464	0.009041	0.754386	0.666667	0.627119	0.759036	0.751092	0.686747	0.718062	0.690265	0.74026	0.740741	0.796296	0.80198	0.755102	0.807692	0.792627	0.822115	0.765258	0.78392	0.77027	0.789474	0.774775	0.72809	0.685185	0.782609	0.7713	0.748359	0.740909	0.734118	0.754967	0.764331
fly	yeast	Hieranoid	NA	0.384941	0.013687	0.403346	0.009649	0.393033	0.010149	0.361111	0.339207	0.338583	0.425532	0.44878	0.37931	0.37395	0.331731	0.421296	0.429907	0.361111	0.381188	0.438776	0.42735	0.423963	0.423077	0.41784	0.346734	0.40991	0.403509	0.361111	0.358974	0.382222	0.426439	0.436019	0.4	0.394678	0.339066	0.415525	0.41629
fly	yeast	HomoloGene	NA	0.434891	0.014029	0.44913	0.011396	0.441147	0.011222	0.410138	0.401747	0.361607	0.443983	0.477833	0.452055	0.453061	0.379147	0.481651	0.487685	0.412037	0.455446	0.413265	0.457265	0.447005	0.475962	0.521127	0.40201	0.472973	0.434211	0.411085	0.426914	0.385714	0.450526	0.461905	0.4637	0.484716	0.390244	0.477273	0.459397
fly	yeast	InParanoid	NA	0.394955	0.012041	0.73154	0.007561	0.512218	0.011268	0.378788	0.355556	0.33414	0.421801	0.444759	0.415584	0.370629	0.367089	0.430079	0.431122	0.694444	0.712871	0.704082	0.760684	0.723502	0.769231	0.746479	0.728643	0.734234	0.741228	0.490196	0.474465	0.453202	0.542683	0.550877	0.539629	0.495327	0.488215	0.542429	0.545161
fly	yeast	Isobase	NA	0.689827	0.013538	0.785413	0.009683	0.73394	0.010126	0.6917	0.706897	0.624506	0.734848	0.755365	0.642276	0.659836	0.666667	0.683128	0.733051	0.810185	0.811881	0.806122	0.82906	0.81106	0.759615	0.755869	0.763819	0.747748	0.758772	0.746269	0.75576	0.703786	0.779116	0.782222	0.696035	0.704595	0.711944	0.713978	0.74569
fly	yeast	IsoRankN-PPI	NA	0.671914	0.009135	0.788607	0.008219	0.7252	0.006736	0.676	0.663755	0.650206	0.713178	0.674603	0.659176	0.674797	0.618852	0.669202	0.719368	0.782407	0.752475	0.806122	0.786325	0.78341	0.846154	0.779343	0.758794	0.792793	0.798246	0.725322	0.705336	0.719818	0.747967	0.724947	0.741053	0.723312	0.681716	0.725773	0.756757
fly	yeast	IsoRankN2-GI	NA	0.654459	0.0098	0.776121	0.009916	0.709571	0.007384	0.660079	0.645299	0.608527	0.704724	0.664032	0.650558	0.636735	0.615702	0.698413	0.660517	0.773148	0.747525	0.80102	0.764957	0.774194	0.841346	0.732394	0.748744	0.792793	0.785088	0.712154	0.692661	0.69163	0.733607	0.714894	0.733753	0.681223	0.675737	0.742616	0.717435
fly	yeast	metaPhOrs	NA	0.764317	0.012036	0.896227	0.007189	0.824495	0.007831	0.794239	0.738589	0.693548	0.798507	0.794239	0.757692	0.752988	0.736402	0.754647	0.822314	0.893519	0.881188	0.877551	0.91453	0.889401	0.947115	0.887324	0.884422	0.914414	0.872807	0.840959	0.803612	0.774775	0.85259	0.83913	0.84188	0.814655	0.803653	0.826884	0.846809
fly	yeast	OMA	NA	0.484353	0.017015	0.491731	0.012066	0.487277	0.013302	0.447619	0.451327	0.436364	0.528926	0.538462	0.454545	0.451477	0.422886	0.570048	0.541872	0.435185	0.50495	0.489796	0.547009	0.516129	0.480769	0.502347	0.427136	0.531532	0.482456	0.441315	0.476636	0.461538	0.537815	0.527059	0.46729	0.475556	0.425	0.550117	0.510441
fly	yeast	OrthoDB	NA	NA	NA	0	0	NA	NA	NA	NA	NA	NA	NA	NA	NA	NA	NA	NA	0	0	0	0	0	0	0	0	0	0	NA	NA	NA	NA	NA	NA	NA	NA	NA	NA
fly	yeast	OrthoMCL	NA	0.7643	0.013406	0.8869	0.006174	0.820299	0.007788	0.768627	0.71875	0.674603	0.800781	0.824561	0.756972	0.757937	0.77533	0.773279	0.792157	0.907407	0.910891	0.867347	0.876068	0.866359	0.913462	0.896714	0.884422	0.86036	0.885965	0.832272	0.803493	0.758929	0.836735	0.844944	0.827887	0.821505	0.826291	0.814499	0.836439
fly	yeast	PANTHER	NA	0.766759	0.010041	1	0	0.867656	0.006408	0.782609	0.750929	0.734082	0.821053	0.766784	0.767528	0.78022	0.723636	0.735099	0.805654	1	1	1	1	1	1	1	1	1	1	0.878049	0.857749	0.846652	0.901734	0.868	0.868476	0.876543	0.839662	0.847328	0.892368
fly	yeast	Roundup	NA	0.733052	0.013246	0.728866	0.00633	0.73035	0.007685	0.73516	0.701923	0.651376	0.753247	0.798969	0.729358	0.75	0.693467	0.769231	0.747788	0.74537	0.722772	0.72449	0.74359	0.714286	0.764423	0.71831	0.693467	0.720721	0.741228	0.74023	0.712195	0.68599	0.748387	0.754258	0.746479	0.733813	0.693467	0.744186	0.744493
fly	yeast	TreeFam	NA	0.633391	0.012847	0.72179	0.007211	0.674203	0.009215	0.606426	0.620253	0.558233	0.677551	0.690083	0.641975	0.603113	0.612335	0.668067	0.65587	0.699074	0.727723	0.709184	0.709402	0.769585	0.75	0.7277	0.698492	0.716216	0.710526	0.649462	0.669704	0.624719	0.693111	0.727669	0.691796	0.659574	0.652582	0.691304	0.682105
fly	worm	SVM	0.1	0.458298	0.049218	0.984282	0.003542	0.609169	0.050298	0.565826	0.239321	0.222449	0.5	0.566085	0.576031	0.24414	0.53163	0.571995	0.565508	0.985366	0.995717	0.997712	0.966903	0.978448	0.980263	0.997664	0.988688	0.984091	0.967963	0.718861	0.385892	0.363788	0.659146	0.71722	0.725649	0.392283	0.691456	0.723475	0.713924
fly	worm	SVM	0.25	0.827222	0.00913	0.933074	0.004797	0.876676	0.005637	0.867713	0.78169	0.830898	0.816631	0.857708	0.843564	0.788235	0.84	0.842213	0.803571	0.943902	0.950749	0.910755	0.905437	0.935345	0.934211	0.939252	0.950226	0.934091	0.926773	0.904206	0.857971	0.868996	0.858744	0.894845	0.886576	0.857143	0.89172	0.885776	0.860786
fly	worm	SVM	0.5	0.889769	0.004082	0.891246	0.012592	0.889996	0.006153	0.869663	0.905405	0.893023	0.870324	0.890269	0.896104	0.881549	0.894505	0.888889	0.90796	0.943902	0.860814	0.878719	0.825059	0.926724	0.907895	0.904206	0.920814	0.909091	0.83524	0.905263	0.882547	0.885813	0.847087	0.908131	0.901961	0.892734	0.907469	0.898876	0.870083
fly	worm	SVM	0.75	0.954384	0.005029	0.815397	0.009605	0.879055	0.005632	0.965418	0.94431	0.956989	0.94	0.951338	0.925481	0.953488	0.976316	0.953488	0.977011	0.817073	0.835118	0.814645	0.777778	0.842672	0.844298	0.766355	0.839367	0.838636	0.778032	0.885073	0.886364	0.880099	0.851229	0.893714	0.883028	0.849741	0.902676	0.892382	0.866242
fly	worm	SVM	0.9	0.972128	0.002521	0.736942	0.017611	0.837206	0.011711	0.969512	0.966667	0.968116	0.967391	0.960422	0.966574	0.980769	0.985507	0.97931	0.977011	0.77561	0.745182	0.764302	0.631206	0.784483	0.760965	0.714953	0.769231	0.645455	0.778032	0.861789	0.841596	0.85422	0.763948	0.863582	0.851534	0.827027	0.864041	0.778082	0.866242
fly	worm	Vote	0.1	0.525459	0.012095	0.974057	0.003563	0.681751	0.009591	0.477541	0.530233	0.5	0.47806	0.522337	0.510857	0.575246	0.585366	0.511269	0.563686	0.985366	0.976445	0.97254	0.978723	0.982759	0.980263	0.955607	0.977376	0.979545	0.951945	0.643312	0.687265	0.660451	0.642358	0.682124	0.671675	0.718174	0.732203	0.671863	0.708085
fly	worm	Vote	0.25	0.764644	0.010616	0.925516	0.004328	0.836915	0.005831	0.734848	0.791209	0.767892	0.752418	0.818356	0.79845	0.705467	0.781955	0.748634	0.747212	0.946341	0.925054	0.908467	0.919622	0.922414	0.903509	0.934579	0.941176	0.934091	0.919908	0.827292	0.852912	0.832285	0.82766	0.867275	0.847737	0.80402	0.854209	0.831143	0.824615
fly	worm	Vote	0.5	0.818321	0.004679	0.894684	0.008177	0.854515	0.003908	0.816594	0.835341	0.825431	0.817972	0.831683	0.824597	0.828261	0.813861	0.7853	0.804167	0.912195	0.890792	0.87643	0.839243	0.905172	0.89693	0.890187	0.929864	0.922727	0.883295	0.861751	0.862176	0.850166	0.828471	0.866873	0.859244	0.858108	0.868004	0.848485	0.841876
fly	worm	Vote	0.75	0.90955	0.009447	0.719384	0.019149	0.801095	0.009233	0.926282	0.917647	0.894879	0.852713	0.934783	0.918699	0.908602	0.935691	0.866005	0.940199	0.704878	0.668094	0.759725	0.780142	0.648707	0.743421	0.78972	0.658371	0.793182	0.647597	0.800554	0.773234	0.821782	0.814815	0.765903	0.821818	0.845	0.772908	0.827995	0.766938
fly	worm	Vote	0.9	0.970859	0.003089	0.481525	0.024146	0.640214	0.021224	0.977528	0.979058	0.966825	0.958333	0.956835	0.983471	0.969697	0.982659	0.972067	0.962121	0.42439	0.400428	0.466819	0.543735	0.573276	0.52193	0.523364	0.384615	0.395455	0.581236	0.591837	0.568389	0.62963	0.693816	0.716981	0.681948	0.679818	0.552846	0.562197	0.724679
fly	worm	BLASTp RBHs	NA	0.824612	0.002785	0.779023	0.00755	0.801002	0.004446	0.815981	0.831019	0.813299	0.8275	0.831019	0.815668	0.826829	0.829684	0.839329	0.815789	0.821951	0.768737	0.727689	0.782506	0.773707	0.776316	0.792056	0.771493	0.795455	0.78032	0.818955	0.798665	0.768116	0.804374	0.801339	0.795506	0.809069	0.799531	0.816803	0.797661
fly	worm	eggNOG-COGs	NA	0.275405	0.004856	0.765471	0.008165	0.404927	0.005985	0.263031	0.288177	0.264321	0.258065	0.28743	0.288817	0.263553	0.302207	0.277049	0.261401	0.8	0.751606	0.73913	0.756501	0.773707	0.787281	0.738318	0.80543	0.768182	0.734554	0.395896	0.416617	0.389391	0.384847	0.419148	0.422602	0.388445	0.439506	0.407229	0.385586
fly	worm	eggNOG-KOGs	NA	0.266507	0.003677	0.950141	0.003125	0.416128	0.004496	0.247799	0.277919	0.258838	0.260309	0.282776	0.279543	0.25698	0.275637	0.263125	0.262148	0.960976	0.937901	0.938215	0.955083	0.948276	0.964912	0.946262	0.954751	0.956818	0.938215	0.394	0.428781	0.40574	0.409114	0.435644	0.433498	0.404192	0.427775	0.412745	0.409795
fly	worm	eggNOG-NOGs	NA	0.655977	0.006851	0.841578	0.007766	0.737005	0.005564	0.633218	0.657986	0.672222	0.631016	0.683219	0.684956	0.642857	0.663158	0.665474	0.625659	0.892683	0.811563	0.830664	0.836879	0.859914	0.848684	0.820093	0.855204	0.845455	0.814645	0.740891	0.72675	0.743091	0.719512	0.76145	0.75808	0.720739	0.747036	0.744745	0.707753
fly	worm	Ensembl Compara	NA	0.697697	0.005624	0.863154	0.005291	0.771542	0.004619	0.690566	0.712747	0.692449	0.703774	0.726126	0.7	0.680222	0.717228	0.685353	0.668508	0.892683	0.850107	0.860412	0.881797	0.868534	0.859649	0.859813	0.866516	0.861364	0.830664	0.778723	0.775391	0.767347	0.782791	0.790972	0.771654	0.759546	0.784836	0.763343	0.740816
fly	worm	Hieranoid	NA	0.507858	0.006576	0.565769	0.007735	0.53474	0.004628	0.494908	0.512671	0.508772	0.462247	0.527835	0.525773	0.521368	0.49501	0.53	0.5	0.592683	0.563169	0.530892	0.593381	0.551724	0.559211	0.570093	0.561086	0.602273	0.533181	0.539401	0.536735	0.519597	0.519669	0.539515	0.541977	0.544643	0.525981	0.56383	0.516058
fly	worm	HomoloGene	NA	0.547683	0.00553	0.59125	0.00647	0.568412	0.004683	0.55819	0.549296	0.557303	0.529032	0.549266	0.561587	0.555076	0.518447	0.57265	0.525988	0.631707	0.584582	0.567506	0.58156	0.564655	0.589912	0.600467	0.604072	0.609091	0.578947	0.592677	0.56639	0.562358	0.554054	0.556854	0.575401	0.57688	0.557994	0.590308	0.551198
fly	worm	InParanoid	NA	0.716036	0.006341	0.738116	0.00696	0.726638	0.004811	0.676211	0.739958	0.699301	0.70852	0.736842	0.731602	0.721239	0.726651	0.720879	0.699153	0.74878	0.749465	0.686499	0.747045	0.724138	0.741228	0.761682	0.721719	0.745455	0.755149	0.710648	0.744681	0.692841	0.727273	0.730435	0.736383	0.740909	0.724177	0.732961	0.726073
fly	worm	Isobase	NA	0.657904	0.006836	0.771042	0.003698	0.709858	0.004897	0.623762	0.688555	0.641732	0.650888	0.661142	0.639194	0.68595	0.682093	0.654649	0.651072	0.768293	0.785867	0.745995	0.780142	0.773707	0.765351	0.775701	0.766968	0.784091	0.764302	0.688525	0.734	0.689947	0.709677	0.713009	0.696607	0.72807	0.722045	0.713547	0.703158
fly	worm	IsoRankN-PPI	NA	0.818652	0.005957	0.77181	0.005068	0.794453	0.004738	0.822335	0.794372	0.786241	0.803483	0.831776	0.836493	0.824257	0.814727	0.844828	0.82801	0.790244	0.785867	0.732265	0.763593	0.767241	0.774123	0.778037	0.776018	0.779545	0.771167	0.80597	0.790097	0.758294	0.78303	0.798206	0.8041	0.800481	0.794902	0.810875	0.798578
fly	worm	IsoRankN2-GI	NA	0.683092	0.008074	0.642777	0.006224	0.661991	0.005163	0.680693	0.705215	0.663342	0.65311	0.711111	0.721951	0.656542	0.69598	0.653488	0.689487	0.670732	0.665953	0.608696	0.64539	0.62069	0.649123	0.656542	0.626697	0.638636	0.645309	0.675676	0.685022	0.634845	0.649227	0.662831	0.683603	0.656542	0.659524	0.645977	0.666667
fly	worm	metaPhOrs	NA	0.647447	0.005337	0.854799	0.005933	0.736633	0.004232	0.618881	0.656301	0.653137	0.625442	0.67632	0.648118	0.642105	0.657439	0.638655	0.658076	0.863415	0.858672	0.810069	0.836879	0.855603	0.868421	0.85514	0.859729	0.863636	0.87643	0.720978	0.74397	0.723187	0.715875	0.755471	0.742268	0.733467	0.745098	0.7343	0.751717
fly	worm	OMA	NA	0.559712	0.007118	0.547475	0.006803	0.553329	0.006005	0.554479	0.591121	0.552381	0.54195	0.550228	0.598655	0.561201	0.531178	0.577295	0.538636	0.558537	0.541756	0.530892	0.565012	0.519397	0.585526	0.567757	0.520362	0.543182	0.542334	0.556501	0.565363	0.541424	0.553241	0.534368	0.592018	0.56446	0.525714	0.559719	0.540479
fly	worm	OrthoDB	NA	0.613432	0.007285	0.914971	0.004173	0.734264	0.005912	0.567278	0.635821	0.597523	0.592424	0.637313	0.632287	0.615023	0.605067	0.617247	0.63434	0.904878	0.912206	0.883295	0.92435	0.920259	0.927632	0.918224	0.918552	0.927273	0.913043	0.697368	0.74934	0.712835	0.722068	0.753086	0.752	0.736645	0.72956	0.741144	0.748593
fly	worm	OrthoMCL	NA	0.718906	0.006461	0.898098	0.004674	0.798376	0.004371	0.682569	0.747312	0.713761	0.699083	0.732517	0.727928	0.734375	0.719928	0.734291	0.697297	0.907317	0.892934	0.89016	0.900709	0.903017	0.885965	0.878505	0.90724	0.929545	0.885584	0.779058	0.813659	0.792261	0.78719	0.80888	0.799209	0.8	0.802803	0.820461	0.780242
fly	worm	PANTHER	NA	0.610795	0.005231	1	0	0.75826	0.004027	0.60472	0.635374	0.606944	0.594101	0.632153	0.620408	0.609687	0.623413	0.589812	0.59134	1	1	1	1	1	1	1	1	1	1	0.753676	0.777038	0.755402	0.745374	0.774624	0.765743	0.757522	0.768028	0.74199	0.743197
fly	worm	Roundup	NA	0.83034	0.004367	0.795363	0.006999	0.812328	0.004625	0.834951	0.85545	0.829268	0.813725	0.831435	0.815909	0.815085	0.848837	0.830233	0.828502	0.839024	0.773019	0.778032	0.78487	0.786638	0.787281	0.78271	0.825792	0.811364	0.784897	0.836983	0.812148	0.802834	0.799037	0.808416	0.801339	0.79857	0.837156	0.82069	0.80611
fly	worm	TreeFam	NA	0.670632	0.006213	0.822733	0.004491	0.738748	0.004133	0.660784	0.718284	0.669866	0.660482	0.675439	0.643599	0.676083	0.677419	0.658318	0.666041	0.821951	0.824411	0.798627	0.841608	0.829741	0.815789	0.838785	0.807692	0.836364	0.812357	0.732609	0.767697	0.728601	0.740125	0.744681	0.719536	0.748697	0.736842	0.736737	0.731959
fly	fish	SVM	0.1	0.397994	0.011869	0.990727	0.00299	0.566799	0.011686	0.383081	0.453271	0.38865	0.437747	0.445986	0.363846	0.367347	0.340426	0.398244	0.401343	1	0.971944	0.991228	0.991051	0.978261	0.991614	0.987342	1	1	0.995833	0.553953	0.618228	0.558369	0.607265	0.612662	0.532358	0.535469	0.507937	0.569635	0.572113
fly	fish	SVM	0.25	0.531647	0.011743	0.937968	0.00777	0.677377	0.007367	0.518059	0.520742	0.478448	0.534177	0.53021	0.503911	0.587586	0.519231	0.521018	0.603086	0.95625	0.955912	0.973684	0.944072	0.934783	0.945493	0.898734	0.931034	0.943888	0.895833	0.672035	0.674205	0.641618	0.682296	0.676633	0.657434	0.710592	0.666667	0.671418	0.720872
fly	fish	SVM	0.5	0.734329	0.012566	0.764651	0.014755	0.74708	0.003974	0.766949	0.716312	0.765281	0.728601	0.741597	0.752665	0.65082	0.71	0.794118	0.716946	0.754167	0.809619	0.686404	0.780761	0.767391	0.740042	0.837553	0.765086	0.703407	0.802083	0.760504	0.760113	0.723699	0.75378	0.754274	0.7463	0.732472	0.736515	0.746015	0.757129
fly	fish	SVM	0.75	0.873115	0.00662	0.599729	0.008505	0.710577	0.005942	0.908228	0.874233	0.864458	0.876221	0.861963	0.886667	0.853035	0.860119	0.902655	0.843575	0.597917	0.571142	0.629386	0.60179	0.61087	0.557652	0.563291	0.622845	0.613226	0.629167	0.721106	0.690909	0.728426	0.713528	0.715013	0.684685	0.678526	0.7225	0.73031	0.720764
fly	fish	SVM	0.9	0.923434	0.007516	0.477593	0.016483	0.627628	0.013027	0.907643	0.975728	0.908333	0.933921	0.949772	0.925311	0.907258	0.898785	0.916084	0.911504	0.59375	0.402806	0.47807	0.474273	0.452174	0.467505	0.474684	0.478448	0.52505	0.429167	0.717884	0.570213	0.626437	0.62908	0.612666	0.62117	0.623269	0.624473	0.667516	0.583569
fly	fish	Vote	0.1	0.413548	0.01194	0.968122	0.003087	0.578509	0.011564	0.436975	0.446097	0.411929	0.465591	0.353725	0.417117	0.366376	0.401639	0.382561	0.453465	0.975	0.961924	0.969298	0.96868	0.980435	0.97065	0.974684	0.950431	0.975952	0.954167	0.603482	0.609524	0.578156	0.628903	0.519885	0.583491	0.532565	0.564661	0.549661	0.614765
fly	fish	Vote	0.25	0.526138	0.005553	0.923135	0.004266	0.670025	0.004219	0.549815	0.500532	0.515738	0.522785	0.520833	0.519481	0.534629	0.505351	0.551807	0.540404	0.93125	0.941884	0.934211	0.923937	0.923913	0.922432	0.92827	0.915948	0.917836	0.891667	0.691415	0.653686	0.664587	0.667745	0.666144	0.664653	0.678489	0.651341	0.68924	0.672956
fly	fish	Vote	0.5	0.718548	0.013748	0.737694	0.01308	0.725948	0.004132	0.742	0.65391	0.769417	0.756158	0.750594	0.770302	0.697897	0.680529	0.688645	0.67603	0.772917	0.787575	0.695175	0.686801	0.686957	0.696017	0.770042	0.775862	0.753507	0.752083	0.757143	0.714545	0.730415	0.719812	0.717367	0.731278	0.732197	0.725076	0.719617	0.712032
fly	fish	Vote	0.75	0.858521	0.013999	0.55582	0.016763	0.671942	0.009858	0.865497	0.845161	0.91453	0.834921	0.911647	0.844776	0.801749	0.825444	0.925926	0.815562	0.616667	0.52505	0.469298	0.588367	0.493478	0.593291	0.580169	0.601293	0.501002	0.589583	0.720195	0.647713	0.62029	0.690289	0.640339	0.697044	0.673195	0.695761	0.650195	0.684401
fly	fish	Vote	0.9	0.943589	0.009768	0.366544	0.032088	0.519362	0.031211	0.937008	0.986486	0.91453	0.961538	0.958333	0.961538	0.962121	0.878049	0.925926	0.950355	0.495833	0.292585	0.469298	0.279642	0.3	0.314465	0.267932	0.465517	0.501002	0.279167	0.648501	0.451314	0.62029	0.433276	0.456954	0.473934	0.419142	0.608451	0.650195	0.431562
fly	fish	BLASTp RBHs	NA	0.683707	0.007508	0.620402	0.007315	0.650276	0.006145	0.694382	0.719907	0.697337	0.70398	0.683371	0.649351	0.688836	0.648193	0.691038	0.660674	0.64375	0.623246	0.631579	0.63311	0.652174	0.628931	0.611814	0.579741	0.587174	0.6125	0.668108	0.668099	0.662831	0.666667	0.667408	0.638978	0.648045	0.612059	0.634886	0.635676
fly	fish	eggNOG-COGs	NA	0.146396	0.002302	0.744608	0.006917	0.244623	0.0034	0.155394	0.148507	0.136621	0.140179	0.137717	0.156406	0.143146	0.144431	0.154587	0.146974	0.75625	0.707415	0.741228	0.736018	0.723913	0.78826	0.746835	0.762931	0.739479	0.74375	0.257813	0.24548	0.230717	0.235505	0.231411	0.26102	0.240244	0.242882	0.255717	0.245445
fly	fish	eggNOG-KOGs	NA	0.067473	0.000689	0.937667	0.004864	0.125879	0.001208	0.068981	0.068209	0.067015	0.063226	0.065711	0.068144	0.068711	0.065431	0.070857	0.068443	0.952083	0.903808	0.95614	0.93736	0.936957	0.947589	0.940928	0.920259	0.93988	0.941667	0.128642	0.126846	0.125251	0.118462	0.12281	0.127145	0.128069	0.122175	0.131779	0.127612
fly	fish	eggNOG-NOGs	NA	0.441453	0.005736	0.866134	0.00588	0.584636	0.005561	0.47033	0.459161	0.444812	0.425056	0.435953	0.443617	0.435195	0.42661	0.461373	0.412424	0.891667	0.833667	0.883772	0.850112	0.880435	0.874214	0.871308	0.87069	0.861723	0.84375	0.615827	0.592171	0.591777	0.566741	0.583153	0.588567	0.580464	0.572644	0.600978	0.554036
fly	fish	Ensembl Compara	NA	0.468386	0.005583	0.876658	0.004861	0.610423	0.005386	0.482797	0.472626	0.460373	0.462633	0.452193	0.463415	0.480549	0.444566	0.505695	0.459016	0.90625	0.847695	0.866228	0.872483	0.873913	0.87631	0.886076	0.872845	0.88978	0.875	0.629978	0.606887	0.601218	0.604651	0.595997	0.606236	0.623145	0.589091	0.64488	0.602151
fly	fish	Hieranoid	NA	NA	NA	0	0	NA	NA	NA	NA	NA	NA	NA	NA	NA	NA	NA	NA	0	0	0	0	0	0	0	0	0	0	NA	NA	NA	NA	NA	NA	NA	NA	NA	NA
fly	fish	HomoloGene	NA	0.553202	0.005092	0.568772	0.005592	0.560734	0.004424	0.58215	0.567227	0.553015	0.539112	0.55042	0.55098	0.564482	0.530271	0.560636	0.53373	0.597917	0.541082	0.583333	0.57047	0.569565	0.589099	0.563291	0.547414	0.56513	0.560417	0.589928	0.553846	0.567769	0.554348	0.559829	0.569402	0.563886	0.538706	0.562874	0.546748
fly	fish	InParanoid	NA	0.517128	0.005012	0.805832	0.00459	0.629853	0.004362	0.540136	0.524457	0.505602	0.50838	0.506831	0.511258	0.534075	0.504043	0.539073	0.497423	0.827083	0.773547	0.791667	0.814318	0.806522	0.809224	0.810127	0.806034	0.815631	0.804167	0.653498	0.625101	0.617094	0.625967	0.622483	0.626623	0.643755	0.620232	0.649123	0.61465
fly	fish	Isobase	NA	NA	NA	0	0	NA	NA	NA	NA	NA	NA	NA	NA	NA	NA	NA	NA	0	0	0	0	0	0	0	0	0	0	NA	NA	NA	NA	NA	NA	NA	NA	NA	NA
fly	fish	IsoRankN-PPI	NA	0.707211	0.005424	0.694695	0.004906	0.700754	0.003917	0.703782	0.741935	0.693833	0.696429	0.693277	0.707424	0.699115	0.688985	0.724638	0.722689	0.697917	0.691383	0.690789	0.697987	0.717391	0.679245	0.666667	0.6875	0.701403	0.716667	0.700837	0.715768	0.692308	0.697207	0.705128	0.693048	0.682505	0.688242	0.712831	0.719665
fly	fish	IsoRankN2-GI	NA	NA	NA	0	0	NA	NA	NA	NA	NA	NA	NA	NA	NA	NA	NA	NA	0	0	0	0	0	0	0	0	0	0	NA	NA	NA	NA	NA	NA	NA	NA	NA	NA
fly	fish	metaPhOrs	NA	0.432266	0.005578	0.779313	0.005764	0.555756	0.004324	0.458385	0.454878	0.407658	0.417067	0.417045	0.436927	0.430108	0.425557	0.451869	0.423165	0.76875	0.747495	0.79386	0.776286	0.797826	0.798742	0.759494	0.782328	0.799599	0.76875	0.574319	0.56558	0.53869	0.542611	0.547761	0.564863	0.549199	0.551253	0.577424	0.545858
fly	fish	OMA	NA	0.507377	0.003953	0.601912	0.00714	0.55047	0.004569	0.517182	0.514599	0.518382	0.492537	0.501873	0.489076	0.519784	0.498201	0.523026	0.499106	0.627083	0.56513	0.618421	0.590604	0.582609	0.610063	0.609705	0.596983	0.637275	0.58125	0.566855	0.538682	0.564	0.537131	0.539235	0.54291	0.561165	0.543137	0.574526	0.537055
fly	fish	OrthoDB	NA	0.373146	0.004234	0.882786	0.004582	0.524408	0.004247	0.393801	0.389194	0.368564	0.351083	0.372157	0.376799	0.376106	0.363958	0.381993	0.357806	0.9	0.851703	0.894737	0.870246	0.88913	0.878407	0.896624	0.887931	0.875752	0.883333	0.547876	0.534255	0.522073	0.500322	0.524695	0.527376	0.529925	0.516291	0.531954	0.509309
fly	fish	OrthoMCL	NA	0.492388	0.006791	0.848397	0.002779	0.622925	0.005825	0.509975	0.528894	0.476485	0.487179	0.493064	0.489078	0.495768	0.473494	0.514458	0.455479	0.852083	0.843687	0.844298	0.850112	0.85	0.844864	0.864979	0.846983	0.855711	0.83125	0.638066	0.650193	0.609177	0.619397	0.624102	0.619523	0.630284	0.607419	0.642588	0.588496
fly	fish	PANTHER	NA	0.407742	0.002832	1	0	0.579234	0.002837	0.418118	0.409352	0.4	0.402703	0.398959	0.409442	0.402719	0.403128	0.427592	0.405405	1	1	1	1	1	1	1	1	1	1	0.589681	0.580908	0.571429	0.574181	0.570366	0.580999	0.574197	0.574613	0.59904	0.576923
fly	fish	Roundup	NA	0.696295	0.007113	0.68989	0.006235	0.692695	0.003882	0.701245	0.735892	0.705495	0.701559	0.672956	0.6714	0.670913	0.696429	0.725159	0.681909	0.704167	0.653307	0.703947	0.704698	0.697826	0.69392	0.666667	0.672414	0.687375	0.714583	0.702703	0.692144	0.70472	0.703125	0.685165	0.682474	0.668783	0.684211	0.705761	0.697864
fly	fish	TreeFam	NA	0.503197	0.004151	0.87012	0.003314	0.63755	0.00364	0.523869	0.510155	0.481343	0.496823	0.506936	0.505468	0.512407	0.484561	0.512195	0.498216	0.86875	0.855711	0.848684	0.87472	0.873913	0.872117	0.871308	0.87931	0.883768	0.872917	0.653605	0.639222	0.614286	0.633712	0.64166	0.64	0.645313	0.624809	0.648529	0.634368
fly	human	SVM	0.1	0.453234	0.003861	1	0	0.623672	0.003653	0.46506	0.447581	0.459671	0.472447	0.439506	0.437453	0.458128	0.46449	0.443381	0.444623	1	1	1	1	1	1	1	1	1	1	0.634868	0.618384	0.629828	0.641717	0.610635	0.60865	0.628378	0.634337	0.614365	0.615556
fly	human	SVM	0.25	0.606351	0.02317	0.935484	0.009229	0.732237	0.014352	0.679124	0.504717	0.574899	0.66792	0.585395	0.550349	0.688889	0.575342	0.528246	0.708628	0.91019	0.963964	0.967632	0.914237	0.930712	0.956672	0.888889	0.959578	0.958633	0.904332	0.77786	0.662539	0.72127	0.771904	0.718727	0.698734	0.776213	0.719368	0.68115	0.794607
fly	human	SVM	0.5	0.806808	0.009451	0.812188	0.009605	0.808734	0.004479	0.849442	0.788809	0.800971	0.783228	0.809074	0.798246	0.872	0.787582	0.788809	0.789916	0.789292	0.787387	0.843271	0.849057	0.801498	0.788562	0.781362	0.8471	0.785971	0.848375	0.818263	0.788097	0.821577	0.814815	0.805268	0.793374	0.824197	0.816257	0.787387	0.818103
fly	human	SVM	0.75	0.882887	0.006284	0.716544	0.009983	0.790547	0.005915	0.863281	0.860927	0.909292	0.870841	0.882883	0.890951	0.914027	0.895692	0.857461	0.883516	0.763385	0.702703	0.70017	0.763293	0.734082	0.665511	0.724014	0.6942	0.692446	0.725632	0.810266	0.77381	0.791145	0.813528	0.801636	0.761905	0.808	0.782178	0.766169	0.796829
fly	human	SVM	0.9	0.931129	0.005527	0.52102	0.015816	0.666582	0.012127	0.918919	0.915789	0.910714	0.945289	0.931973	0.932515	0.969112	0.942122	0.926316	0.918539	0.528497	0.47027	0.608177	0.533448	0.513109	0.526863	0.449821	0.514938	0.47482	0.590253	0.671053	0.621429	0.729316	0.682018	0.661836	0.673311	0.614443	0.665909	0.627824	0.718681
fly	human	Vote	0.1	0.476342	0.011765	0.973871	0.00188	0.638925	0.01073	0.477234	0.473409	0.535448	0.481826	0.506917	0.392907	0.462393	0.46944	0.462916	0.500933	0.977547	0.978378	0.977853	0.977702	0.960674	0.979203	0.969534	0.97188	0.976619	0.969314	0.64136	0.638073	0.691983	0.645527	0.663648	0.560794	0.626157	0.633085	0.628109	0.660517
fly	human	Vote	0.25	0.59362	0.009744	0.934798	0.006153	0.725381	0.005842	0.60771	0.570968	0.578411	0.610112	0.583822	0.539448	0.610329	0.656371	0.584563	0.59447	0.925734	0.956757	0.967632	0.931389	0.932584	0.948007	0.9319	0.896309	0.926259	0.931408	0.733744	0.715152	0.724028	0.737271	0.718097	0.687618	0.737589	0.757801	0.716771	0.725738
fly	human	Vote	0.5	0.723075	0.008058	0.830021	0.00623	0.772399	0.003912	0.746914	0.728278	0.715729	0.772109	0.71885	0.688596	0.733124	0.733436	0.697151	0.696562	0.835924	0.830631	0.844974	0.778731	0.842697	0.816291	0.836918	0.836555	0.836331	0.841155	0.788916	0.776094	0.775	0.775406	0.775862	0.747026	0.78159	0.781609	0.760425	0.762061
fly	human	Vote	0.75	0.877188	0.006965	0.617702	0.013446	0.723947	0.00884	0.865934	0.891738	0.886076	0.861171	0.877333	0.864935	0.91689	0.903553	0.854839	0.849412	0.680484	0.563964	0.596252	0.680961	0.616105	0.577123	0.612903	0.625659	0.571942	0.651625	0.762089	0.690949	0.712831	0.760536	0.723872	0.692308	0.734694	0.739356	0.685345	0.737487
fly	human	Vote	0.9	0.937009	0.005678	0.443664	0.015932	0.600441	0.013932	0.943609	0.925676	0.92236	0.925373	0.930612	0.934959	0.982979	0.943609	0.93722	0.923695	0.433506	0.493694	0.505963	0.531732	0.426966	0.398614	0.413978	0.441125	0.375899	0.415162	0.594083	0.643948	0.653465	0.675381	0.585366	0.558931	0.582598	0.601198	0.536585	0.572852
fly	human	BLASTp RBHs	NA	0.553364	0.006423	0.449808	0.005723	0.496039	0.005131	0.586724	0.538636	0.556044	0.555556	0.557604	0.530364	0.570175	0.572961	0.545249	0.520325	0.47323	0.427027	0.431005	0.428816	0.453184	0.454073	0.46595	0.469244	0.433453	0.462094	0.523901	0.476382	0.485605	0.484027	0.5	0.489262	0.512821	0.515942	0.482966	0.489484
fly	human	eggNOG-COGs	NA	0.175911	0.002491	0.762098	0.004758	0.285795	0.003522	0.181183	0.176	0.191454	0.181559	0.162828	0.16931	0.174279	0.176786	0.17603	0.169682	0.761658	0.753153	0.793867	0.763293	0.754682	0.740035	0.77957	0.752197	0.760791	0.761733	0.292731	0.285324	0.308507	0.293342	0.267863	0.275573	0.284872	0.286288	0.285907	0.27754
fly	human	eggNOG-KOGs	NA	0.092898	0.000762	0.935408	0.00233	0.169003	0.001274	0.094726	0.091148	0.096853	0.09538	0.0887	0.093324	0.092599	0.093657	0.090797	0.091793	0.927461	0.938739	0.948893	0.93482	0.93633	0.925477	0.937276	0.942004	0.926259	0.936823	0.171895	0.166162	0.175765	0.173098	0.162048	0.169551	0.168547	0.170375	0.165382	0.167204
fly	human	eggNOG-NOGs	NA	0.490197	0.00416	0.791918	0.005573	0.605383	0.003448	0.498889	0.491785	0.501109	0.504823	0.469318	0.480709	0.497712	0.499458	0.489842	0.468328	0.775475	0.809009	0.770017	0.80789	0.773408	0.79896	0.77957	0.810193	0.780576	0.814079	0.607167	0.611717	0.607119	0.621372	0.584158	0.60026	0.607542	0.617962	0.601942	0.594595
fly	human	Ensembl Compara	NA	0.547392	0.004046	0.870041	0.003058	0.671922	0.003471	0.559116	0.544101	0.562162	0.553879	0.528217	0.527542	0.55351	0.560364	0.537514	0.547511	0.873921	0.855856	0.88586	0.881647	0.876404	0.863085	0.862007	0.864675	0.863309	0.873646	0.681941	0.665266	0.687831	0.680344	0.659155	0.654832	0.674142	0.680028	0.662526	0.673157
fly	human	Hieranoid	NA	0.466547	0.006447	0.667227	0.005721	0.549016	0.006016	0.481852	0.469974	0.456674	0.504348	0.469231	0.445247	0.472325	0.481715	0.437349	0.446756	0.66494	0.648649	0.664395	0.696398	0.685393	0.641248	0.688172	0.671353	0.652878	0.658845	0.558781	0.545042	0.541291	0.585014	0.557078	0.525568	0.560175	0.56094	0.52381	0.532458
fly	human	HomoloGene	NA	0.574701	0.006951	0.59879	0.006459	0.586477	0.006616	0.590244	0.562172	0.564228	0.610455	0.581688	0.553897	0.592784	0.591141	0.53833	0.562069	0.626943	0.578378	0.591141	0.620926	0.606742	0.578856	0.61828	0.609842	0.568345	0.588448	0.60804	0.57016	0.577371	0.615646	0.593951	0.566102	0.605263	0.600346	0.552931	0.574956
fly	human	InParanoid	NA	0.574984	0.006134	0.793861	0.004527	0.666821	0.005283	0.602883	0.577075	0.572852	0.593434	0.587766	0.554736	0.581579	0.585052	0.547289	0.54717	0.794473	0.789189	0.783646	0.806175	0.827715	0.781629	0.792115	0.797891	0.780576	0.785199	0.685544	0.666667	0.661871	0.683636	0.687403	0.648921	0.670713	0.675093	0.64344	0.644922
fly	human	Isobase	NA	0.597046	0.005319	0.708644	0.004969	0.647869	0.003577	0.600583	0.608696	0.621374	0.615827	0.574405	0.576705	0.603077	0.575145	0.594955	0.599698	0.711572	0.681081	0.693356	0.734134	0.722846	0.70364	0.702509	0.699473	0.721223	0.716606	0.651383	0.642857	0.655395	0.669797	0.640133	0.63388	0.649007	0.631245	0.652033	0.652961
fly	human	IsoRankN-PPI	NA	0.749022	0.004726	0.709952	0.006068	0.728905	0.005041	0.748175	0.742747	0.745946	0.758559	0.737736	0.732342	0.762548	0.767956	0.725714	0.768501	0.708117	0.691892	0.705281	0.722127	0.73221	0.682842	0.707885	0.732865	0.685252	0.731047	0.727595	0.716418	0.725044	0.739895	0.734962	0.706726	0.734201	0.75	0.704903	0.749306
fly	human	IsoRankN2-GI	NA	0.730121	0.005657	0.689009	0.007478	0.708838	0.005885	0.745794	0.728346	0.729091	0.73703	0.71028	0.71243	0.740234	0.742342	0.699422	0.756238	0.689119	0.666667	0.683135	0.70669	0.71161	0.665511	0.679211	0.724077	0.652878	0.711191	0.716338	0.696143	0.705365	0.721541	0.710945	0.688172	0.708411	0.733096	0.675349	0.733023
fly	human	metaPhOrs	NA	0.497278	0.004453	0.887163	0.002824	0.637229	0.004	0.518371	0.501529	0.500485	0.508946	0.474798	0.481375	0.507157	0.50446	0.481159	0.494494	0.901554	0.886486	0.879046	0.878216	0.882022	0.873484	0.888889	0.894552	0.895683	0.891697	0.65826	0.640625	0.637824	0.64443	0.6173	0.62069	0.645833	0.64512	0.626021	0.636188
fly	human	OMA	NA	0.538366	0.008124	0.567899	0.007369	0.552603	0.007257	0.577741	0.54529	0.528951	0.561375	0.519393	0.511513	0.562057	0.556114	0.521222	0.5	0.609672	0.542342	0.575809	0.588336	0.576779	0.538995	0.5681	0.58348	0.552158	0.543321	0.593277	0.543812	0.551387	0.574539	0.546584	0.524895	0.565062	0.569468	0.536245	0.520761
fly	human	OrthoDB	NA	0.429011	0.003229	0.831138	0.003984	0.565835	0.003097	0.441392	0.41903	0.443761	0.43813	0.421652	0.418706	0.426841	0.437853	0.417857	0.424885	0.83247	0.825225	0.860307	0.819897	0.831461	0.830156	0.820789	0.817223	0.841727	0.83213	0.5769	0.555825	0.585507	0.571087	0.559546	0.556653	0.561619	0.570202	0.558473	0.562538
fly	human	OrthoMCL	NA	0.544708	0.003975	0.891858	0.003267	0.676248	0.003281	0.56338	0.548495	0.551867	0.555202	0.530067	0.535375	0.547437	0.556054	0.530983	0.528222	0.8981	0.886486	0.906303	0.897084	0.891386	0.878683	0.899642	0.871705	0.893885	0.895307	0.69241	0.677686	0.686009	0.685902	0.664804	0.665354	0.680678	0.678987	0.66622	0.664434
fly	human	PANTHER	NA	0.490579	0.003158	1	0	0.658186	0.002832	0.503916	0.491585	0.496196	0.50917	0.482385	0.486509	0.484796	0.488832	0.476435	0.485965	1	1	1	1	1	1	1	1	1	1	0.670139	0.659145	0.663277	0.674769	0.650823	0.654566	0.653013	0.656665	0.645386	0.654073
fly	human	Roundup	NA	0.740037	0.005634	0.749574	0.004194	0.744686	0.004179	0.736486	0.728261	0.761499	0.741554	0.73945	0.71	0.766544	0.756944	0.738267	0.721368	0.753022	0.724324	0.761499	0.753002	0.754682	0.738302	0.747312	0.766257	0.735612	0.761733	0.744663	0.726287	0.761499	0.747234	0.746988	0.723874	0.756806	0.761572	0.736937	0.741001
fly	human	TreeFam	NA	0.593014	0.005357	0.833547	0.003418	0.692908	0.004382	0.596556	0.609211	0.610024	0.606658	0.574772	0.588015	0.608466	0.599004	0.571785	0.565644	0.837651	0.834234	0.850085	0.843911	0.827715	0.816291	0.824373	0.845343	0.823741	0.83213	0.696839	0.704183	0.71032	0.705882	0.678434	0.683599	0.700152	0.701166	0.675018	0.673484
fly	mouse	SVM	0.1	0.424264	0.009181	0.983043	0.001878	0.592225	0.009	0.38853	0.438898	0.456769	0.391576	0.478099	0.422977	0.435875	0.4	0.424269	0.405645	0.975659	0.984556	0.99053	0.984314	0.979008	0.993865	0.986275	0.977505	0.980119	0.978599	0.555748	0.607143	0.625224	0.560268	0.642455	0.593407	0.604567	0.567696	0.592192	0.573546
fly	mouse	SVM	0.25	0.621991	0.010951	0.913517	0.009164	0.739079	0.006802	0.611033	0.648248	0.589327	0.625	0.626289	0.543757	0.664723	0.628205	0.633609	0.649718	0.876268	0.928571	0.962121	0.882353	0.927481	0.952965	0.894118	0.90184	0.914513	0.894942	0.72	0.763492	0.730935	0.731707	0.747692	0.692422	0.762542	0.740554	0.748576	0.752864
fly	mouse	SVM	0.5	0.809981	0.016832	0.773698	0.011278	0.789456	0.005255	0.851675	0.854626	0.771325	0.735075	0.780969	0.863426	0.868182	0.767717	0.856813	0.75	0.72211	0.749035	0.804924	0.772549	0.830153	0.762781	0.74902	0.797546	0.737575	0.811284	0.781559	0.798354	0.787766	0.753346	0.80481	0.809989	0.804211	0.782347	0.792735	0.779439
fly	mouse	SVM	0.75	0.893994	0.004769	0.680966	0.007527	0.77278	0.004805	0.874346	0.892308	0.890819	0.896739	0.923483	0.915531	0.891827	0.886427	0.879012	0.889447	0.677485	0.671815	0.679924	0.647059	0.667939	0.687117	0.727451	0.654397	0.707753	0.688716	0.763429	0.76652	0.771214	0.751708	0.775194	0.785047	0.801296	0.752941	0.784141	0.776316
fly	mouse	SVM	0.9	0.943294	0.004388	0.522615	0.021052	0.669936	0.018168	0.933086	0.926045	0.93586	0.945946	0.958199	0.961977	0.928571	0.962366	0.947552	0.933333	0.509128	0.555985	0.607955	0.480392	0.568702	0.517382	0.509804	0.366053	0.538767	0.571984	0.658793	0.694813	0.737084	0.637191	0.713772	0.672872	0.658228	0.53037	0.686946	0.709288
fly	mouse	Vote	0.1	0.454104	0.015161	0.971677	0.002723	0.617457	0.014224	0.363982	0.483221	0.457193	0.446673	0.521605	0.38535	0.449367	0.487629	0.488956	0.457064	0.971602	0.972973	0.981061	0.960784	0.967557	0.989775	0.97451	0.96728	0.968191	0.963035	0.529574	0.64574	0.623721	0.609832	0.677807	0.554728	0.615099	0.648389	0.649767	0.619912
fly	mouse	Vote	0.25	0.60334	0.009489	0.917907	0.005419	0.727507	0.005996	0.589262	0.613316	0.667614	0.576733	0.605425	0.585366	0.62973	0.577608	0.617766	0.570581	0.890467	0.92471	0.890152	0.913725	0.937023	0.932515	0.913725	0.928425	0.912525	0.935798	0.709208	0.73749	0.762987	0.707132	0.735581	0.719243	0.7456	0.712157	0.736758	0.708917
fly	mouse	Vote	0.5	0.758458	0.012877	0.805796	0.010525	0.780084	0.005132	0.726755	0.706625	0.821285	0.693312	0.765125	0.75985	0.779439	0.746692	0.798354	0.787149	0.776876	0.864865	0.774621	0.833333	0.820611	0.828221	0.817647	0.807771	0.771372	0.762646	0.75098	0.777778	0.797271	0.756901	0.791897	0.792564	0.798086	0.776031	0.784631	0.774704
fly	mouse	Vote	0.75	0.877888	0.010522	0.644395	0.018891	0.740725	0.010518	0.945848	0.885475	0.850679	0.863248	0.924157	0.862245	0.860911	0.841146	0.861314	0.883853	0.53144	0.611969	0.712121	0.594118	0.627863	0.691207	0.703922	0.660532	0.703777	0.607004	0.680519	0.723744	0.775258	0.703833	0.747727	0.76731	0.774542	0.739977	0.774617	0.719723
fly	mouse	Vote	0.9	0.947126	0.00632	0.436653	0.0206	0.594829	0.01809	0.945848	0.941176	0.92953	0.933649	0.981818	0.971963	0.949772	0.958974	0.914089	0.944444	0.53144	0.370656	0.524621	0.386275	0.412214	0.425358	0.407843	0.382413	0.528827	0.396887	0.680519	0.531856	0.670702	0.546463	0.580645	0.59175	0.570645	0.546784	0.670025	0.558904
fly	mouse	BLASTp RBHs	NA	0.693837	0.004544	0.664428	0.004817	0.678669	0.003299	0.687243	0.6875	0.706796	0.700413	0.710744	0.682203	0.718615	0.674322	0.685885	0.684647	0.677485	0.658301	0.689394	0.664706	0.656489	0.658487	0.65098	0.660532	0.685885	0.642023	0.682329	0.672584	0.697987	0.682093	0.68254	0.670135	0.683128	0.667355	0.685885	0.662651
fly	mouse	eggNOG-COGs	NA	0.166426	0.002214	0.736978	0.004344	0.271486	0.003112	0.156371	0.170549	0.177909	0.167864	0.172247	0.161791	0.169969	0.155723	0.164186	0.167651	0.73428	0.749035	0.744318	0.733333	0.746183	0.746421	0.756863	0.717791	0.723658	0.717899	0.257835	0.277837	0.287176	0.273192	0.279885	0.265938	0.277598	0.255924	0.267647	0.271823
fly	mouse	eggNOG-KOGs	NA	0.093391	0.000937	0.931807	0.005346	0.16976	0.001608	0.088915	0.096405	0.094833	0.093354	0.098758	0.091642	0.094366	0.089841	0.0939	0.091899	0.912779	0.942085	0.92803	0.92549	0.956107	0.952965	0.939216	0.92229	0.936382	0.902724	0.162045	0.17491	0.172081	0.169601	0.179024	0.167205	0.1715	0.163732	0.170683	0.166816
fly	mouse	eggNOG-NOGs	NA	0.503972	0.004168	0.876682	0.005587	0.639935	0.004207	0.476625	0.506608	0.514381	0.508671	0.528064	0.507026	0.498918	0.500579	0.501691	0.497156	0.84787	0.888031	0.880682	0.862745	0.879771	0.885481	0.903922	0.883436	0.884692	0.850195	0.610219	0.645161	0.649441	0.64	0.659986	0.644825	0.642957	0.639053	0.640288	0.627423
fly	mouse	Ensembl Compara	NA	0.538529	0.005957	0.898434	0.004937	0.673264	0.005384	0.5	0.535513	0.540023	0.543689	0.568182	0.543773	0.542254	0.516627	0.540351	0.554878	0.874239	0.916988	0.907197	0.878431	0.906489	0.90184	0.905882	0.889571	0.918489	0.885214	0.636162	0.676157	0.677032	0.671664	0.698529	0.678462	0.678414	0.653644	0.680412	0.682159
fly	mouse	Hieranoid	NA	0.442991	0.005023	0.65636	0.007348	0.528918	0.00571	0.447368	0.42545	0.457944	0.435135	0.474684	0.433653	0.44021	0.420348	0.449062	0.446053	0.655172	0.638996	0.649621	0.631373	0.715649	0.648262	0.656863	0.642127	0.666004	0.659533	0.531687	0.510802	0.537197	0.5152	0.570776	0.519672	0.527144	0.508091	0.536429	0.532182
fly	mouse	HomoloGene	NA	0.556493	0.00685	0.601487	0.006134	0.577998	0.005965	0.573614	0.554935	0.566138	0.553004	0.586268	0.542342	0.58034	0.513812	0.537906	0.556569	0.608519	0.57529	0.607955	0.613725	0.635496	0.615542	0.601961	0.570552	0.592445	0.593385	0.590551	0.564929	0.586301	0.581784	0.60989	0.576628	0.590953	0.540698	0.56386	0.574388
fly	mouse	InParanoid	NA	0.593043	0.005311	0.830385	0.004836	0.691862	0.004923	0.5686	0.581891	0.599723	0.57969	0.613169	0.607038	0.611983	0.589781	0.572022	0.606534	0.815416	0.843629	0.820076	0.805882	0.853053	0.846626	0.841176	0.826176	0.821074	0.830739	0.67	0.688731	0.6928	0.674323	0.713488	0.707088	0.708505	0.688245	0.674286	0.701149
fly	mouse	Isobase	NA	0.68717	0.007104	0.688617	0.006347	0.687673	0.005306	0.658	0.690299	0.721154	0.679842	0.726141	0.677355	0.695481	0.66805	0.688716	0.666667	0.667343	0.714286	0.710227	0.67451	0.667939	0.691207	0.694118	0.658487	0.703777	0.70428	0.662638	0.702087	0.715649	0.677165	0.695825	0.684211	0.694799	0.663234	0.696165	0.684957
fly	mouse	IsoRankN-PPI	NA	0.728303	0.006724	0.731456	0.006839	0.729702	0.005646	0.726708	0.694184	0.755258	0.701172	0.748491	0.734127	0.744722	0.723926	0.708411	0.746032	0.711968	0.714286	0.748106	0.703922	0.709924	0.756646	0.760784	0.723926	0.753479	0.731518	0.719262	0.704091	0.751665	0.702544	0.728697	0.745217	0.752667	0.723926	0.73025	0.738703
fly	mouse	IsoRankN2-GI	NA	0.514066	0.006599	0.512436	0.004626	0.513146	0.005135	0.507968	0.508982	0.503704	0.5	0.536926	0.562633	0.507937	0.518145	0.492424	0.501946	0.517241	0.492278	0.515152	0.498039	0.513359	0.541922	0.501961	0.525562	0.516899	0.501946	0.512563	0.500491	0.509363	0.499018	0.524878	0.552083	0.504931	0.521827	0.504365	0.501946
fly	mouse	metaPhOrs	NA	0.52499	0.004546	0.932535	0.003434	0.671695	0.004154	0.495114	0.522484	0.532481	0.521253	0.535991	0.526193	0.551091	0.517634	0.519912	0.527748	0.924949	0.942085	0.94697	0.913725	0.923664	0.924335	0.941176	0.93047	0.934394	0.94358	0.644979	0.672176	0.681663	0.663818	0.678346	0.670623	0.695148	0.665205	0.668088	0.676902
fly	mouse	OMA	NA	0.545806	0.00641	0.616784	0.004731	0.579077	0.005499	0.529101	0.534805	0.555372	0.526863	0.576655	0.542553	0.577338	0.517857	0.541958	0.555556	0.608519	0.608108	0.636364	0.596078	0.631679	0.625767	0.629412	0.593047	0.616302	0.622568	0.566038	0.569106	0.593116	0.559338	0.602914	0.581197	0.602251	0.552908	0.576744	0.587156
fly	mouse	OrthoDB	NA	0.412255	0.004563	0.870493	0.00493	0.55941	0.004698	0.391583	0.398577	0.425474	0.411765	0.431985	0.411989	0.396004	0.412979	0.40939	0.432806	0.868154	0.864865	0.892045	0.864706	0.896947	0.885481	0.854902	0.858896	0.866799	0.85214	0.539723	0.545676	0.576147	0.557875	0.583127	0.562338	0.541279	0.557769	0.556122	0.57405
fly	mouse	OrthoMCL	NA	0.527824	0.005197	0.88877	0.006319	0.66223	0.00536	0.506634	0.53653	0.542857	0.508671	0.558167	0.52512	0.511161	0.522209	0.530922	0.535971	0.851927	0.907336	0.899621	0.862745	0.906489	0.897751	0.898039	0.889571	0.904573	0.86965	0.635401	0.674319	0.67712	0.64	0.690909	0.662642	0.651494	0.658094	0.669118	0.663205
fly	mouse	PANTHER	NA	0.466189	0.004022	1	0	0.635827	0.003731	0.449818	0.455185	0.482633	0.467033	0.485635	0.467495	0.460289	0.456157	0.457273	0.480374	1	1	1	1	1	1	1	1	1	1	0.620516	0.625604	0.651048	0.636704	0.653774	0.637134	0.630408	0.626521	0.627573	0.64899
fly	mouse	Roundup	NA	0.715745	0.004944	0.758087	0.004787	0.736167	0.003467	0.704981	0.710247	0.716846	0.691606	0.73271	0.72067	0.729679	0.712092	0.697802	0.740812	0.74645	0.776062	0.757576	0.743137	0.748092	0.791411	0.756863	0.758691	0.757455	0.745136	0.725123	0.741697	0.736648	0.716446	0.740321	0.754386	0.743022	0.734653	0.726406	0.742968
fly	mouse	TreeFam	NA	0.586403	0.005576	0.889478	0.005735	0.706611	0.004323	0.555556	0.589681	0.583333	0.583548	0.609333	0.588313	0.61157	0.568365	0.574333	0.6	0.882353	0.926641	0.888258	0.890196	0.872137	0.90593	0.870588	0.867076	0.898608	0.892996	0.681818	0.720721	0.704204	0.704969	0.717425	0.713366	0.718447	0.68664	0.700775	0.717748
fish	yeast	SVM	0.1	0.631	0.017161	1	0	0.772553	0.012743	0.574468	0.590909	0.64726	0.561856	0.592834	0.638095	0.655385	0.726316	0.703971	0.618911	1	1	1	1	1	1	1	1	1	1	0.72973	0.742857	0.785863	0.719472	0.744376	0.77907	0.791822	0.841463	0.826271	0.764602
fish	yeast	SVM	0.25	0.742438	0.016417	0.99218	0.00293	0.848224	0.010648	0.724138	0.695341	0.775934	0.622857	0.783186	0.729927	0.759857	0.777358	0.792531	0.763251	1	0.994872	0.989418	1	0.972527	0.995025	0.995305	0.995169	0.979487	1	0.84	0.818565	0.869767	0.767606	0.867647	0.842105	0.861789	0.872881	0.876147	0.865731
fish	yeast	SVM	0.5	0.843416	0.009862	0.939298	0.004667	0.888427	0.005625	0.847619	0.786325	0.880597	0.809717	0.826087	0.846847	0.890411	0.836134	0.847926	0.8625	0.941799	0.94359	0.936508	0.917431	0.93956	0.935323	0.915493	0.961353	0.94359	0.958333	0.892231	0.857809	0.907692	0.860215	0.879177	0.888889	0.902778	0.894382	0.893204	0.907895
fish	yeast	SVM	0.75	0.887285	0.004386	0.870768	0.014834	0.878261	0.007604	0.858537	0.887006	0.900524	0.887179	0.888268	0.896907	0.900943	0.867925	0.89011	0.895455	0.931217	0.805128	0.910053	0.793578	0.873626	0.865672	0.896714	0.888889	0.830769	0.912037	0.893401	0.844086	0.905263	0.837772	0.880886	0.881013	0.898824	0.878282	0.859416	0.90367
fish	yeast	SVM	0.9	0.920954	0.005114	0.681511	0.034953	0.778233	0.021443	0.921875	0.936364	0.921875	0.91791	0.890244	0.930556	0.936782	0.93617	0.921053	0.896714	0.624339	0.528205	0.624339	0.56422	0.802198	0.666667	0.765258	0.637681	0.717949	0.884259	0.744479	0.67541	0.744479	0.698864	0.843931	0.776812	0.842377	0.758621	0.806916	0.890443
fish	yeast	Vote	0.1	0.578138	0.007373	0.94954	0.006639	0.71817	0.004237	0.581994	0.554896	0.566563	0.577904	0.634615	0.553314	0.58982	0.582133	0.57764	0.5625	0.957672	0.958974	0.968254	0.93578	0.906593	0.955224	0.924883	0.975845	0.953846	0.958333	0.724	0.703008	0.714844	0.714536	0.746606	0.70073	0.720293	0.729242	0.719536	0.708904
fish	yeast	Vote	0.25	0.650229	0.011478	0.903213	0.008449	0.755066	0.006154	0.680328	0.6	0.693227	0.672662	0.634615	0.597444	0.69403	0.66548	0.643382	0.621118	0.878307	0.938462	0.920635	0.857798	0.906593	0.930348	0.873239	0.903382	0.897436	0.925926	0.766744	0.732	0.790909	0.754032	0.746606	0.727626	0.773389	0.766393	0.749465	0.743494
fish	yeast	Vote	0.5	0.776087	0.008533	0.732175	0.020457	0.751116	0.008382	0.75122	0.744186	0.780347	0.771845	0.828358	0.8	0.795238	0.747573	0.757895	0.784211	0.814815	0.820513	0.714286	0.729358	0.60989	0.676617	0.784038	0.743961	0.738462	0.689815	0.781726	0.780488	0.745856	0.75	0.702532	0.733154	0.789598	0.745763	0.748052	0.73399
fish	yeast	Vote	0.75	0.871442	0.009626	0.545239	0.014224	0.669233	0.00931	0.865672	0.856115	0.846154	0.81875	0.849558	0.920354	0.877049	0.893443	0.881818	0.905512	0.613757	0.610256	0.52381	0.600917	0.527473	0.517413	0.502347	0.52657	0.497436	0.532407	0.718266	0.712575	0.647059	0.693122	0.650847	0.66242	0.638806	0.662614	0.636066	0.670554
fish	yeast	Vote	0.9	0.923874	0.012682	0.408315	0.015998	0.563755	0.012893	0.934211	0.959459	0.846154	0.877778	0.882979	0.94382	0.939759	0.955056	0.962025	0.9375	0.375661	0.364103	0.52381	0.362385	0.456044	0.41791	0.366197	0.410628	0.389744	0.416667	0.535849	0.527881	0.647059	0.512987	0.601449	0.57931	0.527027	0.574324	0.554745	0.576923
fish	yeast	BLASTp RBHs	NA	0.718514	0.007559	0.709743	0.009211	0.713861	0.007181	0.755208	0.683938	0.715026	0.703349	0.724138	0.696262	0.723301	0.756477	0.701031	0.726415	0.767196	0.676923	0.730159	0.674312	0.692308	0.741294	0.699531	0.705314	0.697436	0.712963	0.761155	0.680412	0.722513	0.688525	0.707865	0.718072	0.711217	0.73	0.699229	0.719626
fish	yeast	eggNOG-COGs	NA	0.344957	0.007166	0.698696	0.010051	0.461476	0.00742	0.319095	0.361809	0.322506	0.356265	0.309711	0.338785	0.381443	0.343137	0.363874	0.352941	0.671958	0.738462	0.73545	0.665138	0.648352	0.721393	0.694836	0.676329	0.712821	0.722222	0.432709	0.485666	0.448387	0.464	0.419183	0.461049	0.492512	0.455285	0.481802	0.474164
fish	yeast	eggNOG-KOGs	NA	0.664968	0.009106	0.941495	0.004207	0.779119	0.006601	0.636691	0.621993	0.658182	0.655844	0.669323	0.652921	0.722022	0.654605	0.689139	0.688963	0.936508	0.928205	0.957672	0.926606	0.923077	0.945274	0.938967	0.961353	0.94359	0.953704	0.75803	0.744856	0.780172	0.768061	0.775982	0.772358	0.816327	0.778865	0.796537	0.8
fish	yeast	eggNOG-NOGs	NA	0.612681	0.008548	0.68223	0.011065	0.645319	0.008773	0.60181	0.639269	0.619718	0.586777	0.591398	0.571429	0.65625	0.621739	0.599078	0.639344	0.703704	0.717949	0.698413	0.651376	0.604396	0.676617	0.690141	0.690821	0.666667	0.722222	0.64878	0.676329	0.656716	0.617391	0.597826	0.61959	0.672769	0.654462	0.631068	0.678261
fish	yeast	Ensembl Compara	NA	0.697474	0.006467	0.767461	0.009178	0.730526	0.006243	0.688995	0.704036	0.675799	0.688312	0.700535	0.714286	0.725738	0.683544	0.726829	0.666667	0.761905	0.805128	0.783069	0.729358	0.71978	0.771144	0.807512	0.782609	0.764103	0.75	0.723618	0.751196	0.72549	0.708241	0.710027	0.741627	0.764444	0.72973	0.745	0.705882
fish	yeast	Hieranoid	NA	NA	NA	0	0	NA	NA	NA	NA	NA	NA	NA	NA	NA	NA	NA	NA	0	0	0	0	0	0	0	0	0	0	NA	NA	NA	NA	NA	NA	NA	NA	NA	NA
fish	yeast	HomoloGene	NA	0.434362	0.00863	0.443218	0.011387	0.438522	0.00949	0.458101	0.429293	0.445545	0.390476	0.4	0.437209	0.458537	0.470588	0.447761	0.406114	0.433862	0.435897	0.47619	0.376147	0.406593	0.467662	0.441315	0.502415	0.461538	0.430556	0.445652	0.43257	0.460358	0.383178	0.40327	0.451923	0.449761	0.485981	0.454545	0.417978
fish	yeast	InParanoid	NA	0.394119	0.00696	0.749589	0.007699	0.516285	0.006651	0.377778	0.383033	0.393939	0.43956	0.356568	0.391753	0.401496	0.414573	0.391076	0.391414	0.719577	0.764103	0.756614	0.733945	0.730769	0.756219	0.755869	0.797101	0.764103	0.717593	0.495446	0.510274	0.518116	0.549828	0.479279	0.516129	0.52443	0.545455	0.517361	0.506536
fish	yeast	Isobase	NA	NA	NA	0	0	NA	NA	NA	NA	NA	NA	NA	NA	NA	NA	NA	NA	0	0	0	0	0	0	0	0	0	0	NA	NA	NA	NA	NA	NA	NA	NA	NA	NA
fish	yeast	IsoRankN-PPI	NA	0.645468	0.008264	0.714542	0.00957	0.67799	0.007724	0.676329	0.620536	0.632287	0.654867	0.623711	0.645022	0.653846	0.663636	0.600897	0.683544	0.740741	0.712821	0.746032	0.678899	0.664835	0.741294	0.71831	0.705314	0.687179	0.75	0.707071	0.663484	0.684466	0.666667	0.643617	0.689815	0.684564	0.683841	0.641148	0.715232
fish	yeast	IsoRankN2-GI	NA	NA	NA	0	0	NA	NA	NA	NA	NA	NA	NA	NA	NA	NA	NA	NA	0	0	0	0	0	0	0	0	0	0	NA	NA	NA	NA	NA	NA	NA	NA	NA	NA
fish	yeast	metaPhOrs	NA	0.680138	0.00618	0.780129	0.010909	0.72651	0.007438	0.703704	0.645161	0.684685	0.670588	0.669951	0.67364	0.697368	0.686747	0.662222	0.707317	0.804233	0.717949	0.804233	0.784404	0.747253	0.800995	0.746479	0.826087	0.764103	0.805556	0.750617	0.679612	0.739659	0.723044	0.706494	0.731818	0.721088	0.75	0.709524	0.753247
fish	yeast	OMA	NA	0.498638	0.011702	0.514937	0.014182	0.506373	0.012366	0.505208	0.51	0.475728	0.51073	0.417143	0.472727	0.509804	0.55665	0.524038	0.504348	0.513228	0.523077	0.518519	0.545872	0.401099	0.517413	0.488263	0.545894	0.558974	0.537037	0.509186	0.516456	0.496203	0.527716	0.408964	0.494062	0.498801	0.55122	0.540943	0.520179
fish	yeast	OrthoDB	NA	NA	NA	0	0	NA	NA	NA	NA	NA	NA	NA	NA	NA	NA	NA	NA	0	0	0	0	0	0	0	0	0	0	NA	NA	NA	NA	NA	NA	NA	NA	NA	NA
fish	yeast	OrthoMCL	NA	0.731333	0.006253	0.840466	0.008422	0.781705	0.004196	0.731818	0.704641	0.731278	0.725738	0.757576	0.699588	0.722222	0.736626	0.744186	0.759657	0.851852	0.85641	0.878307	0.788991	0.824176	0.845771	0.85446	0.864734	0.820513	0.819444	0.787286	0.773148	0.798077	0.756044	0.789474	0.765766	0.782796	0.795556	0.780488	0.788419
fish	yeast	PANTHER	NA	0.781724	0.008285	1	0	0.87727	0.005284	0.765182	0.735849	0.7875	0.79562	0.739837	0.785156	0.806818	0.793103	0.79918	0.808989	1	1	1	1	1	1	1	1	1	1	0.866972	0.847826	0.881119	0.886179	0.850467	0.87965	0.893082	0.884615	0.888383	0.89441
fish	yeast	Roundup	NA	0.648642	0.007148	0.64508	0.009504	0.646459	0.006518	0.682796	0.607143	0.668394	0.666667	0.62963	0.646465	0.64977	0.661376	0.647059	0.627119	0.671958	0.610256	0.68254	0.623853	0.653846	0.636816	0.661972	0.603865	0.620513	0.685185	0.677333	0.608696	0.675393	0.64455	0.641509	0.641604	0.655814	0.631313	0.633508	0.654867
fish	yeast	TreeFam	NA	0.637997	0.005654	0.737722	0.01117	0.683907	0.006675	0.620087	0.65368	0.643172	0.6625	0.639175	0.62249	0.666667	0.622407	0.628959	0.620833	0.751323	0.774359	0.772487	0.729358	0.681319	0.771144	0.769953	0.724638	0.712821	0.689815	0.679426	0.70892	0.701923	0.694323	0.659574	0.688889	0.714597	0.669643	0.668269	0.653509
fish	worm	SVM	0.1	0.517922	0.010177	0.998012	0.000953	0.681379	0.008646	0.549861	0.496124	0.56962	0.502445	0.52168	0.50068	0.486146	0.470075	0.551539	0.531052	1	1	0.99022	1	0.997409	0.99729	1	1	0.997579	0.997619	0.709562	0.663212	0.723214	0.668836	0.685053	0.666667	0.654237	0.639525	0.710345	0.693135
fish	worm	SVM	0.25	0.739063	0.012765	0.942167	0.005071	0.827494	0.006526	0.748527	0.693032	0.723048	0.802935	0.717949	0.720833	0.707457	0.79405	0.700717	0.782077	0.959698	0.958333	0.9511	0.931873	0.943005	0.937669	0.958549	0.920424	0.946731	0.914286	0.84106	0.804372	0.821542	0.862613	0.81523	0.815077	0.814081	0.85258	0.805355	0.84303
fish	worm	SVM	0.5	0.843348	0.006823	0.88313	0.005531	0.862496	0.003446	0.839907	0.843829	0.865196	0.856148	0.837379	0.807786	0.816667	0.882353	0.842353	0.84186	0.911839	0.872396	0.863081	0.89781	0.893782	0.899729	0.888601	0.875332	0.866828	0.861905	0.874396	0.857875	0.864137	0.876485	0.864662	0.851282	0.851117	0.878828	0.854415	0.851765
fish	worm	SVM	0.75	0.916659	0.004883	0.781653	0.01539	0.842679	0.007572	0.892105	0.890756	0.916201	0.916201	0.939929	0.914191	0.922118	0.925373	0.918367	0.931343	0.853904	0.828125	0.801956	0.798054	0.689119	0.750678	0.766839	0.822281	0.762712	0.742857	0.872587	0.8583	0.85528	0.853056	0.795217	0.824405	0.837341	0.870787	0.833333	0.82649
fish	worm	SVM	0.9	0.952765	0.005984	0.6208	0.022572	0.748959	0.01535	0.96087	0.953271	0.966038	0.941379	0.962121	0.918728	0.942029	0.968326	0.932907	0.981982	0.556675	0.53125	0.625917	0.664234	0.658031	0.704607	0.673575	0.567639	0.707022	0.519048	0.704944	0.682274	0.759644	0.778887	0.781538	0.797546	0.785498	0.715719	0.804408	0.679128
fish	worm	Vote	0.1	0.575822	0.011951	0.948775	0.004495	0.715781	0.008784	0.6	0.582137	0.521682	0.586053	0.57277	0.622263	0.585875	0.497245	0.592934	0.597264	0.959698	0.950521	0.97066	0.961071	0.948187	0.924119	0.945596	0.95756	0.934625	0.935714	0.738372	0.722057	0.678632	0.728111	0.714146	0.74373	0.723489	0.654578	0.725564	0.729128
fish	worm	Vote	0.25	0.748814	0.012135	0.881655	0.006773	0.808852	0.004828	0.816229	0.76644	0.7	0.746362	0.769932	0.743649	0.699399	0.705285	0.781938	0.75891	0.861461	0.880208	0.90709	0.873479	0.875648	0.872629	0.904145	0.920424	0.859564	0.861905	0.838235	0.819394	0.790202	0.804933	0.819394	0.802993	0.788701	0.798619	0.818916	0.807135
fish	worm	Vote	0.5	0.852711	0.007332	0.756171	0.016385	0.800016	0.007526	0.86119	0.898182	0.841823	0.835	0.855799	0.821326	0.829201	0.848066	0.857909	0.878613	0.765743	0.643229	0.767726	0.812652	0.707254	0.772358	0.779793	0.814324	0.774818	0.72381	0.810667	0.749621	0.803069	0.823674	0.774468	0.796089	0.803738	0.830853	0.814249	0.793734
fish	worm	Vote	0.75	0.934957	0.006102	0.5213	0.019528	0.666934	0.016162	0.965116	0.919831	0.928571	0.925	0.907895	0.962264	0.949791	0.924779	0.921659	0.944664	0.418136	0.567708	0.540342	0.540146	0.536269	0.414634	0.588083	0.554377	0.484262	0.569048	0.58348	0.702093	0.683153	0.682028	0.674267	0.579545	0.7264	0.693201	0.634921	0.710253
fish	worm	Vote	0.9	0.968642	0.005486	0.338637	0.029929	0.494533	0.033132	0.965116	0.954545	0.95082	0.967033	0.959302	0.962264	1	0.967742	0.959596	1	0.418136	0.4375	0.425428	0.214112	0.427461	0.414634	0.316062	0.238727	0.230024	0.264286	0.58348	0.6	0.587838	0.350598	0.591398	0.579545	0.480315	0.382979	0.371094	0.418079
fish	worm	BLASTp RBHs	NA	0.68155	0.008297	0.646249	0.0058	0.663267	0.006146	0.671088	0.659401	0.715789	0.670984	0.6781	0.631868	0.678378	0.701657	0.718232	0.69	0.63728	0.630208	0.665037	0.63017	0.665803	0.623306	0.650259	0.67374	0.62954	0.657143	0.653747	0.644474	0.68948	0.649937	0.671895	0.627558	0.664021	0.687415	0.670968	0.673171
fish	worm	eggNOG-COGs	NA	0.267336	0.004137	0.704816	0.011372	0.387485	0.00556	0.277073	0.267717	0.28146	0.272212	0.2553	0.245665	0.282421	0.256783	0.255767	0.278962	0.715365	0.708333	0.716381	0.70073	0.717617	0.691057	0.761658	0.702918	0.617433	0.716667	0.399437	0.388571	0.404138	0.392103	0.376615	0.362473	0.412053	0.376153	0.361702	0.401601
fish	worm	eggNOG-KOGs	NA	0.30682	0.003215	0.939563	0.002302	0.462498	0.003714	0.309917	0.305228	0.322742	0.312247	0.305113	0.287154	0.302152	0.295775	0.313677	0.314195	0.944584	0.942708	0.943765	0.93674	0.943005	0.926829	0.945596	0.94695	0.927361	0.938095	0.466708	0.461146	0.480997	0.46837	0.461051	0.438462	0.457967	0.450758	0.468788	0.470729
fish	worm	eggNOG-NOGs	NA	0.646665	0.004298	0.808941	0.005907	0.718603	0.003578	0.639604	0.632207	0.664646	0.655769	0.651899	0.63113	0.665281	0.632696	0.656379	0.637037	0.813602	0.828125	0.804401	0.829684	0.800518	0.802168	0.829016	0.790451	0.772397	0.819048	0.716186	0.717024	0.727876	0.732546	0.718605	0.706444	0.738178	0.70283	0.709677	0.716667
fish	worm	Ensembl Compara	NA	0.692456	0.005241	0.830704	0.006009	0.755161	0.004367	0.691684	0.70524	0.676409	0.70122	0.691489	0.668142	0.697168	0.675847	0.691992	0.725367	0.858942	0.841146	0.792176	0.839416	0.841969	0.818428	0.829016	0.846154	0.815981	0.82381	0.766292	0.767221	0.72973	0.76412	0.759346	0.735688	0.757396	0.751472	0.748889	0.77146
fish	worm	Hieranoid	NA	NA	NA	0	0	NA	NA	NA	NA	NA	NA	NA	NA	NA	NA	NA	NA	0	0	0	0	0	0	0	0	0	0	NA	NA	NA	NA	NA	NA	NA	NA	NA	NA
fish	worm	HomoloGene	NA	0.497983	0.00649	0.512294	0.006683	0.504734	0.005063	0.528205	0.492857	0.507463	0.513189	0.471939	0.468828	0.495349	0.477273	0.503632	0.521092	0.518892	0.539063	0.498778	0.520681	0.479275	0.509485	0.551813	0.501326	0.503632	0.5	0.523507	0.514925	0.503083	0.516908	0.475578	0.488312	0.522059	0.489004	0.503632	0.510328
fish	worm	InParanoid	NA	0.713707	0.005762	0.798207	0.006907	0.753428	0.005063	0.736607	0.701671	0.717778	0.727273	0.718676	0.689252	0.686099	0.706546	0.739819	0.713348	0.831234	0.765625	0.789731	0.817518	0.787565	0.799458	0.792746	0.830239	0.791768	0.77619	0.781065	0.732254	0.752037	0.769759	0.751545	0.740276	0.735577	0.763415	0.764912	0.743444
fish	worm	Isobase	NA	NA	NA	0	0	NA	NA	NA	NA	NA	NA	NA	NA	NA	NA	NA	NA	0	0	0	0	0	0	0	0	0	0	NA	NA	NA	NA	NA	NA	NA	NA	NA	NA
fish	worm	IsoRankN-PPI	NA	0.518282	0.005453	0.671185	0.00703	0.584652	0.004646	0.539806	0.500994	0.516187	0.510909	0.505747	0.485887	0.532225	0.527083	0.532787	0.531191	0.700252	0.65625	0.701711	0.683698	0.683938	0.653117	0.663212	0.671088	0.62954	0.669048	0.609649	0.568207	0.594819	0.584807	0.581498	0.557225	0.590542	0.590432	0.577137	0.592202
fish	worm	IsoRankN2-GI	NA	NA	NA	0	0	NA	NA	NA	NA	NA	NA	NA	NA	NA	NA	NA	NA	0	0	0	0	0	0	0	0	0	0	NA	NA	NA	NA	NA	NA	NA	NA	NA	NA
fish	worm	metaPhOrs	NA	0.606653	0.006291	0.775527	0.006487	0.680554	0.005021	0.622266	0.602881	0.599271	0.600791	0.611789	0.570842	0.612326	0.588	0.613208	0.645161	0.788413	0.763021	0.804401	0.739659	0.779793	0.753388	0.797927	0.779841	0.786925	0.761905	0.695556	0.673563	0.686848	0.663032	0.685649	0.649533	0.692913	0.670468	0.68929	0.69869
fish	worm	OMA	NA	0.576973	0.006892	0.594874	0.007689	0.58564	0.006628	0.574939	0.587654	0.575904	0.567237	0.568475	0.546135	0.569682	0.563275	0.587654	0.62877	0.589421	0.619792	0.584352	0.564477	0.569948	0.593496	0.603627	0.602122	0.576271	0.645238	0.58209	0.603295	0.580097	0.565854	0.569211	0.568831	0.586164	0.582051	0.581907	0.636898
fish	worm	OrthoDB	NA	0.604647	0.004526	0.894842	0.005323	0.721451	0.002813	0.595779	0.614711	0.594463	0.603618	0.620939	0.577123	0.606383	0.595447	0.623264	0.61474	0.924433	0.914063	0.892421	0.892944	0.891192	0.902439	0.88601	0.901857	0.869249	0.87381	0.72458	0.735079	0.713587	0.720314	0.731915	0.704017	0.72	0.7173	0.725986	0.721731
fish	worm	OrthoMCL	NA	0.682207	0.006346	0.822339	0.006272	0.745635	0.005644	0.682773	0.654886	0.693878	0.715746	0.670213	0.683371	0.682979	0.69181	0.697872	0.648544	0.81864	0.820313	0.831296	0.851582	0.816062	0.813008	0.831606	0.851459	0.794189	0.795238	0.744559	0.728324	0.756396	0.777778	0.735981	0.742574	0.75	0.763377	0.742922	0.714439
fish	worm	PANTHER	NA	0.630246	0.007708	1	0	0.772944	0.005806	0.657285	0.626427	0.629231	0.625571	0.643333	0.595161	0.600311	0.607085	0.652449	0.66561	1	1	1	1	1	1	1	1	1	1	0.793207	0.770311	0.772427	0.769663	0.782961	0.746208	0.750243	0.755511	0.789675	0.799239
fish	worm	Roundup	NA	0.663787	0.005447	0.642449	0.007747	0.652825	0.006085	0.681818	0.6469	0.685864	0.659794	0.651163	0.630252	0.676316	0.67027	0.663158	0.67233	0.680101	0.625	0.640587	0.622871	0.65285	0.609756	0.665803	0.657825	0.610169	0.659524	0.680958	0.635762	0.662453	0.640801	0.652005	0.619835	0.671018	0.663989	0.635561	0.665865
fish	worm	TreeFam	NA	0.672552	0.007798	0.833314	0.00566	0.744173	0.006125	0.695297	0.663866	0.655378	0.667961	0.670833	0.644068	0.639839	0.670124	0.707415	0.710744	0.856423	0.822917	0.804401	0.836983	0.834197	0.823848	0.823834	0.856764	0.854722	0.819048	0.767494	0.734884	0.722283	0.742981	0.743649	0.722949	0.720272	0.752037	0.774123	0.761062
fish	fly	SVM	0.1	0.573649	0.006832	0.999181	0.000334	0.728629	0.005373	0.571608	0.561404	0.587814	0.598075	0.568558	0.556382	0.619048	0.555422	0.56646	0.551724	1	1	0.997972	0.997992	0.997925	1	0.997925	1	1	1	0.727418	0.719101	0.73985	0.747931	0.724398	0.714968	0.764098	0.714175	0.723236	0.711111
fish	fly	SVM	0.25	0.777811	0.006938	0.962456	0.001555	0.860173	0.004165	0.761246	0.801639	0.780687	0.750392	0.784512	0.759292	0.770764	0.756803	0.816822	0.795956	0.967033	0.955078	0.967546	0.959839	0.966805	0.955457	0.962656	0.965293	0.958333	0.966518	0.851888	0.871658	0.86413	0.842291	0.866171	0.846154	0.856089	0.848427	0.881937	0.872984
fish	fly	SVM	0.5	0.861368	0.005646	0.910837	0.002777	0.885268	0.002625	0.867089	0.854545	0.886051	0.858779	0.871795	0.866953	0.877756	0.866388	0.836327	0.828	0.903297	0.917969	0.914807	0.903614	0.917012	0.899777	0.908714	0.900217	0.91886	0.924107	0.884822	0.885122	0.9002	0.880626	0.893832	0.88306	0.892966	0.882979	0.875653	0.873418
fish	fly	SVM	0.75	0.915362	0.005511	0.825368	0.007777	0.867621	0.002752	0.934555	0.951501	0.899371	0.923788	0.909502	0.892272	0.910112	0.904535	0.91687	0.911111	0.784615	0.804688	0.870183	0.803213	0.834025	0.848552	0.840249	0.822126	0.822368	0.823661	0.853047	0.871958	0.884536	0.859291	0.87013	0.869863	0.873786	0.861364	0.867052	0.865182
fish	fly	SVM	0.9	0.963113	0.004155	0.620987	0.027825	0.751634	0.020467	0.954955	0.9775	0.974026	0.947514	0.956811	0.961864	0.988048	0.96371	0.958991	0.947712	0.698901	0.763672	0.608519	0.688755	0.59751	0.505568	0.514523	0.518438	0.666667	0.647321	0.807107	0.857456	0.749064	0.797674	0.735632	0.662774	0.676671	0.674189	0.786546	0.769231
fish	fly	Vote	0.1	0.587978	0.018388	0.966354	0.005075	0.729116	0.013326	0.606061	0.627877	0.616474	0.663805	0.538724	0.574866	0.508547	0.594378	0.495028	0.654021	0.967033	0.958984	0.971602	0.931727	0.981328	0.957684	0.987552	0.963124	0.982456	0.962054	0.745131	0.758887	0.754331	0.775272	0.695588	0.718463	0.671368	0.735099	0.658339	0.778681
fish	fly	Vote	0.25	0.742431	0.008076	0.923121	0.00497	0.822561	0.003788	0.746903	0.708455	0.759136	0.742952	0.752094	0.714286	0.729508	0.728814	0.743363	0.798805	0.927473	0.949219	0.926978	0.899598	0.931535	0.924276	0.923237	0.932755	0.921053	0.895089	0.827451	0.811352	0.834703	0.813806	0.832252	0.805825	0.815018	0.818268	0.822723	0.844211
fish	fly	Vote	0.5	0.905621	0.006892	0.732439	0.015233	0.808546	0.007387	0.889182	0.886752	0.92623	0.938547	0.923077	0.917431	0.897756	0.866995	0.896725	0.913514	0.740659	0.810547	0.687627	0.674699	0.697095	0.668151	0.746888	0.763557	0.780702	0.754464	0.808153	0.846939	0.78929	0.785047	0.794326	0.773196	0.815402	0.811995	0.834701	0.826406
fish	fly	Vote	0.75	0.966099	0.004867	0.554751	0.014528	0.703455	0.011301	0.959707	0.971154	0.987952	0.969595	0.982456	0.945255	0.966555	0.937931	0.975	0.965385	0.575824	0.591797	0.498986	0.576305	0.46473	0.576837	0.599585	0.590022	0.513158	0.560268	0.71978	0.735437	0.663073	0.722922	0.630986	0.716459	0.740077	0.724368	0.672414	0.70904
fish	fly	Vote	0.9	0.989259	0.002771	0.368889	0.031777	0.53008	0.032351	0.980583	0.993333	0.987952	1	1	0.992424	0.993056	0.977876	0.975	0.992366	0.443956	0.291016	0.498986	0.289157	0.294606	0.291759	0.29668	0.479393	0.513158	0.290179	0.611195	0.450151	0.663073	0.448598	0.455128	0.450947	0.456869	0.643377	0.672414	0.44905
fish	fly	BLASTp RBHs	NA	0.664048	0.007469	0.619892	0.007501	0.64105	0.006681	0.638142	0.683871	0.679487	0.699095	0.678899	0.620283	0.647948	0.659955	0.660633	0.67217	0.573626	0.621094	0.64503	0.620482	0.614108	0.585746	0.622407	0.639913	0.640351	0.636161	0.604167	0.650972	0.661811	0.657447	0.64488	0.60252	0.634921	0.64978	0.650334	0.65367
fish	fly	eggNOG-COGs	NA	0.241783	0.003901	0.744362	0.008305	0.364905	0.005133	0.241557	0.252044	0.257432	0.245649	0.248528	0.220558	0.238289	0.237738	0.253047	0.222992	0.723077	0.722656	0.772819	0.736948	0.788382	0.721604	0.728216	0.75705	0.774123	0.71875	0.362135	0.373737	0.386214	0.368474	0.377921	0.337852	0.359079	0.361846	0.381415	0.340381
fish	fly	eggNOG-KOGs	NA	0.20679	0.002692	0.937649	0.004281	0.338763	0.003627	0.197745	0.215794	0.218284	0.214419	0.210695	0.193563	0.20955	0.206647	0.20411	0.197091	0.925275	0.917969	0.94929	0.925703	0.956432	0.937639	0.937759	0.930586	0.958333	0.9375	0.325851	0.349442	0.354949	0.348187	0.345318	0.320884	0.342554	0.338195	0.336542	0.325708
fish	fly	eggNOG-NOGs	NA	0.693033	0.006513	0.865585	0.005209	0.769624	0.0052	0.709324	0.718954	0.725166	0.6874	0.690939	0.661485	0.678973	0.674658	0.703509	0.679928	0.852747	0.859375	0.888438	0.865462	0.885892	0.853007	0.877593	0.854664	0.879386	0.839286	0.774451	0.782918	0.798541	0.766222	0.776364	0.745136	0.765611	0.754067	0.781676	0.751249
fish	fly	Ensembl Compara	NA	0.737453	0.006109	0.876522	0.004124	0.800809	0.003712	0.740113	0.77381	0.74276	0.740103	0.761818	0.732824	0.720539	0.707904	0.730072	0.724584	0.863736	0.888672	0.884381	0.863454	0.869295	0.855234	0.887967	0.893709	0.883772	0.875	0.79716	0.827273	0.807407	0.797034	0.812016	0.789311	0.795539	0.790029	0.799603	0.79272
fish	fly	Hieranoid	NA	NA	NA	0	0	NA	NA	NA	NA	NA	NA	NA	NA	NA	NA	NA	NA	0	0	0	0	0	0	0	0	0	0	NA	NA	NA	NA	NA	NA	NA	NA	NA	NA
fish	fly	HomoloGene	NA	0.556268	0.006604	0.568692	0.004844	0.562194	0.004458	0.553047	0.566731	0.542802	0.567901	0.604348	0.552301	0.554	0.527721	0.556017	0.537815	0.538462	0.572266	0.565923	0.554217	0.576763	0.587973	0.574689	0.557484	0.587719	0.571429	0.545657	0.569485	0.554121	0.560976	0.590234	0.569579	0.564155	0.542194	0.571429	0.554113
fish	fly	InParanoid	NA	0.769135	0.005199	0.805646	0.004582	0.786836	0.003549	0.751579	0.788462	0.767225	0.785571	0.797959	0.75523	0.76908	0.75	0.760417	0.765823	0.784615	0.800781	0.8357	0.787149	0.811203	0.804009	0.815353	0.806941	0.800439	0.810268	0.767742	0.794574	0.8	0.786359	0.804527	0.778857	0.791541	0.777429	0.779915	0.787419
fish	fly	Isobase	NA	NA	NA	0	0	NA	NA	NA	NA	NA	NA	NA	NA	NA	NA	NA	NA	0	0	0	0	0	0	0	0	0	0	NA	NA	NA	NA	NA	NA	NA	NA	NA	NA
fish	fly	IsoRankN-PPI	NA	0.591572	0.006956	0.69505	0.007587	0.638722	0.004691	0.566004	0.629433	0.607595	0.606947	0.598891	0.560074	0.597198	0.565436	0.59469	0.589454	0.687912	0.693359	0.681542	0.666667	0.672199	0.674833	0.707469	0.73102	0.736842	0.698661	0.621032	0.659851	0.642447	0.635407	0.633431	0.612121	0.647673	0.637654	0.658178	0.639428
fish	fly	IsoRankN2-GI	NA	NA	NA	0	0	NA	NA	NA	NA	NA	NA	NA	NA	NA	NA	NA	NA	0	0	0	0	0	0	0	0	0	0	NA	NA	NA	NA	NA	NA	NA	NA	NA	NA
fish	fly	metaPhOrs	NA	0.669193	0.006342	0.779389	0.003327	0.7199	0.003551	0.668519	0.717391	0.656947	0.685353	0.673759	0.654064	0.658407	0.666667	0.647273	0.663551	0.793407	0.773438	0.776876	0.761044	0.788382	0.770601	0.771784	0.785249	0.780702	0.792411	0.725628	0.744361	0.711896	0.721218	0.726577	0.707566	0.710602	0.721116	0.707753	0.722279
fish	fly	OMA	NA	0.603514	0.00504	0.602139	0.004095	0.602638	0.002888	0.598234	0.614035	0.6	0.622129	0.635762	0.586864	0.599138	0.591667	0.585987	0.601322	0.595604	0.615234	0.590264	0.598394	0.59751	0.616927	0.576763	0.616052	0.605263	0.609375	0.596916	0.614634	0.595092	0.610031	0.616043	0.60152	0.587738	0.603613	0.595469	0.605322
fish	fly	OrthoDB	NA	0.583742	0.006063	0.882614	0.003776	0.70256	0.004769	0.580692	0.608931	0.602721	0.565841	0.616279	0.559659	0.582313	0.570201	0.572222	0.578561	0.885714	0.878906	0.89858	0.871486	0.879668	0.877506	0.887967	0.863341	0.903509	0.879464	0.70148	0.719424	0.721498	0.686166	0.724786	0.683435	0.703369	0.686799	0.70068	0.697963
fish	fly	OrthoMCL	NA	0.675203	0.004855	0.84843	0.00244	0.751877	0.003251	0.663248	0.702265	0.679739	0.670418	0.697635	0.653061	0.676998	0.675958	0.671304	0.661404	0.852747	0.847656	0.843813	0.837349	0.856846	0.855234	0.860996	0.841649	0.846491	0.841518	0.746154	0.768142	0.752941	0.744643	0.769088	0.740598	0.757991	0.749758	0.748788	0.740668
fish	fly	PANTHER	NA	0.680104	0.005816	1	0	0.809471	0.004085	0.670103	0.721127	0.691445	0.677551	0.688571	0.681335	0.68272	0.653901	0.670588	0.663704	1	1	1	1	1	1	1	1	1	1	0.802469	0.837971	0.817579	0.807786	0.815567	0.810469	0.811448	0.790738	0.802817	0.797863
fish	fly	Roundup	NA	0.706818	0.009062	0.689849	0.005777	0.697839	0.00514	0.686695	0.725941	0.719149	0.753986	0.730603	0.67706	0.681542	0.667364	0.729075	0.696759	0.703297	0.677734	0.685598	0.664659	0.70332	0.67706	0.697095	0.691974	0.725877	0.671875	0.694897	0.70101	0.701973	0.70651	0.716702	0.67706	0.689231	0.679446	0.727473	0.684091
fish	fly	TreeFam	NA	0.735271	0.005362	0.870264	0.003442	0.796964	0.003338	0.720293	0.766724	0.759786	0.728205	0.733686	0.747126	0.731959	0.718861	0.723247	0.722826	0.865934	0.873047	0.866126	0.855422	0.863071	0.868597	0.883817	0.876356	0.859649	0.890625	0.786427	0.816438	0.809479	0.786704	0.793136	0.803296	0.800752	0.789834	0.785571	0.798
fish	human	SVM	0.1	0.708002	0.014589	0.992003	0.000924	0.825506	0.009969	0.751606	0.678138	0.661934	0.758136	0.687038	0.770785	0.737318	0.680078	0.721334	0.633651	0.996216	0.993083	0.987891	0.987476	0.990319	0.99002	0.994377	0.994307	0.993301	0.993035	0.856794	0.805934	0.792713	0.857741	0.811261	0.866754	0.846768	0.807707	0.835749	0.773643
fish	human	SVM	0.25	0.88913	0.005786	0.975704	0.001702	0.930293	0.002937	0.872161	0.875221	0.903195	0.893523	0.880492	0.860384	0.91396	0.883661	0.916667	0.89204	0.981079	0.977273	0.969728	0.970135	0.96999	0.984032	0.975633	0.980076	0.978947	0.970149	0.923419	0.923436	0.93528	0.930254	0.923077	0.918063	0.94379	0.929375	0.946784	0.929457
fish	human	SVM	0.5	0.939278	0.003569	0.953091	0.004251	0.946007	0.001455	0.934457	0.929119	0.941235	0.929577	0.960685	0.942631	0.921169	0.94712	0.94722	0.939571	0.944182	0.958498	0.953582	0.953757	0.922556	0.951098	0.974695	0.951613	0.961722	0.959204	0.939294	0.94358	0.947368	0.941512	0.941235	0.946846	0.947177	0.949361	0.954416	0.949286
fish	human	SVM	0.75	0.970892	0.002806	0.901409	0.00521	0.934728	0.002174	0.974816	0.967949	0.966138	0.965373	0.974895	0.982552	0.958333	0.975334	0.984026	0.959502	0.878903	0.895257	0.921292	0.88632	0.902227	0.899202	0.926898	0.90038	0.884211	0.919403	0.924378	0.930185	0.943182	0.924159	0.937154	0.939031	0.942354	0.936359	0.931452	0.939024
fish	human	SVM	0.9	0.98628	0.001335	0.813341	0.010584	0.891172	0.006505	0.981069	0.98882	0.988665	0.98133	0.988359	0.993888	0.981595	0.985683	0.989107	0.984281	0.833491	0.786561	0.792129	0.810212	0.821878	0.811377	0.749766	0.849146	0.8689	0.80995	0.901279	0.87617	0.879552	0.887599	0.897463	0.893407	0.850159	0.912334	0.925115	0.888646
fish	human	Vote	0.1	0.809028	0.022049	0.972943	0.001966	0.881725	0.013435	0.845327	0.841161	0.830596	0.83887	0.665572	0.836928	0.690789	0.855593	0.854393	0.831046	0.966887	0.97332	0.969728	0.973025	0.980639	0.968064	0.984067	0.972486	0.977033	0.964179	0.90203	0.902428	0.894786	0.900981	0.792955	0.897733	0.811751	0.910302	0.911607	0.892676
fish	human	Vote	0.25	0.884532	0.007464	0.960996	0.002489	0.920985	0.003877	0.845327	0.841161	0.880112	0.894075	0.882511	0.902922	0.903762	0.899556	0.907623	0.888268	0.966887	0.97332	0.9556	0.959538	0.952565	0.956088	0.968135	0.960152	0.968421	0.949254	0.90203	0.902428	0.916304	0.925651	0.916201	0.928745	0.934842	0.928866	0.937037	0.917749
fish	human	Vote	0.5	0.929916	0.002086	0.938513	0.003375	0.934164	0.002163	0.928503	0.934263	0.921705	0.926346	0.923225	0.942828	0.930748	0.933458	0.934701	0.923379	0.921476	0.926877	0.938446	0.945087	0.931268	0.938124	0.944705	0.944972	0.958852	0.935323	0.924976	0.930556	0.93	0.935622	0.927229	0.94047	0.937674	0.93918	0.946623	0.929313
fish	human	Vote	0.75	0.964921	0.003318	0.874413	0.007293	0.917215	0.003582	0.959574	0.955021	0.977461	0.962145	0.966304	0.975771	0.944227	0.967437	0.976939	0.964326	0.853359	0.902174	0.831483	0.881503	0.8606	0.884232	0.904405	0.873814	0.891866	0.860697	0.903355	0.927846	0.898582	0.92006	0.910394	0.927749	0.923887	0.918245	0.932466	0.909569
fish	human	Vote	0.9	0.987309	0.00145	0.743459	0.017136	0.847118	0.011666	0.992236	0.984556	0.98564	0.977556	0.989542	0.989157	0.985276	0.992583	0.991206	0.985333	0.604541	0.755929	0.761857	0.755299	0.732817	0.819361	0.752577	0.76186	0.755024	0.735323	0.751323	0.855226	0.859419	0.852174	0.842047	0.896288	0.853348	0.86205	0.857143	0.842165
fish	human	BLASTp RBHs	NA	0.500339	0.006657	0.379163	0.003489	0.431307	0.004312	0.514954	0.484848	0.466328	0.5	0.501901	0.493438	0.510996	0.539457	0.513648	0.47782	0.374645	0.363636	0.370333	0.387283	0.383349	0.37525	0.370197	0.395636	0.396172	0.375124	0.433735	0.415584	0.412823	0.436482	0.434687	0.426304	0.429348	0.456486	0.447326	0.42029
fish	human	eggNOG-COGs	NA	0.129436	0.001208	0.70291	0.005213	0.218599	0.001876	0.125717	0.127807	0.125424	0.129147	0.129178	0.128384	0.134916	0.133429	0.135203	0.125156	0.663198	0.708498	0.708375	0.701349	0.692159	0.714571	0.718838	0.703985	0.719617	0.698507	0.211367	0.216551	0.213115	0.218127	0.217722	0.217662	0.227192	0.224339	0.227637	0.212277
fish	human	eggNOG-KOGs	NA	0.051803	0.0004	0.922729	0.002302	0.098097	0.000723	0.052821	0.051344	0.049822	0.051339	0.052218	0.050717	0.053657	0.052973	0.052746	0.050396	0.916746	0.926877	0.920283	0.906551	0.927396	0.92515	0.926898	0.928843	0.930144	0.918408	0.099887	0.097298	0.094527	0.097176	0.09887	0.096162	0.101441	0.10023	0.099831	0.095549
fish	human	eggNOG-NOGs	NA	0.481358	0.003095	0.914052	0.003144	0.630594	0.003246	0.471492	0.468445	0.472994	0.490026	0.480987	0.485039	0.49873	0.482266	0.490056	0.473548	0.899716	0.902174	0.910192	0.922929	0.906099	0.922156	0.920337	0.928843	0.919617	0.908458	0.618738	0.616684	0.622498	0.64016	0.628399	0.635707	0.646904	0.63489	0.639388	0.622571
fish	human	Ensembl Compara	NA	0.852123	0.002937	0.919768	0.002378	0.884615	0.001872	0.860692	0.843494	0.841766	0.848485	0.839161	0.854378	0.849736	0.85539	0.868161	0.859962	0.917692	0.916008	0.92331	0.917148	0.929332	0.92515	0.906279	0.925996	0.926316	0.910448	0.888278	0.878257	0.880654	0.881481	0.881948	0.888356	0.877098	0.889294	0.896296	0.884485
fish	human	Hieranoid	NA	NA	NA	0	0	NA	NA	NA	NA	NA	NA	NA	NA	NA	NA	NA	NA	0	0	0	0	0	0	0	0	0	0	NA	NA	NA	NA	NA	NA	NA	NA	NA	NA
fish	human	HomoloGene	NA	0.810127	0.004173	0.83317	0.003799	0.821445	0.003495	0.813321	0.811776	0.801147	0.802026	0.788301	0.819431	0.812328	0.833645	0.821627	0.797665	0.820246	0.831028	0.84561	0.839114	0.821878	0.833333	0.827554	0.8463	0.850718	0.81592	0.816769	0.821289	0.822779	0.820151	0.804739	0.826324	0.81987	0.839925	0.835919	0.80669
fish	human	InParanoid	NA	0.775277	0.003371	0.859284	0.004659	0.815051	0.003083	0.77988	0.792558	0.764075	0.77931	0.761354	0.765694	0.771285	0.777778	0.790435	0.770404	0.858089	0.841897	0.862765	0.870906	0.827686	0.864271	0.865979	0.87666	0.869856	0.854726	0.817117	0.816483	0.810427	0.822566	0.793135	0.812002	0.815894	0.824264	0.828246	0.810377
fish	human	Isobase	NA	NA	NA	0	0	NA	NA	NA	NA	NA	NA	NA	NA	NA	NA	NA	NA	0	0	0	0	0	0	0	0	0	0	NA	NA	NA	NA	NA	NA	NA	NA	NA	NA
fish	human	IsoRankN-PPI	NA	0.68992	0.005691	0.841321	0.004436	0.75808	0.004891	0.697859	0.685155	0.674249	0.694118	0.663035	0.684	0.69438	0.721061	0.712707	0.672638	0.832545	0.83004	0.837538	0.852601	0.824782	0.853293	0.845361	0.851044	0.864115	0.821891	0.759275	0.75067	0.747075	0.76524	0.735116	0.759325	0.762468	0.780679	0.781142	0.739812
fish	human	IsoRankN2-GI	NA	NA	NA	0	0	NA	NA	NA	NA	NA	NA	NA	NA	NA	NA	NA	NA	0	0	0	0	0	0	0	0	0	0	NA	NA	NA	NA	NA	NA	NA	NA	NA	NA
fish	human	metaPhOrs	NA	0.659762	0.004887	0.816359	0.003323	0.729625	0.003096	0.677215	0.659385	0.634089	0.663602	0.646651	0.645412	0.670713	0.684591	0.663018	0.652946	0.809839	0.805336	0.818365	0.834297	0.813166	0.828343	0.828491	0.809298	0.811483	0.804975	0.737613	0.725089	0.714537	0.739223	0.720412	0.725524	0.7413	0.741739	0.729776	0.721034
fish	human	OMA	NA	0.78778	0.004841	0.79028	0.003489	0.788948	0.003305	0.790586	0.801404	0.758487	0.781426	0.772856	0.786573	0.810345	0.79222	0.802657	0.78125	0.778619	0.789526	0.789102	0.802505	0.793804	0.783433	0.792877	0.79222	0.809569	0.771144	0.784557	0.795421	0.773492	0.791825	0.78319	0.785	0.801516	0.79222	0.806098	0.776164
fish	human	OrthoDB	NA	0.298871	0.002163	0.910252	0.002622	0.449954	0.002536	0.297806	0.293076	0.296018	0.309002	0.298937	0.290354	0.310498	0.304015	0.295775	0.293231	0.89877	0.916008	0.915237	0.909441	0.92546	0.901198	0.917526	0.905123	0.904306	0.909453	0.447375	0.444072	0.447349	0.461275	0.451903	0.439202	0.463981	0.455153	0.445755	0.443474
fish	human	OrthoMCL	NA	0.53325	0.003679	0.889658	0.003256	0.666774	0.003485	0.530312	0.520325	0.520637	0.547969	0.528629	0.535908	0.555041	0.524957	0.541143	0.527582	0.885525	0.885375	0.891019	0.896917	0.884802	0.886228	0.897844	0.868121	0.90622	0.894527	0.663359	0.65545	0.657239	0.680307	0.661839	0.66792	0.686001	0.654272	0.677639	0.663714
fish	human	PANTHER	NA	0.776822	0.002822	1	0	0.874369	0.001795	0.784125	0.778462	0.781546	0.763235	0.783169	0.761398	0.786873	0.77901	0.769514	0.780886	1	1	1	1	1	1	1	1	1	1	0.879002	0.875433	0.877379	0.865721	0.878401	0.864538	0.880726	0.875779	0.869746	0.876963
fish	human	Roundup	NA	0.829584	0.003348	0.829956	0.002258	0.829733	0.002169	0.836207	0.838162	0.810547	0.829198	0.817568	0.824176	0.822761	0.838527	0.843689	0.83501	0.825922	0.829051	0.837538	0.837187	0.819942	0.823353	0.826617	0.842505	0.831579	0.825871	0.831033	0.833582	0.823821	0.833174	0.818753	0.823764	0.824684	0.840511	0.83759	0.830415
fish	human	TreeFam	NA	0.853907	0.00366	0.914851	0.002789	0.883279	0.002465	0.852081	0.860878	0.855932	0.838248	0.836717	0.841198	0.859019	0.863475	0.870705	0.86082	0.910123	0.911067	0.917255	0.903661	0.917715	0.92515	0.9194	0.924099	0.921531	0.898507	0.880146	0.885262	0.885533	0.869726	0.875346	0.881179	0.888185	0.892759	0.895397	0.87926
fish	mouse	SVM	0.1	0.73259	0.031469	0.98772	0.001003	0.837416	0.022443	0.491653	0.708242	0.822076	0.747144	0.719245	0.847725	0.717156	0.728018	0.720285	0.82436	0.991314	0.990816	0.988119	0.98593	0.988589	0.984898	0.986185	0.986869	0.992358	0.982124	0.657307	0.826031	0.897482	0.850087	0.832678	0.911178	0.830425	0.837907	0.834711	0.896353
fish	mouse	SVM	0.25	0.882152	0.005594	0.976199	0.001629	0.926674	0.002566	0.875612	0.893996	0.861498	0.918173	0.872576	0.86597	0.875238	0.896359	0.868726	0.893372	0.970684	0.972449	0.979208	0.969849	0.98029	0.98274	0.976621	0.969697	0.982533	0.977918	0.9207	0.931574	0.916589	0.943304	0.923302	0.920667	0.923154	0.931587	0.922131	0.933735
fish	mouse	SVM	0.5	0.945185	0.003965	0.94912	0.002403	0.947063	0.001344	0.933619	0.938755	0.936047	0.950754	0.93578	0.954545	0.928793	0.94864	0.956473	0.968444	0.946797	0.954082	0.956436	0.950754	0.952282	0.951456	0.956429	0.951515	0.93559	0.935857	0.940162	0.946356	0.946131	0.950754	0.943959	0.952998	0.942408	0.950076	0.945916	0.951872
fish	mouse	SVM	0.75	0.973088	0.001585	0.908414	0.003249	0.939603	0.001778	0.968421	0.972437	0.969345	0.979482	0.96882	0.966405	0.979094	0.975135	0.971963	0.979775	0.899023	0.9	0.907921	0.911558	0.90249	0.93096	0.895855	0.911111	0.908297	0.91693	0.932432	0.934817	0.937628	0.9443	0.934479	0.948352	0.935627	0.942037	0.939052	0.947311
fish	mouse	SVM	0.9	0.986803	0.001308	0.817223	0.011533	0.893584	0.00642	0.986468	0.986111	0.98882	0.992228	0.982948	0.994573	0.987013	0.983834	0.984906	0.981132	0.791531	0.796939	0.788119	0.769849	0.837137	0.790723	0.807651	0.860606	0.854803	0.874869	0.878313	0.88149	0.877135	0.867006	0.904202	0.88101	0.888369	0.918103	0.915254	0.924958
fish	mouse	Vote	0.1	0.807357	0.014835	0.975922	0.001401	0.882919	0.009321	0.821691	0.826957	0.826232	0.676144	0.810345	0.829514	0.814057	0.835498	0.808244	0.824889	0.970684	0.970408	0.979208	0.979899	0.975104	0.976268	0.97237	0.974747	0.984716	0.975815	0.889995	0.892958	0.896239	0.800164	0.885122	0.896928	0.886199	0.899767	0.887795	0.894027
fish	mouse	Vote	0.25	0.877953	0.006463	0.965082	0.002026	0.919279	0.002875	0.878578	0.886899	0.826232	0.889302	0.868914	0.89899	0.875962	0.890977	0.873281	0.890398	0.966341	0.960204	0.979208	0.960804	0.962656	0.960086	0.968119	0.957576	0.970524	0.9653	0.920372	0.922097	0.896239	0.923671	0.913386	0.928534	0.919738	0.923077	0.919338	0.926337
fish	mouse	Vote	0.5	0.930713	0.004131	0.936862	0.002862	0.933664	0.000935	0.918776	0.918408	0.914505	0.918049	0.942227	0.929712	0.937033	0.94433	0.931965	0.952122	0.945711	0.941837	0.942574	0.945729	0.930498	0.941748	0.93305	0.925253	0.94214	0.920084	0.932049	0.929975	0.928328	0.931683	0.936326	0.935691	0.935037	0.934694	0.937025	0.935829
fish	mouse	Vote	0.75	0.972554	0.00282	0.858086	0.006963	0.911503	0.002796	0.9725	0.978723	0.959184	0.984706	0.962054	0.983482	0.972973	0.976771	0.972772	0.962372	0.844734	0.844898	0.884158	0.841206	0.894191	0.834951	0.841658	0.849495	0.858079	0.887487	0.904126	0.9069	0.920144	0.907317	0.926882	0.903151	0.902564	0.908698	0.911833	0.923414
fish	mouse	Vote	0.9	0.988595	0.001816	0.737346	0.018271	0.843418	0.012025	0.991896	0.993447	0.989458	0.994812	0.981555	0.991489	0.995114	0.985879	0.979702	0.982597	0.664495	0.773469	0.650495	0.770854	0.772822	0.754045	0.649309	0.775758	0.790393	0.771819	0.795839	0.869765	0.784946	0.86863	0.864771	0.856618	0.785852	0.868287	0.874924	0.864547
fish	mouse	BLASTp RBHs	NA	0.750598	0.003983	0.699317	0.005269	0.724003	0.004313	0.73425	0.749722	0.759872	0.763676	0.757403	0.751425	0.752784	0.764894	0.746445	0.725513	0.695983	0.687755	0.70495	0.701508	0.689834	0.710895	0.718385	0.726263	0.687773	0.669821	0.714604	0.717403	0.731382	0.731273	0.722041	0.730599	0.735182	0.745078	0.715909	0.696555
fish	mouse	eggNOG-COGs	NA	0.124222	0.001378	0.690826	0.004659	0.21055	0.002059	0.125948	0.126214	0.133283	0.124954	0.124699	0.11866	0.119017	0.126729	0.120939	0.121782	0.720955	0.676531	0.70297	0.677387	0.698133	0.683927	0.679065	0.684848	0.703057	0.681388	0.214436	0.212739	0.224081	0.210988	0.211602	0.202233	0.202536	0.21388	0.206377	0.206633
fish	mouse	eggNOG-KOGs	NA	0.054515	0.000573	0.895657	0.003361	0.102769	0.001019	0.052852	0.055079	0.057509	0.056248	0.054608	0.052366	0.052678	0.056622	0.053143	0.054047	0.903366	0.890816	0.89703	0.889447	0.896266	0.885653	0.880978	0.9	0.919214	0.893796	0.099862	0.103743	0.108089	0.105804	0.102943	0.098886	0.099412	0.106541	0.100477	0.101931
fish	mouse	eggNOG-NOGs	NA	0.484863	0.004139	0.949774	0.001503	0.641882	0.003523	0.469453	0.504652	0.509804	0.485347	0.487234	0.478427	0.479379	0.485128	0.473514	0.475687	0.95114	0.940816	0.952475	0.948744	0.950207	0.944984	0.951116	0.955556	0.956332	0.946372	0.628633	0.656929	0.664135	0.642177	0.644163	0.635243	0.637464	0.643537	0.633406	0.633134
fish	mouse	Ensembl Compara	NA	0.831986	0.003675	0.942913	0.002937	0.883909	0.002082	0.822519	0.841818	0.838196	0.842727	0.823318	0.842912	0.818267	0.847489	0.817844	0.824771	0.935939	0.944898	0.938614	0.931658	0.952282	0.949299	0.93305	0.937374	0.960699	0.945321	0.875571	0.890385	0.885567	0.884964	0.883117	0.892948	0.871897	0.890168	0.883534	0.880941
fish	mouse	Hieranoid	NA	NA	NA	0	0	NA	NA	NA	NA	NA	NA	NA	NA	NA	NA	NA	NA	0	0	0	0	0	0	0	0	0	0	NA	NA	NA	NA	NA	NA	NA	NA	NA	NA
fish	mouse	HomoloGene	NA	0.831809	0.003264	0.841026	0.003241	0.836331	0.002215	0.830671	0.839506	0.841633	0.848269	0.825558	0.826986	0.837161	0.819527	0.814932	0.833846	0.846906	0.832653	0.836634	0.837186	0.844398	0.819849	0.852285	0.839394	0.84607	0.85489	0.83871	0.836066	0.839126	0.842691	0.834872	0.823402	0.844655	0.829341	0.830209	0.844237
fish	mouse	InParanoid	NA	0.76436	0.004036	0.867376	0.002833	0.812515	0.001986	0.756447	0.777881	0.768761	0.785584	0.764652	0.763359	0.742167	0.774077	0.75514	0.755535	0.859935	0.854082	0.872277	0.865327	0.866183	0.862999	0.880978	0.868687	0.882096	0.861199	0.804878	0.814202	0.817254	0.823529	0.812257	0.810127	0.805637	0.818658	0.813696	0.804914
fish	mouse	Isobase	NA	NA	NA	0	0	NA	NA	NA	NA	NA	NA	NA	NA	NA	NA	NA	NA	0	0	0	0	0	0	0	0	0	0	NA	NA	NA	NA	NA	NA	NA	NA	NA	NA
fish	mouse	IsoRankN-PPI	NA	0.683482	0.003064	0.844652	0.00268	0.755534	0.002454	0.672945	0.678808	0.687601	0.691865	0.686341	0.667537	0.689803	0.694561	0.672727	0.692637	0.85342	0.836735	0.845545	0.846231	0.844398	0.8274	0.855473	0.838384	0.848253	0.850683	0.752513	0.749543	0.758437	0.761302	0.757209	0.738921	0.763757	0.759725	0.750362	0.763568
fish	mouse	IsoRankN2-GI	NA	NA	NA	0	0	NA	NA	NA	NA	NA	NA	NA	NA	NA	NA	NA	NA	0	0	0	0	0	0	0	0	0	0	NA	NA	NA	NA	NA	NA	NA	NA	NA	NA
fish	mouse	metaPhOrs	NA	0.645125	0.003815	0.824344	0.004763	0.723716	0.003277	0.648425	0.66021	0.638675	0.665041	0.644407	0.6489	0.62737	0.649444	0.629177	0.639602	0.849077	0.834694	0.820792	0.822111	0.80083	0.8274	0.808714	0.825253	0.842795	0.811777	0.735308	0.737269	0.718371	0.735281	0.714154	0.727359	0.706592	0.726868	0.720485	0.715477
fish	mouse	OMA	NA	0.794565	0.002712	0.81961	0.003297	0.80687	0.002649	0.796859	0.798822	0.79646	0.805528	0.789899	0.79089	0.807179	0.796078	0.782427	0.781504	0.826276	0.830612	0.80198	0.820101	0.811203	0.824164	0.836344	0.820202	0.816594	0.808623	0.811301	0.814407	0.799211	0.812749	0.800409	0.807184	0.821503	0.80796	0.799145	0.794832
fish	mouse	OrthoDB	NA	0.291312	0.002141	0.951589	0.001912	0.446034	0.002581	0.287372	0.295066	0.30432	0.296865	0.291311	0.28124	0.288511	0.295867	0.28525	0.287319	0.941368	0.952041	0.955446	0.951759	0.956432	0.949299	0.955367	0.954545	0.958515	0.941115	0.440325	0.450507	0.461612	0.452569	0.446597	0.433925	0.443185	0.451721	0.439659	0.440236
fish	mouse	OrthoMCL	NA	0.537904	0.004033	0.89719	0.002781	0.67249	0.00338	0.538061	0.548611	0.558338	0.541869	0.539048	0.526752	0.527985	0.552358	0.518565	0.527452	0.897937	0.886735	0.90495	0.897487	0.880705	0.892125	0.902232	0.911111	0.899563	0.899054	0.672905	0.677847	0.690593	0.675747	0.668767	0.662395	0.666144	0.687762	0.657884	0.664852
fish	mouse	PANTHER	NA	0.710707	0.002536	1	0	0.83087	0.001732	0.706288	0.711176	0.724014	0.714799	0.714603	0.701741	0.699628	0.72	0.702993	0.711826	1	1	1	1	1	1	1	1	1	1	0.827865	0.831213	0.839917	0.833682	0.83355	0.824733	0.823272	0.837209	0.825597	0.831657
fish	mouse	Roundup	NA	0.832251	0.002024	0.837797	0.002962	0.83498	0.001779	0.821199	0.842215	0.840079	0.833996	0.833161	0.824786	0.835774	0.831984	0.830149	0.829167	0.83279	0.822449	0.842574	0.843216	0.834025	0.832794	0.849097	0.830303	0.853712	0.837014	0.826954	0.832215	0.841325	0.838581	0.833593	0.828771	0.842383	0.831143	0.841765	0.833072
fish	mouse	TreeFam	NA	0.822326	0.003666	0.942352	0.001812	0.878207	0.002136	0.820513	0.83213	0.823328	0.836753	0.818428	0.817245	0.806599	0.823738	0.804788	0.839738	0.938111	0.940816	0.950495	0.942714	0.939834	0.940669	0.935175	0.939394	0.954148	0.942166	0.87538	0.883142	0.882353	0.886578	0.87494	0.874624	0.866142	0.877773	0.873127	0.888008
human	yeast	SVM	0.1	0.688567	0.027079	0.99909	0.000608	0.812189	0.020942	0.703364	0.708447	0.465328	0.665663	0.674051	0.72973	0.724919	0.778626	0.686335	0.749206	1	1	1	1	1	1	1	0.995122	1	0.995781	0.825853	0.829346	0.635118	0.799277	0.805293	0.84375	0.840525	0.873662	0.813996	0.855072
human	yeast	SVM	0.25	0.776645	0.01528	0.988788	0.003128	0.868994	0.008673	0.797872	0.830065	0.83	0.736667	0.69967	0.82069	0.724919	0.812	0.738255	0.776316	0.978261	0.976923	0.976471	1	0.995305	0.979424	1	0.990244	0.995475	0.995781	0.878906	0.897527	0.897297	0.848369	0.821705	0.893058	0.840525	0.892308	0.847784	0.872458
human	yeast	SVM	0.5	0.86518	0.009447	0.941193	0.00652	0.901116	0.004595	0.873016	0.875	0.902256	0.824903	0.85022	0.865672	0.846154	0.836134	0.855372	0.923077	0.956522	0.942308	0.941176	0.959276	0.906103	0.954733	0.933036	0.970732	0.936652	0.911392	0.912863	0.907407	0.921305	0.887029	0.877273	0.908023	0.887473	0.89842	0.894168	0.917197
human	yeast	SVM	0.75	0.906114	0.005905	0.852865	0.013674	0.877946	0.006874	0.892241	0.878229	0.935897	0.905473	0.891626	0.915179	0.90099	0.924419	0.890995	0.926087	0.9	0.915385	0.858824	0.823529	0.849765	0.843621	0.8125	0.77561	0.850679	0.898734	0.896104	0.896422	0.895706	0.862559	0.870192	0.877944	0.85446	0.843501	0.87037	0.912206
human	yeast	SVM	0.9	0.931619	0.005883	0.734487	0.038567	0.815137	0.026434	0.925373	0.921659	0.948837	0.925373	0.961165	0.939698	0.913043	0.945783	0.898058	0.937198	0.808696	0.769231	0.8	0.561086	0.464789	0.769547	0.75	0.765854	0.837104	0.818565	0.863109	0.838574	0.868085	0.698592	0.626582	0.846154	0.823529	0.846361	0.866511	0.873874
human	yeast	Vote	0.1	0.54162	0.018144	0.960227	0.005827	0.690697	0.015517	0.537349	0.57631	0.594203	0.527638	0.405512	0.57385	0.587571	0.488998	0.554054	0.57072	0.969565	0.973077	0.964706	0.950226	0.967136	0.975309	0.928571	0.97561	0.927602	0.970464	0.691473	0.723891	0.735426	0.678514	0.571429	0.722561	0.719723	0.651466	0.693739	0.71875
human	yeast	Vote	0.25	0.630429	0.008104	0.905018	0.010854	0.74286	0.007918	0.638298	0.644385	0.638298	0.625397	0.614035	0.667647	0.623824	0.585139	0.603659	0.663609	0.913043	0.926923	0.941176	0.891403	0.821596	0.934156	0.888393	0.921951	0.895928	0.915612	0.751342	0.760252	0.760697	0.735075	0.702811	0.778731	0.732965	0.715909	0.721311	0.769504
human	yeast	Vote	0.5	0.736223	0.01453	0.79548	0.007525	0.763855	0.008483	0.724696	0.733333	0.766667	0.752137	0.643411	0.805907	0.714844	0.729358	0.704	0.787879	0.778261	0.846154	0.811765	0.79638	0.779343	0.786008	0.816964	0.77561	0.79638	0.767932	0.750524	0.785714	0.788571	0.773626	0.704883	0.795833	0.7625	0.751773	0.747346	0.777778
human	yeast	Vote	0.75	0.840489	0.01173	0.580853	0.009098	0.68657	0.008632	0.854305	0.853933	0.876471	0.828402	0.791946	0.90184	0.778481	0.84	0.822368	0.857143	0.56087	0.584615	0.584314	0.633484	0.553991	0.604938	0.549107	0.614634	0.565611	0.556962	0.677165	0.694064	0.701176	0.717949	0.651934	0.724138	0.643979	0.709859	0.670241	0.675192
human	yeast	Vote	0.9	0.916853	0.013273	0.367075	0.026695	0.517844	0.025696	0.96	0.935065	0.939024	0.886957	0.892308	0.952381	0.820896	0.903226	0.941176	0.9375	0.313043	0.276923	0.301961	0.461538	0.2723	0.411523	0.491071	0.409756	0.289593	0.443038	0.472131	0.4273	0.456973	0.607143	0.417266	0.574713	0.614525	0.563758	0.442907	0.601719
human	yeast	BLASTp RBHs	NA	0.71238	0.010512	0.697194	0.009114	0.704117	0.007168	0.715596	0.73251	0.740426	0.728889	0.652361	0.75	0.674528	0.680365	0.705882	0.743243	0.678261	0.684615	0.682353	0.742081	0.713615	0.703704	0.638393	0.726829	0.705882	0.696203	0.696429	0.707753	0.710204	0.735426	0.681614	0.726115	0.655963	0.70283	0.705882	0.718954
human	yeast	eggNOG-COGs	NA	0.347226	0.009993	0.712834	0.009324	0.466654	0.010763	0.354839	0.371197	0.405858	0.30123	0.316456	0.36875	0.337553	0.338673	0.315565	0.36214	0.717391	0.703846	0.760784	0.665158	0.704225	0.728395	0.714286	0.721951	0.669683	0.742616	0.47482	0.486056	0.529332	0.414669	0.436681	0.489627	0.458453	0.461059	0.428986	0.48686
human	yeast	eggNOG-KOGs	NA	0.65986	0.013297	0.945427	0.003913	0.7767	0.009915	0.647059	0.714697	0.741641	0.64486	0.602446	0.66954	0.630631	0.626198	0.645768	0.675758	0.956522	0.953846	0.956863	0.936652	0.924883	0.958848	0.9375	0.956098	0.932127	0.940928	0.77193	0.817133	0.835616	0.763838	0.72963	0.788494	0.754039	0.756757	0.762963	0.786596
human	yeast	eggNOG-NOGs	NA	0.579731	0.014309	0.628593	0.010071	0.602484	0.010744	0.566667	0.589928	0.633588	0.599119	0.496094	0.647059	0.554217	0.558233	0.542969	0.609442	0.591304	0.630769	0.65098	0.615385	0.596244	0.679012	0.616071	0.678049	0.628959	0.599156	0.578723	0.609665	0.642166	0.607143	0.541578	0.662651	0.58351	0.612335	0.582809	0.604255
human	yeast	Ensembl Compara	NA	0.682109	0.009927	0.745694	0.008699	0.711995	0.007043	0.708155	0.684588	0.716364	0.673469	0.621951	0.729084	0.683128	0.665323	0.653543	0.685484	0.717391	0.734615	0.772549	0.746606	0.71831	0.753086	0.741071	0.804878	0.751131	0.7173	0.712743	0.70872	0.743396	0.708155	0.666667	0.740891	0.710921	0.728477	0.698947	0.701031
human	yeast	Hieranoid	NA	0.381659	0.014331	0.3978	0.008516	0.388721	0.010561	0.356223	0.42449	0.405172	0.37931	0.311284	0.441296	0.371308	0.314961	0.382114	0.430435	0.36087	0.4	0.368627	0.39819	0.375587	0.44856	0.392857	0.390244	0.425339	0.417722	0.358531	0.411881	0.386037	0.388521	0.340426	0.444898	0.381779	0.348584	0.40257	0.423983
human	yeast	HomoloGene	NA	0.440455	0.013088	0.447621	0.008439	0.443276	0.009389	0.415254	0.484	0.45339	0.475556	0.362869	0.486364	0.45339	0.390041	0.423868	0.459821	0.426087	0.465385	0.419608	0.484163	0.403756	0.440329	0.477679	0.458537	0.466063	0.434599	0.420601	0.47451	0.435845	0.479821	0.382222	0.462203	0.465217	0.421525	0.443966	0.446855
human	yeast	InParanoid	NA	0.402074	0.010594	0.747683	0.006754	0.52236	0.010053	0.402913	0.433551	0.441441	0.409877	0.364896	0.4375	0.369767	0.34375	0.395631	0.421412	0.721739	0.765385	0.768627	0.751131	0.741784	0.748971	0.709821	0.75122	0.737557	0.780591	0.517134	0.553547	0.560801	0.530351	0.489164	0.552352	0.486239	0.471669	0.515008	0.547337
human	yeast	Isobase	NA	0.612214	0.012355	0.681193	0.006865	0.644302	0.00826	0.609375	0.619217	0.648352	0.627119	0.565041	0.681633	0.614786	0.559387	0.56746	0.629771	0.678261	0.669231	0.694118	0.669683	0.652582	0.687243	0.705357	0.712195	0.647059	0.696203	0.641975	0.643253	0.670455	0.647702	0.605664	0.684426	0.656965	0.626609	0.604651	0.661323
human	yeast	IsoRankN-PPI	NA	0.625351	0.013418	0.702747	0.007655	0.661113	0.009184	0.624535	0.658537	0.67029	0.652893	0.574219	0.662791	0.616667	0.556818	0.576923	0.659836	0.730435	0.726923	0.72549	0.714932	0.690141	0.703704	0.660714	0.717073	0.678733	0.679325	0.673347	0.691042	0.696798	0.682505	0.626866	0.682635	0.637931	0.626866	0.623701	0.669439
human	yeast	IsoRankN2-GI	NA	0.637362	0.013829	0.704309	0.006231	0.668554	0.009006	0.628788	0.698885	0.695489	0.64257	0.582677	0.637405	0.608871	0.588	0.603175	0.687764	0.721739	0.723077	0.72549	0.723982	0.694836	0.687243	0.674107	0.717073	0.687783	0.687764	0.672065	0.710775	0.710173	0.680851	0.633833	0.661386	0.639831	0.646154	0.642706	0.687764
human	yeast	metaPhOrs	NA	0.754947	0.008602	0.887598	0.009289	0.815709	0.00785	0.776978	0.75641	0.772727	0.761134	0.724409	0.802158	0.718045	0.754167	0.72	0.763441	0.93913	0.907692	0.866667	0.850679	0.86385	0.917695	0.852679	0.882927	0.895928	0.898734	0.850394	0.825175	0.817006	0.803419	0.788009	0.856046	0.779592	0.813483	0.798387	0.825581
human	yeast	OMA	NA	0.483476	0.014032	0.49213	0.005312	0.487095	0.009085	0.491304	0.517375	0.540426	0.457399	0.402344	0.521552	0.479638	0.431034	0.470085	0.523605	0.491304	0.515385	0.498039	0.461538	0.483568	0.497942	0.473214	0.487805	0.497738	0.514768	0.491304	0.516378	0.518367	0.459459	0.439232	0.509474	0.476404	0.457666	0.483516	0.519149
human	yeast	OrthoDB	NA	NA	NA	0	0	NA	NA	NA	NA	NA	NA	NA	NA	NA	NA	NA	NA	0	0	0	0	0	0	0	0	0	0	NA	NA	NA	NA	NA	NA	NA	NA	NA	NA
human	yeast	OrthoMCL	NA	0.744532	0.009501	0.863211	0.007526	0.799314	0.007916	0.752896	0.734628	0.795139	0.76	0.708	0.776978	0.736059	0.718876	0.70229	0.760456	0.847826	0.873077	0.898039	0.859729	0.830986	0.888889	0.883929	0.873171	0.832579	0.843882	0.797546	0.797891	0.843462	0.806794	0.764579	0.829175	0.803245	0.788546	0.761905	0.8
human	yeast	PANTHER	NA	0.769467	0.010154	1	0	0.869381	0.006498	0.759076	0.804954	0.814696	0.767361	0.726962	0.768987	0.785965	0.724382	0.741611	0.800676	1	1	1	1	1	1	1	1	1	1	0.863039	0.891938	0.897887	0.868369	0.841897	0.86941	0.880157	0.840164	0.851638	0.889306
human	yeast	Roundup	NA	0.689042	0.013757	0.688005	0.00547	0.688051	0.00859	0.729358	0.68	0.725	0.709091	0.611354	0.744493	0.681416	0.640909	0.651982	0.716814	0.691304	0.719231	0.682353	0.705882	0.657277	0.695473	0.6875	0.687805	0.669683	0.683544	0.709821	0.699065	0.70303	0.707483	0.633484	0.719149	0.684444	0.663529	0.660714	0.699784
human	yeast	TreeFam	NA	0.609144	0.014272	0.69108	0.01161	0.64726	0.012628	0.608696	0.659649	0.635417	0.558233	0.528958	0.653285	0.621399	0.592742	0.574144	0.658915	0.669565	0.723077	0.717647	0.628959	0.643192	0.736626	0.674107	0.717073	0.683258	0.7173	0.637681	0.689908	0.674033	0.591489	0.580508	0.692456	0.646681	0.649007	0.623967	0.686869
human	worm	SVM	0.1	0.454143	0.047479	0.993392	0.002662	0.609406	0.044787	0.5141	0.310802	0.484211	0.300457	0.282332	0.634146	0.606426	0.28381	0.653614	0.471528	0.997895	1	0.997831	1	1	0.977876	0.982646	0.997768	0.984127	0.995781	0.678597	0.474217	0.65202	0.462079	0.440341	0.769365	0.75	0.441918	0.78552	0.64
human	worm	SVM	0.25	0.777119	0.006939	0.946019	0.003582	0.853191	0.005163	0.774527	0.801029	0.778378	0.759036	0.755633	0.77396	0.788256	0.753623	0.822957	0.763793	0.947368	0.949187	0.937093	0.958696	0.937634	0.946903	0.960954	0.928571	0.959184	0.934599	0.852273	0.868837	0.850394	0.847262	0.836852	0.851741	0.86608	0.832	0.885864	0.840607
human	worm	SVM	0.5	0.859824	0.009475	0.904625	0.00679	0.881292	0.00578	0.856574	0.919087	0.852697	0.864301	0.865263	0.826	0.834933	0.857456	0.897603	0.824324	0.905263	0.900407	0.89154	0.9	0.883871	0.913717	0.943601	0.872768	0.93424	0.900844	0.880246	0.909651	0.871686	0.881789	0.874468	0.867647	0.885947	0.865044	0.915556	0.860887
human	worm	SVM	0.75	0.924727	0.008698	0.790786	0.011662	0.851646	0.006017	0.904878	0.967822	0.926768	0.930348	0.901205	0.900763	0.922879	0.966154	0.939791	0.886667	0.781053	0.794715	0.796095	0.813043	0.804301	0.783186	0.778742	0.700893	0.814059	0.841772	0.838418	0.872768	0.856476	0.867749	0.85	0.83787	0.844706	0.812419	0.872418	0.863636
human	worm	SVM	0.9	0.959477	0.00282	0.680842	0.012259	0.795933	0.008578	0.951662	0.973262	0.95873	0.957317	0.969697	0.947368	0.958702	0.970968	0.95509	0.951977	0.663158	0.739837	0.655098	0.682609	0.619355	0.637168	0.704989	0.671875	0.723356	0.71097	0.781638	0.840647	0.778351	0.796954	0.755906	0.761905	0.8125	0.794195	0.823226	0.81401
human	worm	Vote	0.1	0.53585	0.014055	0.958608	0.005735	0.686167	0.01083	0.485804	0.512195	0.493363	0.567807	0.547146	0.473913	0.597811	0.533248	0.548843	0.598372	0.972632	0.981707	0.967462	0.973913	0.948387	0.964602	0.947939	0.930804	0.968254	0.93038	0.647966	0.673171	0.65348	0.717374	0.693942	0.635569	0.733221	0.678049	0.700574	0.728324
human	worm	Vote	0.25	0.684925	0.008372	0.92433	0.003418	0.786572	0.005943	0.670229	0.695783	0.683121	0.707846	0.698835	0.645609	0.70346	0.661264	0.728395	0.654709	0.924211	0.939024	0.930586	0.921739	0.903226	0.926991	0.926247	0.910714	0.936508	0.924051	0.776991	0.799308	0.787879	0.800755	0.787992	0.761126	0.799625	0.766197	0.819444	0.766404
human	worm	Vote	0.5	0.789705	0.011566	0.828313	0.010608	0.807352	0.003755	0.810638	0.860262	0.781746	0.775794	0.741818	0.761905	0.810044	0.778017	0.825472	0.751351	0.802105	0.800813	0.854664	0.85	0.877419	0.814159	0.804772	0.805804	0.793651	0.879747	0.806349	0.829474	0.81658	0.811203	0.803941	0.787166	0.807399	0.791667	0.809249	0.810496
human	worm	Vote	0.75	0.893832	0.010067	0.596685	0.021637	0.712478	0.013368	0.876923	0.93921	0.872671	0.849057	0.927203	0.910156	0.848564	0.901695	0.890365	0.922481	0.6	0.628049	0.609544	0.684783	0.52043	0.515487	0.704989	0.59375	0.60771	0.50211	0.7125	0.752741	0.717752	0.758123	0.666667	0.658192	0.770142	0.716016	0.722372	0.650273
human	worm	Vote	0.9	0.964964	0.005607	0.358521	0.017519	0.520213	0.017742	0.975309	0.980392	0.986577	0.949367	0.962617	0.948454	0.972603	0.950249	0.9375	0.986577	0.332632	0.304878	0.318872	0.326087	0.443011	0.40708	0.308026	0.426339	0.408163	0.310127	0.496075	0.465116	0.481967	0.485437	0.606775	0.569659	0.467875	0.588598	0.56872	0.47191
human	worm	BLASTp RBHs	NA	0.669233	0.004538	0.62624	0.005801	0.646978	0.004955	0.660633	0.691332	0.679724	0.668269	0.681499	0.645012	0.658199	0.683215	0.658537	0.665914	0.614737	0.664634	0.639913	0.604348	0.625806	0.615044	0.618221	0.645089	0.612245	0.622363	0.636859	0.67772	0.659218	0.634703	0.652466	0.629672	0.637584	0.663605	0.634548	0.643402
human	worm	eggNOG-COGs	NA	0.258882	0.003374	0.717703	0.006517	0.380482	0.004475	0.255725	0.273692	0.267516	0.262295	0.265833	0.254574	0.260093	0.233959	0.254732	0.260401	0.705263	0.73374	0.72885	0.730435	0.731183	0.707965	0.726681	0.667411	0.732426	0.71308	0.37535	0.398675	0.39138	0.385985	0.389908	0.374488	0.383076	0.346466	0.377999	0.38149
human	worm	eggNOG-KOGs	NA	0.328136	0.004648	0.940769	0.003565	0.486431	0.005366	0.346213	0.351615	0.322605	0.332576	0.317915	0.318624	0.34252	0.306548	0.316066	0.326681	0.943158	0.95122	0.934924	0.954348	0.931183	0.942478	0.943601	0.919643	0.954649	0.932489	0.506501	0.513439	0.479688	0.493258	0.474001	0.476244	0.5026	0.459821	0.474901	0.483853
human	worm	eggNOG-NOGs	NA	0.598409	0.004806	0.730014	0.00747	0.657495	0.004604	0.607083	0.611785	0.624088	0.586387	0.599644	0.611006	0.581818	0.575472	0.591241	0.595563	0.757895	0.71748	0.741866	0.730435	0.724731	0.712389	0.763557	0.680804	0.734694	0.736287	0.674157	0.66043	0.677899	0.650532	0.65628	0.657814	0.660413	0.623722	0.655207	0.658491
human	worm	Ensembl Compara	NA	0.676487	0.006819	0.792604	0.006443	0.729824	0.005887	0.685817	0.717626	0.678967	0.686703	0.666041	0.636531	0.65331	0.677734	0.678988	0.68315	0.804211	0.810976	0.798265	0.819565	0.763441	0.763274	0.813449	0.774554	0.791383	0.78692	0.74031	0.76145	0.733799	0.747275	0.711423	0.694165	0.724638	0.722917	0.73089	0.731373
human	worm	Hieranoid	NA	0.51491	0.004541	0.568106	0.006912	0.539989	0.004467	0.50188	0.534351	0.513359	0.524809	0.53167	0.529915	0.500963	0.5141	0.498054	0.5	0.562105	0.569106	0.583514	0.597826	0.595699	0.548673	0.563991	0.529018	0.580499	0.550633	0.530288	0.551181	0.546193	0.558943	0.561866	0.53913	0.530612	0.521452	0.536126	0.524096
human	worm	HomoloGene	NA	0.508313	0.003566	0.528285	0.005243	0.517944	0.003186	0.506	0.525	0.514957	0.49499	0.527835	0.504348	0.5	0.509804	0.504329	0.495868	0.532632	0.512195	0.522777	0.536957	0.550538	0.513274	0.557484	0.522321	0.528345	0.506329	0.518974	0.518519	0.518837	0.51512	0.538947	0.508772	0.527179	0.515987	0.516058	0.501044
human	worm	InParanoid	NA	0.741	0.007616	0.780865	0.00613	0.760248	0.005944	0.749499	0.770916	0.722892	0.738241	0.747951	0.715706	0.707753	0.747788	0.783843	0.72541	0.787368	0.786585	0.780911	0.784783	0.784946	0.79646	0.772234	0.754464	0.814059	0.746835	0.767967	0.778672	0.750782	0.760801	0.766002	0.753927	0.738589	0.751111	0.798665	0.735967
human	worm	Isobase	NA	0.585869	0.007463	0.67483	0.005064	0.627049	0.005754	0.568493	0.631676	0.589118	0.610136	0.579655	0.542125	0.583019	0.58317	0.580897	0.590406	0.698947	0.697154	0.681128	0.680435	0.649462	0.654867	0.670282	0.665179	0.675737	0.675105	0.627007	0.662802	0.631791	0.643371	0.612576	0.593186	0.623613	0.621481	0.624738	0.629921
human	worm	IsoRankN-PPI	NA	0.505654	0.007006	0.682199	0.005905	0.580558	0.005569	0.509146	0.553398	0.516502	0.503175	0.496025	0.491611	0.491754	0.493569	0.47496	0.526403	0.703158	0.695122	0.678959	0.68913	0.670968	0.64823	0.711497	0.685268	0.666667	0.672996	0.590628	0.616216	0.586692	0.581651	0.570384	0.55916	0.58156	0.573832	0.554717	0.590741
human	worm	IsoRankN2-GI	NA	0.437055	0.006844	0.516564	0.007886	0.473336	0.006701	0.434932	0.471971	0.45614	0.455036	0.431694	0.396296	0.441652	0.435252	0.412879	0.434701	0.534737	0.530488	0.507592	0.55	0.509677	0.473451	0.533623	0.540179	0.494331	0.491561	0.479698	0.499522	0.480493	0.498031	0.467456	0.431452	0.483301	0.482072	0.449948	0.461386
human	worm	metaPhOrs	NA	0.667667	0.00797	0.90359	0.006192	0.767789	0.006978	0.692913	0.71746	0.667727	0.652241	0.653418	0.640945	0.682334	0.641234	0.680135	0.648265	0.926316	0.918699	0.911063	0.917391	0.883871	0.900442	0.913232	0.881696	0.9161	0.867089	0.792793	0.805704	0.770642	0.762421	0.751371	0.74885	0.781076	0.742481	0.780676	0.741877
human	worm	OMA	NA	0.563687	0.00756	0.565539	0.006028	0.564465	0.006103	0.570231	0.616842	0.552795	0.528908	0.573661	0.580717	0.547475	0.56278	0.553776	0.549683	0.572632	0.595528	0.579176	0.536957	0.552688	0.573009	0.587852	0.560268	0.548753	0.548523	0.571429	0.605998	0.565678	0.532902	0.562979	0.576837	0.566946	0.561521	0.551253	0.549102
human	worm	OrthoDB	NA	0.594767	0.005102	0.850628	0.003863	0.699951	0.004201	0.597325	0.625183	0.594761	0.61171	0.585546	0.568012	0.593093	0.597756	0.577273	0.597015	0.846316	0.867886	0.83731	0.863043	0.853763	0.840708	0.856833	0.832589	0.863946	0.843882	0.700348	0.726809	0.695495	0.71596	0.694663	0.677966	0.700976	0.695896	0.692098	0.699301
human	worm	OrthoMCL	NA	0.705715	0.007305	0.864336	0.006441	0.776791	0.005578	0.690476	0.758865	0.704745	0.711073	0.713775	0.676471	0.693103	0.705769	0.71875	0.684122	0.854737	0.869919	0.869848	0.893478	0.858065	0.865044	0.872017	0.819196	0.886621	0.85443	0.763876	0.810606	0.778641	0.791908	0.779297	0.759223	0.772334	0.758264	0.793909	0.75985
human	worm	PANTHER	NA	0.622393	0.005936	1	0	0.767105	0.004493	0.640162	0.656	0.63674	0.614152	0.612648	0.597094	0.635862	0.602151	0.615922	0.613195	1	1	1	1	1	1	1	1	1	1	0.780608	0.792271	0.778059	0.760959	0.759804	0.747725	0.777403	0.751678	0.762316	0.760225
human	worm	Roundup	NA	0.728015	0.002392	0.720962	0.002521	0.72443	0.00166	0.731915	0.740042	0.723176	0.720524	0.723684	0.733184	0.717622	0.737443	0.729977	0.722581	0.724211	0.71748	0.73102	0.717391	0.709677	0.723451	0.733189	0.720982	0.723356	0.708861	0.728042	0.728586	0.727077	0.718954	0.716612	0.728285	0.725322	0.72912	0.726651	0.715655
human	worm	TreeFam	NA	0.658007	0.007151	0.800258	0.006771	0.722103	0.006561	0.651123	0.705061	0.666081	0.662587	0.644809	0.622575	0.680581	0.642726	0.655046	0.649485	0.793684	0.821138	0.822126	0.823913	0.76129	0.780973	0.813449	0.779018	0.809524	0.797468	0.71537	0.758685	0.735922	0.734496	0.698225	0.692836	0.741107	0.704339	0.724138	0.715909
human	fly	SVM	0.1	0.585556	0.011253	0.997472	0.001273	0.737315	0.008613	0.562384	0.56905	0.568182	0.536287	0.588358	0.650881	0.586528	0.591065	0.562372	0.640449	1	1	1	1	0.998236	0.998311	1	0.990403	0.998185	0.989583	0.719905	0.725343	0.724638	0.69816	0.740353	0.788	0.739386	0.740316	0.719424	0.777626
human	fly	SVM	0.25	0.785166	0.012126	0.967399	0.003188	0.86617	0.00649	0.83237	0.765348	0.828431	0.803231	0.736913	0.737042	0.81982	0.789969	0.801214	0.737321	0.953642	0.965577	0.965714	0.961336	0.968254	0.984797	0.964664	0.96737	0.958258	0.984375	0.888889	0.853881	0.891821	0.8752	0.83689	0.843095	0.886364	0.869715	0.872727	0.843123
human	fly	SVM	0.5	0.875754	0.008356	0.915797	0.005428	0.894896	0.002944	0.840943	0.890034	0.886447	0.890203	0.868687	0.829341	0.891003	0.855098	0.892665	0.913121	0.945364	0.891566	0.921905	0.926186	0.910053	0.935811	0.909894	0.917466	0.905626	0.894097	0.890101	0.8908	0.903828	0.907838	0.888889	0.879365	0.90035	0.885185	0.899099	0.903509
human	fly	SVM	0.75	0.934727	0.004102	0.825097	0.011903	0.875886	0.005561	0.935361	0.938272	0.921105	0.922495	0.957082	0.921875	0.949896	0.943311	0.920849	0.937023	0.81457	0.784854	0.889524	0.857645	0.786596	0.797297	0.803887	0.798464	0.865699	0.852431	0.870796	0.854733	0.905039	0.888889	0.863504	0.855072	0.870813	0.864865	0.892423	0.892727
human	fly	SVM	0.9	0.967436	0.00369	0.676415	0.01482	0.795156	0.009395	0.971939	0.961637	0.985163	0.968447	0.97416	0.962312	0.951163	0.951157	0.98324	0.965142	0.630795	0.64716	0.632381	0.70123	0.664903	0.646959	0.722615	0.710173	0.638838	0.769097	0.76506	0.773663	0.770302	0.813456	0.790356	0.773737	0.821285	0.813187	0.774477	0.856039
human	fly	Vote	0.1	0.594832	0.014612	0.972492	0.002158	0.737126	0.010997	0.601852	0.561562	0.634116	0.583246	0.656627	0.511052	0.584826	0.567749	0.584599	0.662694	0.968543	0.965577	0.977143	0.97891	0.961199	0.976351	0.980565	0.973129	0.978221	0.965278	0.742386	0.710127	0.769115	0.730971	0.780243	0.670923	0.732673	0.717115	0.73184	0.785866
human	fly	Vote	0.25	0.730608	0.009797	0.932786	0.004471	0.81886	0.005015	0.74933	0.677903	0.694635	0.73251	0.764964	0.699248	0.728022	0.771615	0.742402	0.745455	0.925497	0.934596	0.961905	0.938489	0.924162	0.942568	0.936396	0.907869	0.931034	0.925347	0.828148	0.785818	0.806709	0.822804	0.837061	0.802878	0.819165	0.834215	0.826087	0.825716
human	fly	Vote	0.5	0.854548	0.005905	0.830749	0.005748	0.842283	0.00401	0.853701	0.834483	0.868885	0.876712	0.857404	0.848276	0.82897	0.854369	0.836397	0.886282	0.821192	0.833046	0.845714	0.787346	0.82716	0.831081	0.839223	0.84453	0.825771	0.852431	0.837131	0.833764	0.857143	0.82963	0.842011	0.83959	0.834065	0.849421	0.83105	0.869027
human	fly	Vote	0.75	0.94256	0.005141	0.616446	0.013623	0.744493	0.009589	0.911422	0.9375	0.964072	0.927711	0.961538	0.942257	0.9375	0.950617	0.936047	0.956938	0.647351	0.567986	0.613333	0.676626	0.573192	0.606419	0.609541	0.591171	0.584392	0.694444	0.757018	0.707395	0.749709	0.78252	0.718232	0.737924	0.738758	0.728994	0.719553	0.804829
human	fly	Vote	0.9	0.975608	0.003311	0.441476	0.018589	0.605685	0.016566	0.987854	0.964912	0.976271	0.956386	0.97807	0.980237	0.973451	0.96861	0.978448	0.991837	0.403974	0.473322	0.548571	0.539543	0.393298	0.418919	0.388693	0.414587	0.411978	0.421875	0.573443	0.635104	0.702439	0.689888	0.561006	0.586982	0.555556	0.580645	0.579821	0.591961
human	fly	BLASTp RBHs	NA	0.521917	0.009558	0.449916	0.007745	0.482713	0.006771	0.520913	0.494781	0.469043	0.546351	0.527594	0.56051	0.52521	0.484009	0.548596	0.542169	0.453642	0.407917	0.47619	0.486819	0.421517	0.445946	0.441696	0.435701	0.46098	0.46875	0.484956	0.44717	0.47259	0.51487	0.468627	0.496707	0.479846	0.458586	0.500986	0.502793
human	fly	eggNOG-COGs	NA	0.246294	0.003526	0.762131	0.003189	0.372167	0.004195	0.260722	0.254237	0.238886	0.241497	0.256548	0.252809	0.245655	0.224069	0.236535	0.251982	0.764901	0.774527	0.767619	0.748682	0.760141	0.760135	0.749117	0.75048	0.77314	0.772569	0.388889	0.382816	0.364376	0.365195	0.383623	0.379427	0.369983	0.345102	0.362245	0.380017
human	fly	eggNOG-KOGs	NA	0.198966	0.002989	0.935377	0.00116	0.328042	0.004098	0.210664	0.202753	0.184339	0.199405	0.197975	0.209276	0.198202	0.1843	0.19416	0.208591	0.93543	0.938038	0.937143	0.942004	0.931217	0.9375	0.934629	0.932821	0.92922	0.935764	0.343883	0.333435	0.308078	0.329137	0.326531	0.34217	0.327048	0.30779	0.321205	0.341139
human	fly	eggNOG-NOGs	NA	0.656085	0.005669	0.792058	0.005048	0.717619	0.005015	0.676966	0.632624	0.660436	0.656609	0.66963	0.653352	0.656934	0.626707	0.644917	0.682678	0.798013	0.767642	0.807619	0.803163	0.797178	0.773649	0.795053	0.792706	0.771325	0.814236	0.732523	0.693624	0.72665	0.72253	0.727858	0.70843	0.719424	0.7	0.702479	0.742676
human	fly	Ensembl Compara	NA	0.73426	0.005489	0.870252	0.003605	0.796398	0.003981	0.741797	0.725806	0.7443	0.72449	0.755385	0.743885	0.707736	0.722835	0.716012	0.760355	0.860927	0.851979	0.870476	0.873462	0.865961	0.873311	0.872792	0.880998	0.860254	0.892361	0.796935	0.783848	0.802458	0.792032	0.806902	0.803419	0.781646	0.794118	0.781533	0.821086
human	fly	Hieranoid	NA	0.599887	0.005657	0.66728	0.005572	0.631648	0.004669	0.614534	0.609984	0.565657	0.60274	0.605136	0.615748	0.573416	0.588723	0.609121	0.613815	0.64404	0.672978	0.64	0.695958	0.664903	0.660473	0.655477	0.681382	0.678766	0.678819	0.628941	0.639935	0.600536	0.646003	0.633613	0.637327	0.611707	0.631673	0.64206	0.644683
human	fly	HomoloGene	NA	0.588139	0.006654	0.599256	0.004644	0.593361	0.003842	0.597643	0.578947	0.553415	0.608059	0.587922	0.60678	0.567568	0.563793	0.607207	0.610052	0.587748	0.586919	0.601905	0.58348	0.583774	0.60473	0.59364	0.627639	0.611615	0.611111	0.592654	0.582906	0.576642	0.595516	0.585841	0.605753	0.580311	0.594005	0.609403	0.610581
human	fly	InParanoid	NA	0.772026	0.003379	0.793855	0.007209	0.78259	0.003585	0.764516	0.785211	0.765343	0.7744	0.784071	0.768212	0.763025	0.765478	0.76007	0.789931	0.784768	0.767642	0.807619	0.850615	0.781305	0.783784	0.80212	0.783109	0.787659	0.789931	0.77451	0.776327	0.785913	0.81072	0.782686	0.77592	0.782084	0.774194	0.773619	0.789931
human	fly	Isobase	NA	0.610663	0.00691	0.70864	0.007569	0.655855	0.006399	0.612809	0.590164	0.596875	0.592868	0.627419	0.636896	0.589021	0.592295	0.618506	0.649776	0.69702	0.681583	0.727619	0.70123	0.686067	0.734797	0.701413	0.708253	0.69147	0.756944	0.652208	0.632588	0.655794	0.642512	0.655434	0.682353	0.640323	0.645105	0.652956	0.699278
human	fly	IsoRankN-PPI	NA	0.588406	0.005489	0.710201	0.007784	0.643444	0.005583	0.587169	0.552408	0.585294	0.581792	0.599085	0.593794	0.579627	0.59187	0.591118	0.621898	0.69702	0.671256	0.758095	0.718805	0.693122	0.711149	0.713781	0.698656	0.700544	0.739583	0.637396	0.606061	0.660581	0.643082	0.642682	0.647194	0.639747	0.640845	0.641196	0.675654
human	fly	IsoRankN2-GI	NA	0.599216	0.003944	0.689271	0.006515	0.640965	0.0041	0.604755	0.587786	0.593509	0.595129	0.610063	0.618619	0.592537	0.593333	0.580696	0.615734	0.673841	0.662651	0.731429	0.68717	0.684303	0.695946	0.701413	0.683301	0.666062	0.706597	0.637431	0.622977	0.65529	0.637847	0.645054	0.655008	0.642395	0.635147	0.620456	0.658044
human	fly	metaPhOrs	NA	0.739463	0.005402	0.887403	0.006451	0.8066	0.004979	0.740278	0.714702	0.744186	0.733427	0.741888	0.762044	0.751836	0.717629	0.724812	0.763827	0.88245	0.845095	0.914286	0.913884	0.887125	0.881757	0.904594	0.882917	0.874773	0.887153	0.805136	0.774448	0.820513	0.813772	0.808032	0.817541	0.821171	0.791738	0.792763	0.820884
human	fly	OMA	NA	0.576348	0.005535	0.568396	0.006935	0.572167	0.005356	0.583916	0.551056	0.555755	0.598579	0.573333	0.576531	0.587302	0.56015	0.573284	0.603571	0.55298	0.538726	0.588571	0.592267	0.530864	0.572635	0.588339	0.571977	0.560799	0.586806	0.568027	0.544822	0.571693	0.595406	0.551282	0.574576	0.58782	0.566002	0.566972	0.59507
human	fly	OrthoDB	NA	0.576865	0.005582	0.831522	0.003864	0.681	0.004083	0.597839	0.570397	0.556688	0.559242	0.58625	0.581257	0.568796	0.5575	0.581658	0.609023	0.824503	0.815835	0.832381	0.829525	0.82716	0.827703	0.818021	0.856046	0.84029	0.84375	0.693111	0.671388	0.667176	0.668082	0.686174	0.682927	0.671014	0.675246	0.687454	0.707424
human	fly	OrthoMCL	NA	0.71356	0.006119	0.892204	0.003996	0.792837	0.004653	0.735616	0.686327	0.708955	0.720898	0.728307	0.690541	0.716102	0.694486	0.710187	0.744186	0.889073	0.881239	0.904762	0.903339	0.902998	0.863176	0.89576	0.894434	0.898367	0.888889	0.805097	0.771665	0.794979	0.801872	0.806299	0.767267	0.795918	0.781879	0.793269	0.810127
human	fly	PANTHER	NA	0.688686	0.004732	1	0	0.815564	0.003317	0.713105	0.677156	0.694444	0.6702	0.702602	0.689977	0.696187	0.671392	0.672772	0.699029	1	1	1	1	1	1	1	1	1	1	0.832529	0.807505	0.819672	0.802539	0.825328	0.816552	0.820885	0.803392	0.80438	0.822857
human	fly	Roundup	NA	0.763439	0.003496	0.750108	0.005275	0.756551	0.002577	0.764602	0.75	0.74954	0.770344	0.766114	0.775475	0.753497	0.757634	0.763941	0.783242	0.715232	0.753873	0.775238	0.748682	0.733686	0.758446	0.761484	0.761996	0.745917	0.746528	0.739093	0.751931	0.762172	0.759358	0.74955	0.766866	0.757469	0.759809	0.754821	0.764444
human	fly	TreeFam	NA	0.729252	0.00596	0.834119	0.005765	0.778057	0.005038	0.740795	0.695783	0.742574	0.715758	0.732087	0.753446	0.707646	0.737977	0.718799	0.747649	0.832781	0.795181	0.857143	0.85413	0.828924	0.831081	0.833922	0.854127	0.825771	0.828125	0.7841	0.742169	0.795756	0.778846	0.777502	0.790361	0.765612	0.791815	0.768581	0.785832
human	fish	SVM	0.1	0.579841	0.006523	0.997761	0.000397	0.733248	0.005151	0.582139	0.623405	0.582541	0.546103	0.57701	0.564016	0.580011	0.582542	0.596368	0.564274	0.999054	0.997338	0.998082	0.997994	0.997065	0.999001	0.998068	0.994929	0.997062	0.999015	0.735632	0.767235	0.735689	0.705924	0.73099	0.720981	0.733665	0.734831	0.746334	0.721195
human	fish	SVM	0.25	0.789088	0.004204	0.959723	0.00214	0.866033	0.002953	0.789227	0.797515	0.809756	0.765323	0.804719	0.776691	0.782952	0.789649	0.78093	0.794118	0.956481	0.968057	0.954938	0.951856	0.96771	0.952048	0.958454	0.959432	0.970617	0.957635	0.864842	0.874549	0.876375	0.848458	0.878721	0.855476	0.861859	0.8663	0.865502	0.868245
human	fish	SVM	0.5	0.880048	0.00479	0.904244	0.005785	0.891737	0.002001	0.906126	0.877863	0.860234	0.897751	0.887311	0.861905	0.870698	0.874031	0.873383	0.891176	0.86755	0.918367	0.914669	0.880642	0.91683	0.904096	0.904348	0.914807	0.925563	0.895567	0.886419	0.897658	0.886617	0.889114	0.901829	0.882496	0.887204	0.893954	0.898716	0.893366
human	fish	SVM	0.75	0.934911	0.003688	0.805865	0.006916	0.865354	0.003163	0.933041	0.948529	0.92953	0.930796	0.957831	0.931523	0.926293	0.943596	0.918325	0.929642	0.804163	0.801242	0.79674	0.809428	0.777886	0.788212	0.813527	0.814402	0.858962	0.794089	0.863821	0.868687	0.858028	0.86588	0.858531	0.853896	0.866255	0.874251	0.887652	0.856536
human	fish	SVM	0.9	0.958485	0.002514	0.698292	0.01732	0.806833	0.011595	0.955041	0.956081	0.957865	0.945879	0.964512	0.969072	0.957895	0.972149	0.952924	0.953428	0.663198	0.753327	0.653883	0.771314	0.744618	0.657343	0.615459	0.743408	0.654261	0.726108	0.782803	0.84268	0.777208	0.849724	0.84042	0.783333	0.749412	0.842529	0.775842	0.824385
human	fish	Vote	0.1	0.697038	0.017825	0.972726	0.002275	0.810737	0.012117	0.734679	0.748805	0.732946	0.701742	0.590722	0.70571	0.596717	0.715562	0.731278	0.71222	0.964049	0.973381	0.96836	0.96991	0.984344	0.963037	0.983575	0.974645	0.975514	0.970443	0.833879	0.846451	0.834366	0.814316	0.738349	0.814533	0.742795	0.825247	0.835921	0.821518
human	fish	Vote	0.25	0.76271	0.004281	0.960067	0.002223	0.849999	0.002544	0.734679	0.748805	0.775781	0.753155	0.77673	0.760192	0.76965	0.771104	0.771654	0.765354	0.964049	0.973381	0.952061	0.957874	0.966732	0.95005	0.955556	0.963489	0.959843	0.957635	0.833879	0.846451	0.854929	0.843267	0.861378	0.844583	0.852586	0.856628	0.855522	0.850766
human	fish	Vote	0.5	0.805696	0.002759	0.938636	0.002043	0.86707	0.00185	0.806584	0.825273	0.808775	0.794915	0.806856	0.799142	0.8	0.807958	0.810287	0.797174	0.927152	0.938776	0.936721	0.940822	0.944227	0.93007	0.935266	0.947262	0.941234	0.944828	0.862676	0.878373	0.868059	0.861736	0.870153	0.859649	0.862361	0.872082	0.870865	0.864743
human	fish	Vote	0.75	0.863931	0.005517	0.871981	0.009846	0.867371	0.003151	0.866279	0.852649	0.900322	0.863501	0.868726	0.863727	0.828622	0.866601	0.865959	0.862919	0.84579	0.913931	0.805369	0.875627	0.880626	0.861139	0.90628	0.889452	0.87953	0.862069	0.855912	0.882227	0.850202	0.869522	0.874636	0.862431	0.865713	0.877878	0.872692	0.862494
human	fish	Vote	0.9	0.924333	0.005522	0.742342	0.018814	0.821688	0.011224	0.950995	0.935275	0.926918	0.918919	0.925301	0.883696	0.917146	0.935961	0.928916	0.9202	0.587512	0.769299	0.729626	0.750251	0.751468	0.812188	0.770048	0.770791	0.755142	0.727094	0.726316	0.844206	0.816524	0.826063	0.829374	0.846434	0.837185	0.845384	0.833063	0.812328
human	fish	BLASTp RBHs	NA	0.502865	0.00872	0.379066	0.008129	0.432169	0.008221	0.514286	0.533256	0.48939	0.454425	0.52218	0.459603	0.522207	0.528061	0.500629	0.504611	0.374645	0.405501	0.353787	0.345035	0.403131	0.346653	0.374879	0.419878	0.389814	0.37734	0.433498	0.460685	0.410684	0.392246	0.454997	0.395216	0.436445	0.467797	0.438326	0.431793
human	fish	eggNOG-COGs	NA	0.103006	0.001668	0.702724	0.006419	0.179646	0.002663	0.0998	0.115423	0.10694	0.101223	0.100694	0.101555	0.105248	0.096257	0.102958	0.099958	0.662252	0.723159	0.720997	0.722166	0.681018	0.711289	0.713043	0.688641	0.709109	0.695567	0.173461	0.199072	0.186254	0.177559	0.175447	0.177733	0.183422	0.168905	0.179809	0.174796
human	fish	eggNOG-KOGs	NA	0.03225	0.000441	0.92266	0.004072	0.06232	0.000827	0.032215	0.035705	0.032951	0.031221	0.031978	0.030801	0.032794	0.031182	0.032017	0.031639	0.899716	0.934339	0.933845	0.925777	0.924658	0.901099	0.9343	0.931034	0.923604	0.918227	0.062204	0.068781	0.063656	0.060406	0.061817	0.059565	0.063364	0.060343	0.061889	0.061171
human	fish	eggNOG-NOGs	NA	0.400492	0.004513	0.914107	0.003032	0.556848	0.004584	0.403985	0.428155	0.398415	0.383963	0.407439	0.392268	0.414666	0.386627	0.404752	0.384647	0.901608	0.912156	0.915628	0.907723	0.921722	0.902098	0.9343	0.914807	0.917728	0.9133	0.557963	0.582766	0.555233	0.539654	0.565087	0.546776	0.574399	0.543537	0.561751	0.541314
human	fish	Ensembl Compara	NA	0.711464	0.004407	0.919904	0.00353	0.802256	0.002846	0.719245	0.730932	0.717095	0.704441	0.731632	0.686937	0.712042	0.698042	0.707807	0.706464	0.901608	0.918367	0.908917	0.922768	0.925636	0.914086	0.919807	0.940162	0.932419	0.915271	0.800168	0.813999	0.801691	0.798958	0.817279	0.784398	0.802698	0.80121	0.804734	0.797425
human	fish	Hieranoid	NA	NA	NA	0	0	NA	NA	NA	NA	NA	NA	NA	NA	NA	NA	NA	NA	0	0	0	0	0	0	0	0	0	0	NA	NA	NA	NA	NA	NA	NA	NA	NA	NA
human	fish	HomoloGene	NA	0.752253	0.003879	0.833078	0.003505	0.790571	0.003315	0.753022	0.777055	0.751096	0.738859	0.746242	0.754113	0.75475	0.745308	0.766222	0.735866	0.824976	0.847382	0.821668	0.831494	0.825832	0.824176	0.844444	0.845842	0.84427	0.82069	0.787359	0.810696	0.784799	0.782445	0.784022	0.787589	0.797082	0.792399	0.803355	0.775966
human	fish	InParanoid	NA	0.761496	0.003389	0.859314	0.002655	0.807432	0.0028	0.76054	0.779809	0.761413	0.748038	0.760661	0.757018	0.754237	0.756684	0.781086	0.755478	0.853359	0.870453	0.847555	0.860582	0.855186	0.862138	0.859903	0.861055	0.873653	0.849261	0.80428	0.822642	0.802178	0.800373	0.805159	0.806165	0.803612	0.805503	0.82478	0.799629
human	fish	Isobase	NA	NA	NA	0	0	NA	NA	NA	NA	NA	NA	NA	NA	NA	NA	NA	NA	0	0	0	0	0	0	0	0	0	0	NA	NA	NA	NA	NA	NA	NA	NA	NA	NA
human	fish	IsoRankN-PPI	NA	0.841598	0.003434	0.841442	0.002974	0.841466	0.002305	0.856305	0.851521	0.83703	0.820837	0.848602	0.834331	0.841748	0.848205	0.846829	0.830574	0.828761	0.84472	0.832215	0.845537	0.861057	0.835165	0.837681	0.838742	0.850147	0.840394	0.842308	0.848107	0.834615	0.833004	0.854784	0.834748	0.839709	0.843447	0.848485	0.835455
human	fish	IsoRankN2-GI	NA	NA	NA	0	0	NA	NA	NA	NA	NA	NA	NA	NA	NA	NA	NA	NA	0	0	0	0	0	0	0	0	0	0	NA	NA	NA	NA	NA	NA	NA	NA	NA	NA
human	fish	metaPhOrs	NA	0.663524	0.005147	0.816423	0.002917	0.732013	0.004004	0.664839	0.68806	0.655763	0.624707	0.6728	0.661538	0.662763	0.671901	0.662205	0.670663	0.803217	0.818101	0.807287	0.801404	0.822896	0.816184	0.82029	0.824544	0.823702	0.826601	0.727506	0.747467	0.723679	0.702109	0.740317	0.730769	0.733161	0.740437	0.734177	0.740512
human	fish	OMA	NA	0.707558	0.004314	0.790425	0.004701	0.746621	0.00371	0.709536	0.738424	0.708262	0.703802	0.711504	0.693506	0.70322	0.711131	0.686258	0.709937	0.767266	0.806566	0.78907	0.798395	0.786693	0.8002	0.780676	0.81643	0.777669	0.781281	0.737273	0.770992	0.746485	0.74812	0.747212	0.743043	0.739927	0.760151	0.729109	0.743902
human	fish	OrthoDB	NA	0.204026	0.002106	0.910351	0.003039	0.333285	0.002766	0.207543	0.21841	0.204694	0.195927	0.201659	0.198523	0.209522	0.197383	0.204402	0.202195	0.890255	0.909494	0.903164	0.91675	0.90411	0.913087	0.922705	0.91785	0.918707	0.907389	0.336612	0.352234	0.333747	0.322854	0.329764	0.326137	0.341498	0.324897	0.334403	0.3307
human	fish	OrthoMCL	NA	0.442413	0.00359	0.889531	0.004104	0.590832	0.003431	0.446385	0.463558	0.447717	0.43412	0.443154	0.438903	0.451988	0.426357	0.444773	0.427175	0.870388	0.908607	0.874401	0.885657	0.896282	0.879121	0.900483	0.892495	0.883448	0.904433	0.590122	0.613909	0.592208	0.582646	0.593072	0.585496	0.601873	0.577049	0.591669	0.580278
human	fish	PANTHER	NA	0.632997	0.00474	1	0	0.775165	0.003543	0.644119	0.661773	0.64343	0.613916	0.631254	0.623676	0.63614	0.617408	0.639724	0.618525	1	1	1	1	1	1	1	1	1	1	0.783543	0.796466	0.783033	0.760778	0.773949	0.768227	0.777611	0.763453	0.780283	0.764307
human	fish	Roundup	NA	0.817055	0.004279	0.829842	0.003519	0.823316	0.002812	0.839388	0.834361	0.823586	0.793006	0.818957	0.817998	0.816288	0.812935	0.808612	0.805421	0.830653	0.840284	0.823586	0.841525	0.845401	0.808192	0.83285	0.8286	0.82762	0.819704	0.834998	0.837312	0.823586	0.816545	0.831969	0.813065	0.824486	0.820693	0.818006	0.8125
human	fish	TreeFam	NA	0.630598	0.004767	0.914965	0.002685	0.746498	0.003261	0.641026	0.656527	0.638498	0.616892	0.640273	0.605541	0.632776	0.617608	0.635807	0.621038	0.89877	0.919255	0.912752	0.915747	0.917808	0.917083	0.91401	0.932049	0.914789	0.907389	0.748326	0.765989	0.751381	0.737182	0.754322	0.72944	0.747826	0.742926	0.750201	0.73739
human	mouse	SVM	0.1	0.865606	0.011786	0.993992	0.000695	0.924973	0.006433	0.864759	0.842788	0.94	0.850198	0.844707	0.92764	0.839907	0.857537	0.832295	0.856233	0.992273	0.992998	0.992739	0.994709	0.997462	0.990947	0.991781	0.995513	0.994584	0.996912	0.924138	0.911748	0.96565	0.916794	0.914751	0.958249	0.909548	0.921388	0.906231	0.921233
human	mouse	SVM	0.25	0.94856	0.003169	0.990849	0.000968	0.969211	0.001506	0.949938	0.959234	0.94	0.944374	0.956628	0.940476	0.959947	0.936556	0.961311	0.937136	0.989697	0.988542	0.992739	0.988095	0.993655	0.990251	0.984932	0.99359	0.992552	0.994441	0.96941	0.973668	0.96565	0.96574	0.97479	0.964722	0.972279	0.96423	0.976682	0.964939
human	mouse	SVM	0.5	0.9694	0.00145	0.981711	0.002146	0.975488	0.000506	0.973025	0.966896	0.965049	0.979236	0.965304	0.972357	0.967633	0.971374	0.968212	0.964912	0.975531	0.98536	0.984158	0.966931	0.988579	0.979805	0.982877	0.978846	0.989844	0.985176	0.974277	0.97604	0.97451	0.973045	0.976803	0.976067	0.975195	0.975096	0.978909	0.974939
human	mouse	SVM	0.75	0.983489	0.001263	0.958307	0.002306	0.97071	0.000901	0.984137	0.984303	0.979675	0.984192	0.988779	0.980905	0.981172	0.990685	0.97752	0.983523	0.958789	0.957989	0.954455	0.94709	0.950508	0.965877	0.963699	0.954487	0.971564	0.958616	0.971298	0.970968	0.966901	0.965285	0.969266	0.973333	0.972357	0.972249	0.974533	0.97091
human	mouse	SVM	0.9	0.993016	0.000807	0.915027	0.004547	0.952367	0.00237	0.993733	0.996566	0.991416	0.994326	0.997149	0.991673	0.99239	0.992455	0.988489	0.991962	0.918867	0.923616	0.914851	0.927249	0.88769	0.912256	0.893151	0.927564	0.930264	0.914762	0.954834	0.958705	0.951596	0.959617	0.939241	0.950308	0.940159	0.958913	0.958493	0.951799
human	mouse	Vote	0.1	0.883192	0.015577	0.991107	0.000843	0.933304	0.009119	0.909899	0.90302	0.893048	0.904906	0.894467	0.886816	0.897388	0.902924	0.744304	0.895148	0.98841	0.989815	0.992079	0.988095	0.994924	0.993036	0.988356	0.989744	0.995261	0.991353	0.947531	0.944428	0.939962	0.944673	0.942025	0.936925	0.940678	0.944343	0.85168	0.940797
human	mouse	Vote	0.25	0.926962	0.004036	0.984884	0.001415	0.954975	0.001586	0.940704	0.937386	0.925697	0.933333	0.894467	0.926845	0.93173	0.931873	0.925127	0.922454	0.980683	0.98154	0.986799	0.981481	0.994924	0.988162	0.981507	0.982051	0.987136	0.984558	0.960277	0.958955	0.955272	0.956802	0.942025	0.956522	0.955971	0.956305	0.955126	0.952495
human	mouse	Vote	0.5	0.964224	0.0026	0.962125	0.002538	0.963113	0.000424	0.97055	0.954318	0.945293	0.968499	0.96857	0.965084	0.971508	0.965139	0.968686	0.964596	0.954926	0.970719	0.980858	0.955688	0.958122	0.962396	0.957534	0.958333	0.963439	0.959234	0.962674	0.962449	0.962747	0.962051	0.963317	0.963738	0.964471	0.961724	0.966056	0.961908
human	mouse	Vote	0.75	0.988308	0.001228	0.924751	0.002712	0.95544	0.001066	0.99169	0.989655	0.985294	0.987198	0.979619	0.99032	0.992647	0.989003	0.986311	0.991345	0.922086	0.913431	0.928713	0.917989	0.945431	0.926184	0.924658	0.922436	0.926879	0.919704	0.955622	0.950017	0.956167	0.951337	0.962222	0.957179	0.957447	0.954561	0.955672	0.954181
human	mouse	Vote	0.9	0.995098	0.000695	0.864938	0.001539	0.925454	0.000771	0.997024	0.996296	0.993971	0.99542	0.993421	0.995987	0.99686	0.994857	0.99	0.997141	0.862846	0.856143	0.870627	0.862434	0.86231	0.864206	0.869863	0.867949	0.871361	0.861643	0.925095	0.920917	0.92822	0.924167	0.923234	0.925429	0.929042	0.92708	0.9269	0.924453
human	mouse	BLASTp RBHs	NA	0.396796	0.00474	0.353207	0.0041	0.373681	0.004139	0.416727	0.410219	0.377206	0.393548	0.408029	0.37083	0.396777	0.4	0.38638	0.408247	0.372183	0.357734	0.338614	0.363095	0.354695	0.332869	0.35411	0.338462	0.353419	0.366893	0.393197	0.382183	0.35687	0.377709	0.379498	0.350826	0.374231	0.366667	0.369165	0.386467
human	mouse	eggNOG-COGs	NA	0.123354	0.001199	0.718723	0.004121	0.210544	0.001791	0.122207	0.124986	0.123212	0.12052	0.127275	0.119631	0.120432	0.124342	0.119569	0.131368	0.704443	0.697645	0.722112	0.71164	0.72335	0.731198	0.733562	0.712179	0.713609	0.737492	0.208282	0.211992	0.210506	0.20613	0.216463	0.20562	0.206897	0.21172	0.204819	0.223011
human	mouse	eggNOG-KOGs	NA	0.036267	0.000429	0.835802	0.003177	0.069514	0.000788	0.036893	0.037142	0.036432	0.035186	0.037844	0.034338	0.035099	0.03641	0.034893	0.038435	0.834514	0.833864	0.846205	0.816799	0.844543	0.843315	0.846575	0.822436	0.833446	0.836319	0.070661	0.071116	0.069856	0.067466	0.072441	0.065989	0.067403	0.069732	0.066982	0.073493
human	mouse	eggNOG-NOGs	NA	0.444799	0.003647	0.957118	0.001939	0.607264	0.00345	0.452067	0.455152	0.442875	0.440061	0.455502	0.430128	0.430435	0.45201	0.430341	0.459419	0.950419	0.956079	0.951815	0.95172	0.961294	0.962396	0.949315	0.966026	0.964116	0.957999	0.612702	0.616711	0.604485	0.60184	0.618115	0.594536	0.592308	0.615856	0.595069	0.621021
human	mouse	Ensembl Compara	NA	0.885089	0.001493	0.948179	0.001607	0.915532	0.000849	0.889897	0.889825	0.882784	0.893591	0.885918	0.879079	0.879518	0.883693	0.884058	0.882523	0.947199	0.940802	0.954455	0.949735	0.946066	0.956825	0.95	0.944872	0.949898	0.941939	0.917654	0.914604	0.917222	0.920808	0.915005	0.916305	0.913401	0.913259	0.915796	0.911264
human	mouse	Hieranoid	NA	0.590511	0.00301	0.982033	0.001	0.737485	0.002291	0.595229	0.596593	0.589357	0.586845	0.596911	0.57108	0.588283	0.599608	0.579762	0.601438	0.980039	0.980904	0.979538	0.98545	0.980964	0.979109	0.983562	0.980128	0.989167	0.98147	0.740633	0.741935	0.735929	0.735621	0.742199	0.721396	0.736221	0.744039	0.731048	0.745834
human	mouse	HomoloGene	NA	0.938626	0.001927	0.959331	0.00125	0.948849	0.001003	0.939317	0.940773	0.929487	0.941292	0.927007	0.942955	0.93842	0.94697	0.942384	0.937651	0.956858	0.960535	0.957096	0.954365	0.967005	0.955432	0.960274	0.961538	0.963439	0.956763	0.948006	0.950551	0.943089	0.947783	0.946584	0.949153	0.949221	0.954198	0.952795	0.947111
human	mouse	InParanoid	NA	0.946358	0.001626	0.973737	0.001205	0.959842	0.000971	0.946675	0.942557	0.937778	0.94605	0.945979	0.950272	0.946345	0.957782	0.945502	0.944643	0.971668	0.971356	0.974917	0.974206	0.977792	0.971448	0.966438	0.974359	0.974949	0.980235	0.959009	0.95674	0.955987	0.959922	0.961622	0.960744	0.956286	0.965999	0.96	0.96211
human	mouse	Isobase	NA	0.584732	0.003402	0.584326	0.003698	0.584435	0.002545	0.593023	0.599602	0.583784	0.581349	0.594009	0.577258	0.564571	0.592949	0.573845	0.586929	0.591114	0.574793	0.570297	0.581349	0.591371	0.600975	0.571918	0.592949	0.597156	0.57134	0.592067	0.586935	0.576962	0.581349	0.592687	0.588878	0.56822	0.592949	0.585269	0.57903
human	mouse	IsoRankN-PPI	NA	0.040879	0.001895	0.051932	0.001876	0.045724	0.001901	0.050447	0.046381	0.041082	0.034038	0.037226	0.033416	0.034676	0.04555	0.040142	0.045829	0.061816	0.057925	0.052145	0.043651	0.04632	0.046657	0.046575	0.055769	0.053487	0.054972	0.055556	0.051514	0.045957	0.03825	0.041278	0.038942	0.039754	0.050144	0.045864	0.049986
human	mouse	IsoRankN2-GI	NA	0.050306	0.001747	0.068219	0.001829	0.057881	0.001781	0.061455	0.056325	0.048403	0.045219	0.045849	0.044863	0.047459	0.052246	0.047214	0.054028	0.080489	0.075111	0.066007	0.063492	0.060279	0.064763	0.067808	0.06859	0.067705	0.067943	0.069696	0.064375	0.05585	0.05282	0.052083	0.053007	0.055838	0.059313	0.055633	0.060192
human	mouse	metaPhOrs	NA	0.868807	0.002496	0.963422	0.001518	0.913641	0.001234	0.866898	0.872748	0.85224	0.876048	0.880745	0.870032	0.863553	0.866399	0.873918	0.865491	0.964585	0.956079	0.966997	0.967593	0.96066	0.960306	0.962329	0.96859	0.957346	0.969734	0.913136	0.912515	0.905999	0.919547	0.918968	0.912943	0.910269	0.914649	0.913732	0.914652
human	mouse	OMA	NA	0.887275	0.002098	0.912131	0.002182	0.899499	0.001156	0.887066	0.890921	0.887612	0.896954	0.893816	0.878647	0.891566	0.885998	0.875162	0.885009	0.905344	0.899427	0.917492	0.915344	0.907995	0.922702	0.912329	0.916667	0.916046	0.907968	0.896112	0.895154	0.902304	0.906056	0.90085	0.900136	0.901828	0.901071	0.895137	0.896341
human	mouse	OrthoDB	NA	0.141421	0.001557	0.923376	0.001358	0.245244	0.002342	0.144961	0.144714	0.139479	0.140186	0.146905	0.133054	0.136077	0.143894	0.137341	0.147595	0.925306	0.921069	0.922772	0.917328	0.924492	0.927577	0.917123	0.927564	0.929587	0.920939	0.250654	0.25013	0.24233	0.243205	0.253524	0.232725	0.236991	0.249139	0.239324	0.254415
human	mouse	OrthoMCL	NA	0.454393	0.004004	0.967081	0.000966	0.618183	0.003701	0.462535	0.456912	0.45017	0.451643	0.466708	0.436695	0.444025	0.46716	0.436585	0.471493	0.965873	0.971992	0.963036	0.963624	0.965102	0.967967	0.967123	0.971154	0.969533	0.965411	0.625521	0.621616	0.613541	0.615027	0.629162	0.601862	0.608621	0.630856	0.60206	0.633563
human	mouse	PANTHER	NA	0.880913	0.00164	1	0	0.93668	0.000929	0.88591	0.873263	0.884413	0.883178	0.872164	0.877214	0.886999	0.879369	0.883373	0.883252	1	1	1	1	1	1	1	1	1	1	0.939504	0.932344	0.938662	0.937965	0.931717	0.934592	0.940116	0.935813	0.938076	0.938007
human	mouse	Roundup	NA	0.956048	0.000639	0.9699	0.000862	0.962922	0.000576	0.958599	0.95726	0.953746	0.957461	0.956441	0.95212	0.958108	0.956329	0.955482	0.954933	0.969092	0.969446	0.966337	0.967593	0.975254	0.969359	0.971233	0.96859	0.973595	0.968499	0.963817	0.963314	0.96	0.9625	0.965756	0.960663	0.964626	0.96242	0.964453	0.961668
human	mouse	TreeFam	NA	0.840284	0.000802	0.931165	0.001213	0.883389	0.000732	0.841279	0.840856	0.841761	0.843373	0.836467	0.844221	0.838253	0.840069	0.839416	0.837144	0.931745	0.924889	0.933993	0.925926	0.931472	0.935933	0.933562	0.932692	0.934326	0.927116	0.884204	0.880873	0.885482	0.882724	0.881417	0.887715	0.883344	0.883961	0.884332	0.879836
mouse	yeast	SVM	0.1	0.702781	0.008207	0.999543	0.000457	0.825039	0.005629	0.691617	0.725309	0.724138	0.72069	0.70318	0.676976	0.679641	0.736486	0.655949	0.713826	1	1	1	1	1	1	1	0.995434	1	1	0.817699	0.840787	0.84	0.837675	0.825726	0.807377	0.809269	0.846602	0.792233	0.833021
mouse	yeast	SVM	0.25	0.814878	0.008209	0.975151	0.004019	0.887523	0.004356	0.824818	0.809859	0.850622	0.81746	0.815126	0.819742	0.769231	0.818533	0.847162	0.776224	0.978355	0.978723	0.97619	0.985646	0.974874	0.969543	0.969163	0.968037	0.95098	1	0.89505	0.88632	0.909091	0.893709	0.887872	0.888372	0.8577	0.887029	0.896074	0.874016
mouse	yeast	SVM	0.5	0.865118	0.004916	0.948808	0.004903	0.904888	0.003115	0.859375	0.880478	0.885965	0.846473	0.886256	0.870813	0.84127	0.859504	0.861607	0.859438	0.952381	0.940426	0.961905	0.976077	0.939698	0.923858	0.933921	0.949772	0.946078	0.963964	0.903491	0.909465	0.922374	0.906667	0.912195	0.896552	0.885177	0.902386	0.901869	0.908705
mouse	yeast	SVM	0.75	0.898379	0.008256	0.882534	0.012398	0.889472	0.004806	0.887967	0.900433	0.914692	0.917949	0.918478	0.926136	0.842105	0.901478	0.86758	0.906977	0.926407	0.885106	0.919048	0.856459	0.849246	0.827411	0.9163	0.835616	0.931373	0.878378	0.90678	0.892704	0.916865	0.886139	0.882507	0.873995	0.877637	0.867299	0.898345	0.892449
mouse	yeast	SVM	0.9	0.917086	0.008486	0.78516	0.027331	0.842844	0.015566	0.920213	0.916667	0.92228	0.925134	0.95	0.926829	0.845833	0.926136	0.923077	0.914692	0.748918	0.795745	0.847619	0.827751	0.763819	0.771574	0.894273	0.744292	0.588235	0.869369	0.825776	0.851936	0.883375	0.873737	0.846797	0.842105	0.869379	0.825316	0.718563	0.891455
mouse	yeast	Vote	0.1	0.554255	0.010702	0.95931	0.005259	0.701886	0.008181	0.5575	0.623955	0.551075	0.578035	0.53168	0.556923	0.550761	0.568733	0.528455	0.495434	0.965368	0.953191	0.97619	0.956938	0.969849	0.918782	0.955947	0.96347	0.955882	0.977477	0.706815	0.754209	0.704467	0.720721	0.686833	0.693487	0.698873	0.715254	0.680628	0.657576
mouse	yeast	Vote	0.25	0.646498	0.012374	0.908581	0.007125	0.754495	0.007504	0.659306	0.676101	0.69145	0.639731	0.7	0.611111	0.600567	0.677305	0.606557	0.602857	0.904762	0.914894	0.885714	0.909091	0.914573	0.893401	0.933921	0.872146	0.906863	0.95045	0.762774	0.777577	0.776618	0.750988	0.793028	0.725773	0.731034	0.762475	0.726916	0.737762
mouse	yeast	Vote	0.5	0.746433	0.011368	0.782591	0.021037	0.761811	0.009529	0.717391	0.814815	0.76652	0.72	0.766169	0.739884	0.771429	0.7375	0.746411	0.684211	0.857143	0.748936	0.828571	0.861244	0.773869	0.649746	0.713656	0.808219	0.764706	0.81982	0.781065	0.780488	0.796339	0.784314	0.77	0.691892	0.741419	0.771242	0.755448	0.745902
mouse	yeast	Vote	0.75	0.860695	0.00811	0.566569	0.020159	0.68102	0.014727	0.87234	0.864407	0.851613	0.8	0.853147	0.852941	0.87013	0.886525	0.861538	0.894309	0.532468	0.651064	0.628571	0.593301	0.613065	0.441624	0.590308	0.570776	0.54902	0.495495	0.66129	0.742718	0.723288	0.681319	0.71345	0.58194	0.703412	0.694444	0.670659	0.637681
mouse	yeast	Vote	0.9	0.927001	0.007132	0.386258	0.025823	0.540395	0.026409	0.925373	0.951807	0.941176	0.884956	0.941176	0.897436	0.915888	0.955056	0.928571	0.928571	0.268398	0.33617	0.457143	0.478469	0.482412	0.35533	0.431718	0.388128	0.254902	0.40991	0.416107	0.496855	0.615385	0.621118	0.637874	0.509091	0.586826	0.551948	0.4	0.56875
mouse	yeast	BLASTp RBHs	NA	0.746705	0.009035	0.741919	0.008524	0.743778	0.005669	0.731278	0.772532	0.739535	0.722944	0.762887	0.70098	0.79703	0.762791	0.755102	0.721973	0.718615	0.765957	0.757143	0.799043	0.743719	0.725888	0.709251	0.748858	0.72549	0.725225	0.724891	0.769231	0.748235	0.759091	0.753181	0.713217	0.750583	0.75576	0.74	0.723596
mouse	yeast	eggNOG-COGs	NA	0.350955	0.005215	0.712978	0.010491	0.470101	0.005842	0.37907	0.359743	0.346241	0.328228	0.35545	0.328605	0.368201	0.337209	0.35	0.356808	0.705628	0.714894	0.72381	0.717703	0.753769	0.705584	0.77533	0.6621	0.686275	0.684685	0.493192	0.478632	0.468413	0.45045	0.483092	0.448387	0.499291	0.446841	0.463576	0.469136
mouse	yeast	eggNOG-KOGs	NA	0.669855	0.008101	0.944251	0.003473	0.783444	0.005577	0.692063	0.70347	0.662252	0.671141	0.651568	0.65493	0.639881	0.689769	0.63245	0.701031	0.943723	0.948936	0.952381	0.956938	0.939698	0.944162	0.947137	0.954338	0.936275	0.918919	0.798535	0.807971	0.78125	0.788955	0.769547	0.773389	0.763766	0.800766	0.754941	0.795322
mouse	yeast	eggNOG-NOGs	NA	0.594264	0.007191	0.646575	0.008974	0.619022	0.006697	0.58871	0.619433	0.593458	0.593361	0.588785	0.553648	0.630705	0.608511	0.56682	0.599206	0.632035	0.651064	0.604762	0.684211	0.633166	0.654822	0.669604	0.652968	0.602941	0.68018	0.609603	0.634855	0.599057	0.635556	0.610169	0.6	0.649573	0.629956	0.584323	0.637131
mouse	yeast	Ensembl Compara	NA	0.701913	0.005673	0.769003	0.008543	0.733736	0.005886	0.707113	0.72093	0.700855	0.702128	0.730233	0.669683	0.690566	0.685106	0.695853	0.716667	0.731602	0.791489	0.780952	0.789474	0.788945	0.751269	0.806167	0.73516	0.740196	0.774775	0.719149	0.754564	0.738739	0.743243	0.758454	0.708134	0.743902	0.709251	0.71734	0.744589
mouse	yeast	Hieranoid	NA	0.374067	0.009987	0.391094	0.010654	0.381928	0.00921	0.371429	0.422594	0.347826	0.371308	0.370213	0.308824	0.406542	0.398058	0.373832	0.370044	0.393939	0.429787	0.380952	0.421053	0.437186	0.319797	0.38326	0.374429	0.392157	0.378378	0.382353	0.42616	0.363636	0.394619	0.400922	0.314214	0.394558	0.385882	0.382775	0.374165
mouse	yeast	HomoloGene	NA	0.439093	0.009588	0.446452	0.010685	0.442228	0.008705	0.436123	0.475983	0.438679	0.421941	0.426724	0.385417	0.479638	0.461165	0.406542	0.458716	0.428571	0.46383	0.442857	0.478469	0.497487	0.375635	0.46696	0.43379	0.426471	0.45045	0.432314	0.469828	0.440758	0.44843	0.459397	0.380463	0.473214	0.447059	0.416268	0.454545
mouse	yeast	InParanoid	NA	0.400397	0.009864	0.748178	0.013527	0.521315	0.010927	0.414634	0.455882	0.435115	0.399002	0.397022	0.357702	0.401478	0.406736	0.355556	0.380841	0.735931	0.791489	0.814286	0.76555	0.80402	0.695431	0.718062	0.716895	0.705882	0.734234	0.530421	0.578538	0.567164	0.52459	0.531561	0.472414	0.515008	0.519008	0.472906	0.501538
mouse	yeast	Isobase	NA	0.59317	0.012129	0.650094	0.010969	0.619666	0.009477	0.62449	0.619231	0.57551	0.564706	0.573913	0.515982	0.623932	0.633929	0.573276	0.626728	0.662338	0.685106	0.671429	0.688995	0.663317	0.573604	0.643172	0.648402	0.651961	0.612613	0.642857	0.650505	0.61978	0.62069	0.615385	0.543269	0.633406	0.641084	0.610092	0.61959
mouse	yeast	IsoRankN-PPI	NA	0.654815	0.011931	0.741068	0.011349	0.694766	0.010058	0.645038	0.715953	0.65873	0.621094	0.668122	0.572614	0.669492	0.669528	0.651584	0.676	0.731602	0.782979	0.790476	0.760766	0.768844	0.700508	0.696035	0.712329	0.705882	0.761261	0.685598	0.747967	0.718615	0.683871	0.714953	0.630137	0.682505	0.690265	0.677647	0.716102
mouse	yeast	IsoRankN2-GI	NA	0.650556	0.009737	0.7411	0.010484	0.692406	0.008061	0.65	0.696154	0.652174	0.622137	0.67713	0.6	0.682403	0.666667	0.619048	0.639847	0.731602	0.770213	0.785714	0.779904	0.758794	0.700508	0.700441	0.730594	0.70098	0.752252	0.688391	0.731313	0.712743	0.692144	0.71564	0.64637	0.691304	0.697168	0.657471	0.691511
mouse	yeast	metaPhOrs	NA	0.770159	0.007014	0.888949	0.007376	0.82512	0.005939	0.782443	0.775362	0.811159	0.749004	0.788288	0.747748	0.75188	0.762097	0.745968	0.787645	0.887446	0.910638	0.9	0.899522	0.879397	0.84264	0.881057	0.863014	0.906863	0.918919	0.831643	0.837573	0.853273	0.817391	0.831354	0.792363	0.811359	0.809422	0.818584	0.848233
mouse	yeast	OMA	NA	0.509213	0.012469	0.518599	0.016537	0.512894	0.012423	0.50885	0.565217	0.542056	0.486166	0.5	0.449735	0.521327	0.538117	0.446009	0.534653	0.497835	0.553191	0.552381	0.588517	0.577889	0.431472	0.484581	0.547945	0.465686	0.486486	0.503282	0.55914	0.54717	0.532468	0.536131	0.440415	0.502283	0.542986	0.455635	0.509434
mouse	yeast	OrthoDB	NA	NA	NA	0	0	NA	NA	NA	NA	NA	NA	NA	NA	NA	NA	NA	NA	0	0	0	0	0	0	0	0	0	0	NA	NA	NA	NA	NA	NA	NA	NA	NA	NA
mouse	yeast	OrthoMCL	NA	0.750756	0.005183	0.863043	0.008244	0.802855	0.005651	0.756458	0.775281	0.766949	0.744	0.737288	0.742991	0.718631	0.751004	0.764957	0.75	0.887446	0.880851	0.861905	0.889952	0.874372	0.807107	0.832599	0.853881	0.877451	0.864865	0.816733	0.824701	0.811659	0.810458	0.8	0.773723	0.771429	0.799145	0.817352	0.803347
mouse	yeast	PANTHER	NA	0.77417	0.00441	1	0	0.872649	0.002823	0.788396	0.773026	0.780669	0.782772	0.76834	0.772549	0.759197	0.78777	0.744526	0.784452	1	1	1	1	1	1	1	1	1	1	0.881679	0.871985	0.876827	0.878151	0.868996	0.871681	0.863118	0.881288	0.853556	0.879208
mouse	yeast	Roundup	NA	0.687423	0.009886	0.686864	0.009298	0.686667	0.007427	0.712329	0.718894	0.690141	0.649789	0.707692	0.647059	0.714286	0.708333	0.636816	0.688889	0.675325	0.66383	0.7	0.736842	0.693467	0.670051	0.704846	0.69863	0.627451	0.698198	0.693333	0.690265	0.695035	0.690583	0.700508	0.658354	0.709534	0.703448	0.632099	0.693512
mouse	yeast	TreeFam	NA	0.633055	0.007617	0.719434	0.010448	0.67314	0.007363	0.631387	0.660305	0.676991	0.598425	0.630705	0.617925	0.640927	0.645161	0.604255	0.624473	0.748918	0.73617	0.728571	0.727273	0.763819	0.664975	0.731278	0.730594	0.696078	0.666667	0.685149	0.696177	0.701835	0.656587	0.690909	0.640587	0.683128	0.685225	0.646925	0.64488
mouse	worm	SVM	0.1	0.476517	0.03346	0.997923	0.001113	0.638058	0.03356	0.539394	0.524775	0.59362	0.292428	0.53366	0.480748	0.275591	0.505924	0.5	0.519031	0.997758	0.997859	0.988453	1	1	1	1	0.997664	0.9975	1	0.700236	0.687823	0.741768	0.452525	0.69593	0.649331	0.432099	0.671384	0.66611	0.683371
mouse	worm	SVM	0.25	0.77467	0.011641	0.945675	0.005395	0.850992	0.006004	0.827381	0.80663	0.785311	0.822835	0.739965	0.735915	0.772455	0.75188	0.722846	0.781481	0.934978	0.937901	0.963048	0.933036	0.972477	0.956522	0.921429	0.934579	0.965	0.937778	0.877895	0.867327	0.865145	0.874477	0.840436	0.831841	0.840391	0.833333	0.826552	0.852525
mouse	worm	SVM	0.5	0.874906	0.007076	0.892713	0.006528	0.88349	0.004905	0.87234	0.872917	0.901826	0.903803	0.847458	0.890476	0.847032	0.891253	0.845036	0.876923	0.919283	0.897216	0.91224	0.901786	0.917431	0.855835	0.883333	0.880841	0.8725	0.886667	0.895197	0.8849	0.907003	0.902793	0.881057	0.872812	0.864802	0.886016	0.858549	0.881768
mouse	worm	SVM	0.75	0.929471	0.004889	0.816632	0.010289	0.869069	0.006167	0.932331	0.954887	0.921801	0.948454	0.908136	0.920308	0.935028	0.939891	0.910405	0.923469	0.834081	0.815846	0.898383	0.821429	0.793578	0.819222	0.788095	0.803738	0.7875	0.804444	0.880473	0.879908	0.909942	0.880383	0.847001	0.866828	0.855297	0.866499	0.844504	0.859857
mouse	worm	SVM	0.9	0.960676	0.003381	0.694933	0.00986	0.806033	0.006204	0.958084	0.961749	0.964968	0.980456	0.951923	0.964052	0.97153	0.961039	0.947552	0.945402	0.717489	0.753747	0.699769	0.671875	0.681193	0.675057	0.65	0.691589	0.6775	0.731111	0.820513	0.845138	0.811245	0.797351	0.794118	0.794078	0.778887	0.804348	0.790087	0.824561
mouse	worm	Vote	0.1	0.508513	0.011864	0.967179	0.003301	0.665693	0.009641	0.558901	0.572529	0.471111	0.513707	0.490286	0.53038	0.463134	0.466965	0.51114	0.506977	0.957399	0.955032	0.979215	0.962054	0.983945	0.95881	0.957143	0.974299	0.975	0.968889	0.705785	0.715891	0.636159	0.669775	0.654462	0.682967	0.624224	0.63134	0.670679	0.665649
mouse	worm	Vote	0.25	0.73168	0.009883	0.91023	0.005665	0.810671	0.005031	0.750936	0.748691	0.705373	0.760829	0.723827	0.749522	0.69287	0.703839	0.697026	0.78389	0.899103	0.91863	0.939954	0.901786	0.919725	0.897025	0.902381	0.899533	0.9375	0.886667	0.818367	0.825	0.805941	0.825332	0.810101	0.816667	0.783868	0.789744	0.799574	0.832117
mouse	worm	Vote	0.5	0.799085	0.012128	0.829622	0.020772	0.81133	0.008166	0.750936	0.842222	0.809524	0.825503	0.803493	0.76701	0.744422	0.778022	0.859477	0.810235	0.899103	0.811563	0.863741	0.823661	0.844037	0.851259	0.87381	0.827103	0.6575	0.844444	0.818367	0.826609	0.835754	0.824581	0.823266	0.806941	0.803943	0.801812	0.745042	0.826986
mouse	worm	Vote	0.75	0.911852	0.006087	0.558105	0.015027	0.691042	0.010659	0.906716	0.899408	0.918728	0.919355	0.90493	0.923387	0.92887	0.926641	0.865169	0.925311	0.544843	0.650964	0.600462	0.508929	0.58945	0.524027	0.528571	0.560748	0.5775	0.495556	0.680672	0.75528	0.726257	0.655172	0.713889	0.668613	0.673748	0.69869	0.692654	0.645441
mouse	worm	Vote	0.9	0.966139	0.008169	0.349847	0.02259	0.509372	0.023615	0.992248	0.986395	0.98324	0.985294	0.974576	0.953368	0.955307	0.947368	0.907407	0.97619	0.286996	0.310493	0.406467	0.299107	0.263761	0.421053	0.407143	0.462617	0.3675	0.273333	0.445217	0.472313	0.575163	0.458904	0.415162	0.584127	0.570952	0.621664	0.523132	0.427083
mouse	worm	BLASTp RBHs	NA	0.729072	0.006792	0.701458	0.006626	0.714568	0.003296	0.724374	0.733333	0.713626	0.763415	0.743003	0.717833	0.741026	0.709751	0.6925	0.751861	0.713004	0.706638	0.713626	0.698661	0.669725	0.727689	0.688095	0.731308	0.6925	0.673333	0.718644	0.719738	0.713626	0.729604	0.704463	0.722727	0.71358	0.720368	0.6925	0.710434
mouse	worm	eggNOG-COGs	NA	0.260429	0.004894	0.713652	0.006819	0.381509	0.006102	0.258251	0.293132	0.260399	0.264292	0.259804	0.263773	0.251472	0.266323	0.229983	0.256858	0.701794	0.749465	0.722864	0.712054	0.729358	0.723112	0.711905	0.724299	0.675	0.686667	0.377563	0.421433	0.382875	0.385498	0.383133	0.386544	0.371659	0.389447	0.343075	0.373866
mouse	worm	eggNOG-KOGs	NA	0.318599	0.004331	0.94003	0.003841	0.475769	0.005046	0.327189	0.334607	0.328811	0.31825	0.329627	0.315749	0.294029	0.308171	0.300948	0.328605	0.955157	0.937901	0.951501	0.941964	0.951835	0.93135	0.92619	0.925234	0.9525	0.926667	0.487414	0.493243	0.488731	0.475761	0.489676	0.471611	0.446357	0.462347	0.457383	0.485166
mouse	worm	eggNOG-NOGs	NA	0.645261	0.010018	0.780818	0.005096	0.706289	0.007143	0.662338	0.676895	0.650284	0.669261	0.641509	0.62594	0.612782	0.611742	0.603448	0.698413	0.800448	0.802998	0.794457	0.767857	0.779817	0.762014	0.77619	0.754673	0.7875	0.782222	0.724873	0.734574	0.715177	0.715177	0.703934	0.687307	0.684874	0.675732	0.683297	0.737945
mouse	worm	Ensembl Compara	NA	0.698676	0.007286	0.851191	0.004539	0.767182	0.004653	0.68231	0.728086	0.703065	0.730469	0.717899	0.677936	0.677903	0.698292	0.662698	0.708098	0.847534	0.87152	0.847575	0.834821	0.84633	0.871854	0.861905	0.859813	0.835	0.835556	0.756	0.793372	0.768586	0.779167	0.776842	0.762763	0.75891	0.770681	0.738938	0.766565
mouse	worm	Hieranoid	NA	0.516689	0.01044	0.56848	0.010528	0.541188	0.010025	0.52459	0.554054	0.518664	0.549145	0.544872	0.479167	0.480176	0.513514	0.46087	0.541841	0.573991	0.614561	0.6097	0.573661	0.584862	0.526316	0.519048	0.577103	0.53	0.575556	0.54818	0.582741	0.56051	0.561135	0.564159	0.501636	0.498856	0.543454	0.493023	0.55819
mouse	worm	HomoloGene	NA	0.517324	0.007801	0.53758	0.005418	0.526992	0.0055	0.514161	0.526423	0.478166	0.530067	0.540541	0.531868	0.511737	0.495851	0.487585	0.556845	0.529148	0.554604	0.505774	0.53125	0.550459	0.553776	0.519048	0.558411	0.54	0.533333	0.521547	0.540146	0.491582	0.530658	0.545455	0.542601	0.515366	0.525275	0.512456	0.544835
mouse	worm	InParanoid	NA	0.744837	0.007602	0.783921	0.002789	0.763633	0.003836	0.750542	0.769068	0.738562	0.778523	0.752155	0.731602	0.744966	0.74115	0.68913	0.752665	0.775785	0.777302	0.78291	0.776786	0.800459	0.773455	0.792857	0.78271	0.7925	0.784444	0.762955	0.773163	0.76009	0.777654	0.775556	0.751947	0.768166	0.761364	0.737209	0.768226
mouse	worm	Isobase	NA	0.576269	0.005387	0.649685	0.007012	0.610452	0.003999	0.565543	0.59176	0.589322	0.599585	0.577007	0.550864	0.583514	0.555556	0.56044	0.589099	0.67713	0.67666	0.662818	0.645089	0.610092	0.656751	0.640476	0.665888	0.6375	0.624444	0.616327	0.631369	0.623913	0.621505	0.593088	0.599165	0.61067	0.605739	0.596491	0.606257
mouse	worm	IsoRankN-PPI	NA	0.47478	0.006351	0.599479	0.006245	0.529763	0.005813	0.48556	0.508681	0.455357	0.472924	0.475564	0.486535	0.446296	0.471103	0.450382	0.495396	0.603139	0.627409	0.588915	0.584821	0.580275	0.620137	0.57381	0.628505	0.59	0.597778	0.538	0.561841	0.513595	0.522954	0.522727	0.545272	0.502083	0.538539	0.510823	0.541793
mouse	worm	IsoRankN2-GI	NA	0.287539	0.005493	0.365639	0.004395	0.321732	0.00457	0.274783	0.307557	0.276708	0.302239	0.288679	0.30036	0.280072	0.272575	0.260038	0.312384	0.35426	0.374732	0.364896	0.361607	0.350917	0.382151	0.371429	0.380841	0.34	0.375556	0.3095	0.337838	0.314741	0.329268	0.31677	0.336354	0.319345	0.317739	0.294691	0.34107
mouse	worm	metaPhOrs	NA	0.670091	0.008059	0.870071	0.003074	0.756921	0.00594	0.678322	0.714533	0.65324	0.697133	0.666087	0.659758	0.665455	0.67033	0.619134	0.676923	0.869955	0.884368	0.861432	0.868304	0.87844	0.874142	0.871429	0.85514	0.8575	0.88	0.762279	0.790431	0.743028	0.77336	0.757666	0.751969	0.754639	0.75154	0.719078	0.765217
mouse	worm	OMA	NA	0.58579	0.006905	0.585239	0.004851	0.585343	0.004959	0.58371	0.613445	0.575964	0.610849	0.596659	0.566964	0.584726	0.574661	0.543943	0.606977	0.578475	0.625268	0.586605	0.578125	0.573394	0.581236	0.583333	0.593458	0.5725	0.58	0.581081	0.6193	0.581236	0.594037	0.584795	0.574011	0.584029	0.583908	0.557856	0.593182
mouse	worm	OrthoDB	NA	0.61881	0.008047	0.894946	0.004498	0.731332	0.005479	0.638978	0.631098	0.629393	0.660535	0.615625	0.592868	0.593801	0.616372	0.575517	0.633914	0.896861	0.88651	0.909931	0.881696	0.90367	0.913043	0.866667	0.897196	0.905	0.888889	0.746269	0.737311	0.744098	0.755258	0.732342	0.718919	0.704743	0.730733	0.703596	0.740056
mouse	worm	OrthoMCL	NA	0.7147	0.00902	0.868077	0.00693	0.783579	0.006243	0.727605	0.721631	0.73694	0.734104	0.71068	0.670775	0.693642	0.719368	0.672414	0.759843	0.892377	0.87152	0.91224	0.850446	0.83945	0.871854	0.857143	0.850467	0.8775	0.857778	0.801611	0.789525	0.815273	0.788004	0.769716	0.758209	0.766773	0.779443	0.761388	0.805846
mouse	worm	PANTHER	NA	0.633046	0.007276	1	0	0.775079	0.005373	0.639885	0.659605	0.618571	0.683969	0.629149	0.618105	0.621302	0.632201	0.60698	0.62069	1	1	1	1	1	1	1	1	1	1	0.780402	0.794894	0.764342	0.81233	0.772365	0.763986	0.766423	0.774661	0.75543	0.765957
mouse	worm	Roundup	NA	0.734835	0.004386	0.731681	0.007885	0.732929	0.003835	0.732456	0.738589	0.730942	0.746445	0.744681	0.728285	0.752451	0.707692	0.719794	0.747017	0.748879	0.762313	0.752887	0.703125	0.722477	0.748284	0.730952	0.752336	0.7	0.695556	0.740576	0.750263	0.741752	0.724138	0.733411	0.738149	0.741546	0.729332	0.709759	0.720368
mouse	worm	TreeFam	NA	0.670991	0.007078	0.815232	0.003127	0.735981	0.005084	0.669725	0.693694	0.673546	0.707129	0.654135	0.659926	0.631776	0.660269	0.664634	0.695076	0.818386	0.824411	0.829099	0.819196	0.798165	0.82151	0.804762	0.803738	0.8175	0.815556	0.73663	0.753425	0.743271	0.759049	0.719008	0.731906	0.707853	0.724974	0.733184	0.750511
mouse	fly	SVM	0.1	0.524681	0.057356	0.991254	0.001977	0.666214	0.057271	0.657177	0.512072	0.535354	0.541528	0.635097	0.20842	0.615639	0.635135	0.713056	0.193333	0.987522	0.998039	0.981481	0.991886	0.987013	1	0.991135	0.987395	0.988072	1	0.789174	0.676862	0.69281	0.700573	0.772881	0.344947	0.759511	0.773026	0.828333	0.324022
mouse	fly	SVM	0.25	0.795783	0.007236	0.959312	0.003278	0.869713	0.00412	0.786237	0.770206	0.800687	0.813708	0.793907	0.768987	0.785408	0.780612	0.842288	0.815789	0.957219	0.952941	0.958848	0.939148	0.958874	0.972	0.973404	0.964286	0.966203	0.950192	0.863344	0.851884	0.872659	0.87194	0.868627	0.858657	0.869359	0.862782	0.9	0.877876
mouse	fly	SVM	0.5	0.882946	0.004339	0.90742	0.006262	0.894809	0.002778	0.874138	0.886497	0.894845	0.866405	0.874486	0.891129	0.893728	0.870334	0.870201	0.907692	0.903743	0.888235	0.893004	0.894523	0.919913	0.884	0.909574	0.930672	0.946322	0.904215	0.888694	0.887365	0.893924	0.88024	0.896624	0.88755	0.901582	0.899492	0.906667	0.90595
mouse	fly	SVM	0.75	0.93543	0.006908	0.82636	0.011466	0.876758	0.005118	0.960526	0.967581	0.916484	0.892704	0.925659	0.931868	0.932927	0.941032	0.952596	0.932927	0.780749	0.760784	0.858025	0.843813	0.835498	0.848	0.81383	0.804622	0.838966	0.87931	0.861357	0.851811	0.886291	0.86757	0.878271	0.887958	0.869318	0.867497	0.892178	0.905325
mouse	fly	SVM	0.9	0.968306	0.001658	0.713658	0.015495	0.820731	0.010058	0.965596	0.971576	0.964187	0.974359	0.961644	0.965241	0.97644	0.967262	0.963145	0.973615	0.750446	0.737255	0.720165	0.616633	0.75974	0.722	0.661348	0.682773	0.779324	0.706897	0.844534	0.83835	0.824499	0.75528	0.848851	0.826087	0.788584	0.800493	0.861538	0.81909
mouse	fly	Vote	0.1	0.587059	0.017267	0.969627	0.002107	0.729869	0.013495	0.502296	0.625798	0.569528	0.586716	0.637143	0.492447	0.605928	0.606101	0.662162	0.582468	0.975045	0.960784	0.969136	0.967546	0.965368	0.978	0.978723	0.960084	0.974155	0.967433	0.66303	0.757927	0.717441	0.730475	0.767642	0.655057	0.748475	0.743089	0.788415	0.727142
mouse	fly	Vote	0.25	0.764655	0.012274	0.915982	0.007218	0.832636	0.006017	0.779688	0.759536	0.800377	0.735152	0.738908	0.741935	0.812698	0.737977	0.828877	0.7114	0.889483	0.898039	0.874486	0.929006	0.937229	0.92	0.907801	0.934874	0.924453	0.944444	0.830974	0.823001	0.835792	0.820789	0.826336	0.821429	0.857621	0.824838	0.87406	0.811523
mouse	fly	Vote	0.5	0.88233	0.009365	0.805284	0.010235	0.841126	0.003468	0.879684	0.834297	0.883055	0.837675	0.881549	0.885714	0.90239	0.875283	0.922535	0.921114	0.795009	0.84902	0.761317	0.84787	0.837662	0.806	0.803191	0.810924	0.781312	0.760536	0.835206	0.841594	0.81768	0.842742	0.859046	0.843979	0.849906	0.841876	0.846071	0.833158
mouse	fly	Vote	0.75	0.941722	0.005018	0.64273	0.02279	0.761434	0.015751	0.962199	0.930091	0.913978	0.944805	0.958904	0.934066	0.940618	0.927778	0.94359	0.961194	0.499109	0.6	0.699588	0.590264	0.606061	0.68	0.702128	0.701681	0.73161	0.616858	0.657277	0.72944	0.792541	0.726592	0.742706	0.787037	0.804061	0.799043	0.824188	0.751459
mouse	fly	Vote	0.9	0.980749	0.003041	0.436091	0.022584	0.600524	0.020625	0.962199	0.980769	0.977528	0.973262	0.994792	0.984293	0.985577	0.990196	0.972509	0.986364	0.499109	0.4	0.537037	0.369168	0.41342	0.376	0.363475	0.42437	0.562624	0.415709	0.657277	0.568245	0.693227	0.535294	0.584098	0.544139	0.531088	0.594118	0.712846	0.584906
mouse	fly	BLASTp RBHs	NA	0.695205	0.007037	0.664922	0.00859	0.679365	0.005914	0.711155	0.693252	0.677083	0.691796	0.669565	0.678423	0.745174	0.679592	0.708333	0.697674	0.636364	0.664706	0.668724	0.63286	0.666667	0.654	0.684397	0.69958	0.709742	0.632184	0.671684	0.678679	0.672878	0.661017	0.668113	0.665988	0.713494	0.689441	0.709037	0.663317
mouse	fly	eggNOG-COGs	NA	0.234676	0.002964	0.737788	0.003545	0.355953	0.003275	0.238407	0.233831	0.235446	0.219409	0.224104	0.240729	0.250925	0.227653	0.232791	0.243462	0.714795	0.737255	0.748971	0.738337	0.744589	0.74	0.721631	0.743697	0.739563	0.749042	0.357557	0.355052	0.358268	0.33829	0.344517	0.363279	0.37237	0.348597	0.354117	0.367481
mouse	fly	eggNOG-KOGs	NA	0.190514	0.003891	0.931882	0.002998	0.316186	0.005359	0.208283	0.194715	0.182549	0.184032	0.171452	0.188825	0.21078	0.178888	0.193457	0.192155	0.923351	0.939216	0.934156	0.935091	0.917749	0.926	0.929078	0.932773	0.952286	0.929119	0.339895	0.322559	0.305415	0.307538	0.288927	0.313686	0.343607	0.300203	0.321584	0.31845
mouse	fly	eggNOG-NOGs	NA	0.698776	0.005689	0.877419	0.004719	0.777758	0.003319	0.694645	0.684049	0.690705	0.708882	0.681818	0.687302	0.723837	0.679549	0.731092	0.705882	0.855615	0.87451	0.886831	0.874239	0.909091	0.866	0.882979	0.886555	0.864811	0.873563	0.766773	0.767642	0.776577	0.782925	0.779221	0.766372	0.795527	0.769371	0.79235	0.780822
mouse	fly	Ensembl Compara	NA	0.74368	0.009154	0.899089	0.004145	0.813702	0.005563	0.763077	0.7343	0.711948	0.720661	0.72326	0.737274	0.770062	0.710311	0.773266	0.792642	0.884135	0.894118	0.895062	0.884381	0.922078	0.898	0.884752	0.911765	0.908549	0.908046	0.819158	0.806366	0.793072	0.794171	0.810657	0.809739	0.823432	0.798528	0.835466	0.846429
mouse	fly	Hieranoid	NA	0.58977	0.008354	0.657065	0.006062	0.621207	0.005474	0.596965	0.576068	0.584229	0.586837	0.573055	0.575045	0.61658	0.54223	0.635009	0.611684	0.631016	0.660784	0.670782	0.651116	0.65368	0.636	0.632979	0.67437	0.677932	0.681992	0.613518	0.615525	0.624521	0.617308	0.610718	0.603989	0.624672	0.601124	0.655769	0.644928
mouse	fly	HomoloGene	NA	0.583748	0.005922	0.601973	0.006093	0.59258	0.005184	0.583333	0.57404	0.573386	0.56487	0.577731	0.565465	0.607143	0.570039	0.614943	0.606526	0.573975	0.615686	0.602881	0.574037	0.595238	0.596	0.602837	0.615546	0.638171	0.605364	0.578616	0.594134	0.587763	0.569416	0.586354	0.580331	0.604982	0.591919	0.626341	0.605944
mouse	fly	InParanoid	NA	0.779252	0.006948	0.830425	0.007309	0.803978	0.006806	0.762938	0.761905	0.784499	0.761079	0.761616	0.757576	0.798658	0.780115	0.819392	0.804745	0.814617	0.815686	0.853909	0.801217	0.816017	0.8	0.843972	0.857143	0.856859	0.844828	0.787931	0.787879	0.817734	0.780632	0.787879	0.77821	0.82069	0.816817	0.837707	0.824299
mouse	fly	Isobase	NA	0.605641	0.007998	0.689969	0.007093	0.644619	0.005295	0.611842	0.571912	0.591696	0.615108	0.608939	0.603419	0.643103	0.559865	0.622867	0.62766	0.663102	0.662745	0.703704	0.693712	0.707792	0.706	0.661348	0.697479	0.725646	0.678161	0.636441	0.613987	0.642857	0.65205	0.654655	0.650691	0.652098	0.621141	0.67034	0.651934
mouse	fly	IsoRankN-PPI	NA	0.598779	0.008326	0.732002	0.006254	0.658365	0.005868	0.609984	0.605263	0.578176	0.588138	0.568438	0.58147	0.642748	0.567434	0.633499	0.612642	0.69697	0.721569	0.730453	0.724138	0.764069	0.728	0.746454	0.72479	0.759443	0.724138	0.650582	0.658318	0.645455	0.649091	0.651893	0.646536	0.69073	0.636531	0.690778	0.66374
mouse	fly	IsoRankN2-GI	NA	0.423296	0.006639	0.51256	0.00579	0.463458	0.005529	0.429224	0.427852	0.383648	0.408333	0.417362	0.414309	0.454121	0.41286	0.452459	0.432787	0.502674	0.5	0.502058	0.496957	0.541126	0.498	0.51773	0.512605	0.548708	0.505747	0.463054	0.461121	0.434938	0.448307	0.471254	0.452316	0.483844	0.457357	0.495957	0.466431
mouse	fly	metaPhOrs	NA	0.76807	0.005619	0.932751	0.004544	0.842381	0.004799	0.777778	0.752013	0.746644	0.76087	0.761658	0.75	0.787834	0.762393	0.799666	0.781847	0.923351	0.915686	0.915638	0.922921	0.954545	0.924	0.941489	0.936975	0.952286	0.940613	0.844336	0.825818	0.822551	0.834097	0.847262	0.827957	0.857835	0.840716	0.869328	0.853913
mouse	fly	OMA	NA	0.606198	0.00653	0.617481	0.006704	0.611477	0.004693	0.612319	0.6	0.627016	0.593496	0.590909	0.588933	0.644161	0.575868	0.622754	0.606526	0.602496	0.611765	0.639918	0.592292	0.619048	0.596	0.625887	0.661765	0.620278	0.605364	0.607367	0.605825	0.633401	0.592893	0.604651	0.592445	0.634892	0.615836	0.621514	0.605944
mouse	fly	OrthoDB	NA	0.588138	0.004854	0.870588	0.002348	0.701895	0.003424	0.608642	0.582031	0.592068	0.572386	0.569231	0.594262	0.614412	0.570833	0.591398	0.586118	0.878788	0.876471	0.860082	0.866126	0.880952	0.87	0.861702	0.863445	0.874751	0.873563	0.719183	0.699531	0.701342	0.689266	0.691589	0.706169	0.717343	0.687291	0.705694	0.701538
mouse	fly	OrthoMCL	NA	0.710277	0.005696	0.889298	0.003698	0.789613	0.00364	0.712409	0.685976	0.701445	0.70626	0.713274	0.707278	0.746667	0.686804	0.728155	0.714506	0.869875	0.882353	0.899177	0.892495	0.872294	0.894	0.893617	0.907563	0.894632	0.886973	0.783307	0.77187	0.788097	0.78853	0.78481	0.789753	0.813559	0.7819	0.802855	0.791453
mouse	fly	PANTHER	NA	0.683767	0.005589	1	0	0.81207	0.003931	0.69603	0.670171	0.658537	0.682825	0.682422	0.672948	0.705882	0.666667	0.688098	0.71409	1	1	1	1	1	1	1	1	1	1	0.820775	0.802518	0.794118	0.811523	0.811238	0.804505	0.827586	0.8	0.815235	0.8332
mouse	fly	Roundup	NA	0.761937	0.006641	0.758417	0.00837	0.759978	0.006342	0.775362	0.743539	0.751491	0.736287	0.761603	0.755859	0.805344	0.747917	0.785156	0.756809	0.762923	0.733333	0.777778	0.707911	0.781385	0.774	0.748227	0.754202	0.799205	0.745211	0.769093	0.738401	0.764408	0.72182	0.771368	0.764822	0.775735	0.751046	0.792118	0.750965
mouse	fly	TreeFam	NA	0.74455	0.004519	0.889903	0.005081	0.810658	0.003668	0.745098	0.737458	0.732538	0.730318	0.74171	0.750859	0.754518	0.72344	0.768581	0.760976	0.88057	0.864706	0.884774	0.884381	0.919913	0.874	0.888298	0.901261	0.904573	0.896552	0.80719	0.796029	0.801491	0.8	0.821256	0.807763	0.815961	0.802619	0.83105	0.823219
mouse	fish	SVM	0.1	0.611238	0.016696	0.99527	0.000968	0.756015	0.01339	0.642227	0.58805	0.637306	0.647878	0.642857	0.622382	0.642233	0.571932	0.637593	0.479924	0.993697	0.996802	0.99696	0.994658	0.993569	0.99373	0.991693	1	0.991588	1	0.780206	0.739715	0.777558	0.784661	0.780632	0.765392	0.779592	0.72768	0.776132	0.648579
mouse	fish	SVM	0.25	0.78649	0.007314	0.966397	0.001828	0.867032	0.004486	0.793637	0.8	0.752553	0.805137	0.811542	0.805434	0.805724	0.753414	0.768848	0.768615	0.969538	0.968017	0.970618	0.971154	0.96463	0.960293	0.964694	0.963039	0.975815	0.956175	0.872813	0.876025	0.847788	0.880387	0.881489	0.876072	0.878072	0.845426	0.860056	0.852197
mouse	fish	SVM	0.5	0.881216	0.003576	0.90957	0.004438	0.895025	0.001325	0.88434	0.863324	0.889899	0.866867	0.874233	0.886246	0.895599	0.873757	0.882472	0.895418	0.907563	0.936034	0.892604	0.925214	0.916399	0.895507	0.908619	0.902464	0.915878	0.895418	0.895801	0.89821	0.891249	0.89509	0.894819	0.890852	0.902062	0.887879	0.898865	0.895418
mouse	fish	SVM	0.75	0.935594	0.004576	0.818154	0.011655	0.872271	0.005157	0.947826	0.918014	0.941889	0.941904	0.935329	0.960422	0.914224	0.937656	0.93911	0.919565	0.801471	0.847548	0.788247	0.814103	0.837085	0.760711	0.874351	0.772074	0.843323	0.842629	0.868526	0.881375	0.858246	0.873352	0.883484	0.84898	0.893843	0.846847	0.888643	0.879418
mouse	fish	SVM	0.9	0.960861	0.002337	0.672457	0.01446	0.790336	0.009817	0.958924	0.956449	0.956399	0.968037	0.966614	0.969072	0.956693	0.957037	0.971138	0.948252	0.711134	0.608742	0.688956	0.679487	0.651661	0.687565	0.757009	0.663244	0.601472	0.675299	0.816647	0.743974	0.800942	0.798493	0.778489	0.804401	0.845217	0.783505	0.742857	0.788831
mouse	fish	Vote	0.1	0.71325	0.014966	0.97591	0.001975	0.823174	0.010317	0.731554	0.733652	0.720721	0.579737	0.729751	0.725505	0.737215	0.727062	0.731438	0.715859	0.978992	0.98081	0.972644	0.990385	0.975348	0.974922	0.973001	0.968172	0.973712	0.971116	0.837376	0.839416	0.827943	0.731361	0.834862	0.831922	0.838854	0.830471	0.835363	0.824176
mouse	fish	Vote	0.25	0.767326	0.005789	0.964228	0.002555	0.854443	0.003602	0.782128	0.779675	0.720721	0.766835	0.776042	0.76214	0.777406	0.773333	0.77825	0.756735	0.965336	0.973348	0.972644	0.973291	0.958199	0.967607	0.964694	0.952772	0.963197	0.951195	0.864128	0.865813	0.827943	0.857815	0.857554	0.85267	0.860982	0.853726	0.860902	0.842895
mouse	fish	Vote	0.5	0.818572	0.006177	0.933425	0.006269	0.871878	0.00212	0.805357	0.802867	0.803803	0.802867	0.840312	0.792683	0.833178	0.833019	0.849756	0.821881	0.947479	0.955224	0.942249	0.957265	0.924973	0.950888	0.928349	0.906571	0.915878	0.905378	0.870656	0.872444	0.867537	0.873294	0.880612	0.864608	0.878193	0.86824	0.881579	0.861611
mouse	fish	Vote	0.75	0.884788	0.004654	0.855259	0.007593	0.869423	0.002566	0.888158	0.892135	0.864654	0.893215	0.871308	0.885336	0.89549	0.894382	0.903955	0.859252	0.85084	0.846482	0.899696	0.857906	0.885316	0.83908	0.845275	0.817248	0.84122	0.869522	0.869099	0.868709	0.881827	0.875204	0.878256	0.861588	0.869658	0.854077	0.87146	0.864356
mouse	fish	Vote	0.9	0.93606	0.004391	0.736043	0.020167	0.822217	0.011727	0.95586	0.922978	0.949926	0.920954	0.938053	0.928395	0.957075	0.933842	0.932656	0.920863	0.659664	0.766525	0.653495	0.784188	0.795284	0.785789	0.62513	0.753593	0.771819	0.76494	0.780609	0.837507	0.77431	0.847086	0.860789	0.85116	0.756281	0.834091	0.844649	0.835691
mouse	fish	BLASTp RBHs	NA	0.757387	0.002864	0.699567	0.003886	0.727249	0.002375	0.750554	0.749423	0.754348	0.745801	0.76087	0.758817	0.763718	0.759815	0.777518	0.753005	0.711134	0.691898	0.703141	0.711538	0.712755	0.69697	0.708204	0.675565	0.698212	0.686255	0.730313	0.719512	0.727845	0.728267	0.736027	0.72658	0.734914	0.715217	0.735734	0.718082
mouse	fish	eggNOG-COGs	NA	0.101911	0.000643	0.690826	0.00358	0.177606	0.00097	0.102795	0.100682	0.105117	0.10122	0.100169	0.101599	0.100747	0.100152	0.100794	0.105832	0.695378	0.692964	0.688956	0.709402	0.699893	0.69697	0.671859	0.675565	0.694006	0.683267	0.179113	0.175818	0.182403	0.177161	0.175255	0.177346	0.17522	0.174443	0.176023	0.183275
mouse	fish	eggNOG-KOGs	NA	0.03283	0.000217	0.895658	0.002046	0.063336	0.000401	0.032879	0.03228	0.033809	0.031943	0.031977	0.032794	0.032806	0.03336	0.032568	0.03388	0.901261	0.906183	0.895643	0.888889	0.900322	0.897597	0.893043	0.893224	0.896951	0.883466	0.063443	0.06234	0.065158	0.061671	0.06176	0.063276	0.063286	0.064318	0.062855	0.065257
mouse	fish	eggNOG-NOGs	NA	0.4095	0.00224	0.949805	0.002338	0.572231	0.002234	0.407307	0.403175	0.418697	0.398058	0.405331	0.414468	0.416022	0.403361	0.410884	0.417694	0.948529	0.947761	0.957447	0.963675	0.945338	0.951933	0.949117	0.936345	0.952681	0.945219	0.569896	0.565702	0.582614	0.563398	0.567385	0.577496	0.578481	0.563833	0.574144	0.579365
mouse	fish	Ensembl Compara	NA	0.72427	0.002667	0.942833	0.002097	0.819194	0.001953	0.731331	0.726376	0.724111	0.720612	0.720721	0.71258	0.739379	0.726837	0.729268	0.71148	0.946429	0.942431	0.949341	0.956197	0.943194	0.935214	0.939772	0.934292	0.943218	0.938247	0.825092	0.820418	0.821569	0.821855	0.817084	0.808857	0.827618	0.81761	0.822558	0.809278
mouse	fish	Hieranoid	NA	NA	NA	0	0	NA	NA	NA	NA	NA	NA	NA	NA	NA	NA	NA	NA	0	0	0	0	0	0	0	0	0	0	NA	NA	NA	NA	NA	NA	NA	NA	NA	NA
mouse	fish	HomoloGene	NA	0.758276	0.003565	0.841047	0.004487	0.797452	0.003158	0.761321	0.779497	0.758897	0.747137	0.754067	0.74517	0.750233	0.751174	0.773973	0.76129	0.847689	0.859275	0.864235	0.836538	0.844587	0.846395	0.835929	0.821355	0.831756	0.822709	0.802187	0.817444	0.808148	0.789315	0.796764	0.792564	0.790766	0.784698	0.801825	0.790809
mouse	fish	InParanoid	NA	0.763771	0.002828	0.867453	0.004377	0.812241	0.002401	0.747764	0.764873	0.768885	0.76352	0.759482	0.782609	0.768459	0.758652	0.759962	0.763508	0.878151	0.863539	0.866261	0.889957	0.879957	0.865204	0.875389	0.855236	0.842271	0.858566	0.807729	0.811217	0.814674	0.821904	0.815293	0.821836	0.818447	0.804054	0.799002	0.808251
mouse	fish	Isobase	NA	NA	NA	0	0	NA	NA	NA	NA	NA	NA	NA	NA	NA	NA	NA	NA	0	0	0	0	0	0	0	0	0	0	NA	NA	NA	NA	NA	NA	NA	NA	NA	NA
mouse	fish	IsoRankN-PPI	NA	0.847833	0.00197	0.844625	0.002087	0.846211	0.001649	0.852665	0.849036	0.842583	0.844902	0.856061	0.836608	0.847352	0.842268	0.852754	0.854103	0.857143	0.845416	0.845998	0.832265	0.847803	0.84535	0.847352	0.838809	0.846477	0.839641	0.854898	0.847222	0.844287	0.838536	0.851912	0.840956	0.847352	0.840535	0.849604	0.846811
mouse	fish	IsoRankN2-GI	NA	NA	NA	0	0	NA	NA	NA	NA	NA	NA	NA	NA	NA	NA	NA	NA	0	0	0	0	0	0	0	0	0	0	NA	NA	NA	NA	NA	NA	NA	NA	NA	NA
mouse	fish	metaPhOrs	NA	0.672014	0.003281	0.824259	0.004444	0.740318	0.002874	0.662819	0.664948	0.666395	0.66782	0.674956	0.672788	0.690165	0.659574	0.689083	0.671593	0.844538	0.82516	0.827761	0.824786	0.814577	0.842215	0.823468	0.795688	0.829653	0.814741	0.742725	0.736441	0.738364	0.73805	0.738222	0.748028	0.750947	0.721266	0.752863	0.736274
mouse	fish	OMA	NA	0.734924	0.003863	0.819698	0.004509	0.774959	0.003726	0.730516	0.75452	0.740842	0.715084	0.740247	0.740019	0.737089	0.719008	0.745878	0.72604	0.817227	0.845416	0.819656	0.820513	0.833869	0.832811	0.815161	0.803901	0.808623	0.799801	0.771443	0.797386	0.778259	0.764179	0.784274	0.783677	0.774162	0.759089	0.775984	0.761137
mouse	fish	OrthoDB	NA	0.208413	0.001777	0.951698	0.001682	0.341906	0.002368	0.209837	0.202161	0.214367	0.201445	0.201598	0.204724	0.212387	0.213989	0.207998	0.215624	0.959034	0.957356	0.952381	0.952991	0.946409	0.950888	0.954309	0.951745	0.95163	0.940239	0.344333	0.333829	0.349963	0.332588	0.332392	0.336912	0.347448	0.349416	0.341381	0.350799
mouse	fish	OrthoMCL	NA	0.451129	0.001305	0.897417	0.003478	0.600413	0.001724	0.450919	0.453916	0.457862	0.447714	0.449252	0.450608	0.45555	0.447451	0.45363	0.444388	0.902311	0.908316	0.902736	0.910256	0.901393	0.891327	0.899273	0.882957	0.900105	0.875498	0.60133	0.605329	0.607569	0.600211	0.599643	0.598596	0.604749	0.593923	0.603242	0.589537
mouse	fish	PANTHER	NA	0.63234	0.002725	1	0	0.774734	0.002046	0.630464	0.641587	0.624288	0.624	0.623663	0.621429	0.641572	0.642904	0.634	0.63949	1	1	1	1	1	1	1	1	1	1	0.773355	0.781667	0.768692	0.768473	0.768217	0.76652	0.781656	0.782644	0.77601	0.780109
mouse	fish	Roundup	NA	0.828634	0.003863	0.837844	0.003146	0.833162	0.002784	0.829042	0.830189	0.831992	0.823164	0.826681	0.838542	0.84216	0.797619	0.835118	0.831832	0.845588	0.84435	0.837893	0.850427	0.843516	0.84117	0.84216	0.825462	0.820189	0.827689	0.837233	0.837209	0.834932	0.836574	0.835013	0.839854	0.84216	0.811302	0.827586	0.829755
mouse	fish	TreeFam	NA	0.644939	0.002987	0.942449	0.003061	0.76577	0.002501	0.65677	0.650365	0.63686	0.638434	0.629683	0.645487	0.654401	0.644492	0.65641	0.636486	0.952731	0.949893	0.945289	0.958333	0.936763	0.934169	0.941848	0.925051	0.942166	0.938247	0.77754	0.772097	0.761011	0.766339	0.753124	0.76345	0.772244	0.759696	0.773748	0.758454
mouse	human	SVM	0.1	0.877754	0.01338	0.995266	0.000511	0.932343	0.007602	0.927445	0.838258	0.833333	0.857639	0.903361	0.847504	0.916817	0.93199	0.821372	0.899821	0.993915	0.998148	0.994075	0.992632	0.996029	0.994208	0.996723	0.995962	0.994924	0.99604	0.95953	0.911243	0.906635	0.920211	0.947435	0.915013	0.955102	0.962915	0.899857	0.945489
mouse	human	SVM	0.25	0.94671	0.001992	0.992795	0.000817	0.969194	0.00113	0.947131	0.954384	0.945283	0.946727	0.939337	0.938452	0.946974	0.943878	0.959509	0.94542	0.993239	0.994444	0.989467	0.987944	0.994044	0.990991	0.994758	0.995962	0.992386	0.994719	0.969637	0.974002	0.96687	0.966896	0.965916	0.964006	0.970278	0.969221	0.975671	0.969444
mouse	human	SVM	0.5	0.972287	0.002259	0.981118	0.00151	0.976659	0.001048	0.970549	0.983282	0.967511	0.969435	0.970375	0.964083	0.967866	0.968254	0.975549	0.985963	0.980392	0.980247	0.98025	0.977227	0.975513	0.984556	0.986894	0.985195	0.98731	0.973597	0.975446	0.981762	0.973839	0.973316	0.972937	0.974212	0.977287	0.976651	0.981394	0.979741
mouse	human	SVM	0.75	0.985933	0.001421	0.964564	0.001728	0.975119	0.001058	0.990896	0.989308	0.981208	0.977688	0.985064	0.983466	0.989247	0.982993	0.989597	0.989865	0.956728	0.970988	0.962475	0.96852	0.960291	0.956885	0.964613	0.972409	0.965736	0.966997	0.973512	0.980062	0.971751	0.973082	0.97252	0.969993	0.976775	0.977673	0.977521	0.978297
mouse	human	SVM	0.9	0.992399	0.000917	0.928576	0.007706	0.959254	0.003807	0.991531	0.989308	0.990787	0.995536	0.997809	0.99021	0.992424	0.990099	0.990642	0.995649	0.949966	0.970988	0.920342	0.896182	0.904037	0.911197	0.944299	0.942127	0.940355	0.906271	0.970304	0.980062	0.954266	0.94325	0.948611	0.949062	0.967764	0.965517	0.964844	0.94886
mouse	human	Vote	0.1	0.920183	0.013025	0.991312	0.000825	0.953955	0.007334	0.926489	0.939464	0.931312	0.932954	0.927464	0.935484	0.933951	0.935279	0.803489	0.935945	0.988506	0.996296	0.990783	0.987944	0.990073	0.98906	0.991481	0.991925	0.993655	0.993399	0.956493	0.967046	0.960128	0.959662	0.957746	0.961526	0.961856	0.962769	0.888511	0.963817
mouse	human	Vote	0.25	0.957549	0.003432	0.984476	0.001151	0.970787	0.001652	0.958361	0.965621	0.961489	0.961337	0.927464	0.957915	0.962677	0.960026	0.957895	0.962701	0.980392	0.988272	0.986175	0.982585	0.990073	0.981338	0.980341	0.985868	0.981599	0.988119	0.969251	0.976815	0.973676	0.971845	0.957746	0.969485	0.971429	0.972776	0.969602	0.975244
mouse	human	Vote	0.5	0.977766	0.001471	0.962173	0.002245	0.969885	0.001155	0.978635	0.977033	0.966623	0.982794	0.979026	0.976347	0.977823	0.976728	0.978696	0.983957	0.960108	0.971605	0.97235	0.956463	0.957644	0.956242	0.953473	0.960296	0.961929	0.971617	0.969283	0.974311	0.969478	0.96945	0.968217	0.96619	0.965494	0.968442	0.97024	0.977748
mouse	human	Vote	0.75	0.990323	0.001111	0.923482	0.003342	0.955694	0.001548	0.99345	0.993923	0.989377	0.993435	0.982759	0.991071	0.991531	0.986242	0.989824	0.991614	0.922921	0.908642	0.919684	0.912257	0.943084	0.928571	0.920708	0.916555	0.925761	0.936634	0.956887	0.949371	0.953258	0.951117	0.962513	0.958804	0.954808	0.950122	0.956721	0.96334
mouse	human	Vote	0.9	0.99464	0.00043	0.864803	0.003078	0.925162	0.001753	0.994505	0.996421	0.993161	0.996115	0.992498	0.995552	0.995472	0.992941	0.994942	0.994796	0.85666	0.859259	0.860434	0.858674	0.875579	0.864221	0.864351	0.851952	0.873731	0.883168	0.92045	0.922771	0.922046	0.922302	0.93038	0.92525	0.925289	0.917059	0.930405	0.935664
mouse	human	BLASTp RBHs	NA	0.445361	0.004662	0.35341	0.00166	0.394012	0.002397	0.433549	0.4756	0.461668	0.428337	0.438596	0.44587	0.445923	0.429883	0.452323	0.44186	0.361731	0.354938	0.360764	0.350301	0.347452	0.357786	0.351245	0.346568	0.352157	0.351155	0.394397	0.406504	0.405026	0.385409	0.38774	0.397001	0.392962	0.383756	0.396004	0.39132
mouse	human	eggNOG-COGs	NA	0.128613	0.001078	0.718754	0.003661	0.21816	0.001554	0.128352	0.134762	0.128749	0.126417	0.127968	0.126459	0.129527	0.124692	0.134003	0.125201	0.724814	0.698765	0.714944	0.724715	0.731304	0.70399	0.719528	0.713997	0.736675	0.718812	0.218086	0.225948	0.218204	0.215281	0.21782	0.214405	0.219534	0.212306	0.226758	0.213258
mouse	human	eggNOG-KOGs	NA	0.034972	0.000341	0.835717	0.002162	0.067132	0.000631	0.033984	0.036736	0.034158	0.033813	0.03463	0.036049	0.034859	0.034017	0.036446	0.035026	0.838404	0.82963	0.823568	0.829203	0.835208	0.842342	0.834207	0.836474	0.843909	0.844224	0.06532	0.070357	0.065595	0.064977	0.066503	0.069139	0.066921	0.065375	0.069875	0.067261
mouse	human	eggNOG-NOGs	NA	0.458904	0.003667	0.957086	0.001513	0.620281	0.003376	0.46477	0.481068	0.45853	0.451633	0.452605	0.457082	0.451053	0.443785	0.475235	0.45328	0.949966	0.95679	0.957209	0.953784	0.954335	0.959459	0.954128	0.956258	0.961929	0.966997	0.624167	0.640231	0.620043	0.613	0.614009	0.619186	0.612537	0.606229	0.636173	0.617232
mouse	human	Ensembl Compara	NA	0.934264	0.001643	0.948068	0.001742	0.941097	0.000956	0.931171	0.943618	0.931613	0.937834	0.931303	0.937302	0.934373	0.930601	0.925788	0.93904	0.951318	0.940123	0.950625	0.939719	0.951026	0.952381	0.942333	0.94751	0.949873	0.955776	0.941137	0.941868	0.941023	0.938776	0.941061	0.944781	0.938336	0.93898	0.937676	0.947334
mouse	human	Hieranoid	NA	0.60398	0.003334	0.981935	0.001133	0.747876	0.002659	0.609848	0.625587	0.601859	0.610901	0.592652	0.594848	0.599363	0.593712	0.612712	0.598315	0.979716	0.987037	0.98025	0.975887	0.982131	0.980695	0.986239	0.978466	0.984772	0.984158	0.751751	0.765805	0.745805	0.751418	0.739228	0.740525	0.745603	0.739009	0.755415	0.744198
mouse	human	HomoloGene	NA	0.911746	0.002493	0.959278	0.001948	0.9349	0.002058	0.906331	0.928147	0.90824	0.913517	0.90521	0.91042	0.912989	0.901266	0.910241	0.921102	0.948614	0.964815	0.957867	0.955124	0.954335	0.96139	0.962647	0.958277	0.958756	0.970957	0.92699	0.946126	0.932393	0.933857	0.929124	0.935211	0.937161	0.928898	0.933869	0.945373
mouse	human	InParanoid	NA	0.916627	0.002282	0.973918	0.001827	0.944382	0.001419	0.909206	0.926453	0.911315	0.924841	0.921348	0.90799	0.912669	0.909205	0.920216	0.923029	0.974983	0.964198	0.980908	0.972539	0.976837	0.965251	0.972477	0.97712	0.97335	0.981518	0.940946	0.944949	0.944832	0.94809	0.948281	0.935745	0.941624	0.94194	0.946038	0.951376
mouse	human	Isobase	NA	0.561642	0.005534	0.584245	0.004777	0.572631	0.004594	0.529974	0.582716	0.573492	0.561875	0.551008	0.552799	0.551659	0.561548	0.591227	0.560125	0.561866	0.582716	0.601053	0.602143	0.579087	0.559202	0.577326	0.595559	0.590102	0.593399	0.545455	0.582716	0.58695	0.581313	0.564698	0.555982	0.564201	0.578054	0.590664	0.576282
mouse	human	IsoRankN-PPI	NA	0.047885	0.001352	0.052015	0.001394	0.049851	0.001344	0.048272	0.051971	0.045294	0.040268	0.045844	0.046307	0.054167	0.050242	0.052174	0.044308	0.054767	0.053704	0.050691	0.044206	0.049636	0.050837	0.059633	0.055855	0.053299	0.047525	0.051315	0.052823	0.047841	0.042146	0.047664	0.048466	0.056769	0.0529	0.052731	0.04586
mouse	human	IsoRankN2-GI	NA	0.069931	0.002172	0.068342	0.002099	0.069092	0.002077	0.067649	0.069863	0.059949	0.07372	0.074656	0.063678	0.080345	0.076341	0.072546	0.060566	0.068289	0.062963	0.061883	0.072338	0.075447	0.063063	0.079292	0.074697	0.064721	0.060726	0.067968	0.066234	0.060901	0.073022	0.075049	0.063369	0.079815	0.07551	0.06841	0.060646
mouse	human	metaPhOrs	NA	0.90205	0.001867	0.963483	0.001623	0.931747	0.00149	0.899181	0.913631	0.898524	0.896161	0.899383	0.904647	0.896762	0.898933	0.902728	0.910549	0.964841	0.959877	0.961817	0.953784	0.964262	0.964607	0.961992	0.963661	0.965736	0.974257	0.930855	0.936183	0.929094	0.924075	0.930693	0.933666	0.928233	0.930172	0.93317	0.941327
mouse	human	OMA	NA	0.914696	0.002151	0.912019	0.002063	0.913328	0.001281	0.908847	0.922446	0.912418	0.908788	0.925184	0.912628	0.923644	0.910811	0.915924	0.906271	0.916836	0.903086	0.919026	0.914267	0.916612	0.920849	0.90367	0.907133	0.912437	0.906271	0.912824	0.912664	0.91571	0.911519	0.920878	0.91672	0.913548	0.908968	0.914177	0.906271
mouse	human	OrthoDB	NA	0.167409	0.00128	0.923356	0.00162	0.283412	0.001853	0.164431	0.175467	0.170326	0.165203	0.166627	0.166298	0.166528	0.162352	0.172295	0.164558	0.92833	0.92716	0.929559	0.919625	0.927862	0.918275	0.920052	0.915882	0.919416	0.927393	0.279377	0.295088	0.287899	0.28009	0.282519	0.281598	0.282013	0.275813	0.290206	0.279519
mouse	human	OrthoMCL	NA	0.429257	0.003152	0.967068	0.001518	0.594534	0.003093	0.431461	0.447556	0.424717	0.423246	0.426496	0.42985	0.422089	0.416594	0.445412	0.425151	0.966193	0.966667	0.963792	0.965841	0.971542	0.958172	0.969201	0.962988	0.97335	0.972937	0.596535	0.611838	0.589609	0.588571	0.592772	0.593464	0.588072	0.581589	0.611155	0.59173
mouse	human	PANTHER	NA	0.929919	0.000871	1	0	0.963685	0.000468	0.927854	0.928367	0.92622	0.933125	0.933869	0.931096	0.929354	0.929912	0.926514	0.932882	1	1	1	1	1	1	1	1	1	1	0.962577	0.962853	0.961697	0.965406	0.965804	0.964319	0.963384	0.963684	0.961855	0.965276
mouse	human	Roundup	NA	0.952063	0.001774	0.969852	0.001167	0.960866	0.001176	0.953877	0.960999	0.947843	0.954485	0.947334	0.950063	0.953728	0.945574	0.960502	0.946223	0.964841	0.973457	0.969059	0.96919	0.964262	0.967181	0.972477	0.97039	0.972081	0.975578	0.959328	0.967188	0.958333	0.961781	0.955723	0.958546	0.963011	0.957821	0.966257	0.960676
mouse	human	TreeFam	NA	0.913181	0.001767	0.931056	0.002015	0.922008	0.001066	0.907115	0.922794	0.907692	0.918395	0.916937	0.91425	0.90607	0.91478	0.915265	0.908513	0.931034	0.92963	0.932192	0.919625	0.935142	0.933076	0.929227	0.92463	0.932107	0.943894	0.918919	0.926199	0.919779	0.919009	0.92595	0.923567	0.917502	0.919679	0.923609	0.925866
invertebrate	invertebrate	SVM	0.1	0.477967	0.022903	0.994509	0.000823	0.642639	0.021079	0.560763	0.398012	0.413567	0.562765	0.550128	0.472656	0.363868	0.538656	0.462097	0.457158	0.994656	0.99822	0.993575	0.991384	0.993656	0.992966	0.997674	0.997079	0.995368	0.99051	0.717191	0.569108	0.584034	0.71797	0.708179	0.640454	0.53325	0.699447	0.631173	0.625585
invertebrate	invertebrate	SVM	0.25	0.795319	0.005039	0.950273	0.001861	0.865796	0.002446	0.810852	0.794643	0.810865	0.799224	0.817134	0.802567	0.780511	0.768218	0.778514	0.790663	0.949525	0.950742	0.941589	0.946582	0.9406	0.953107	0.959302	0.954439	0.952519	0.95433	0.874726	0.865712	0.871351	0.866684	0.874531	0.871383	0.86072	0.851263	0.856771	0.864821
invertebrate	invertebrate	SVM	0.5	0.871848	0.003231	0.909904	0.003444	0.890389	0.001753	0.864624	0.862678	0.868083	0.873884	0.882647	0.86488	0.876812	0.86689	0.863686	0.894299	0.921615	0.898516	0.907126	0.899483	0.915225	0.926729	0.914535	0.905374	0.917197	0.893238	0.89221	0.880233	0.887175	0.886499	0.898641	0.894737	0.895276	0.885714	0.889638	0.893769
invertebrate	invertebrate	SVM	0.75	0.936366	0.002045	0.816657	0.003951	0.87236	0.002254	0.935204	0.930894	0.93687	0.937211	0.93904	0.928053	0.939678	0.926599	0.947368	0.94274	0.831354	0.81543	0.814836	0.814474	0.835063	0.82415	0.815116	0.803738	0.792125	0.820285	0.880226	0.869345	0.871603	0.871543	0.884005	0.873021	0.872976	0.860807	0.862819	0.87726
invertebrate	invertebrate	SVM	0.9	0.9594	0.002033	0.745123	0.00646	0.838675	0.00448	0.966616	0.951464	0.95861	0.955621	0.960368	0.958365	0.967091	0.9479	0.965785	0.962179	0.756532	0.732938	0.757593	0.742102	0.782584	0.742087	0.751744	0.712033	0.719166	0.754448	0.848767	0.828025	0.84633	0.835435	0.862409	0.836472	0.845927	0.813209	0.824427	0.845745
invertebrate	invertebrate	Vote	0.1	0.506173	0.007888	0.974791	0.001949	0.665939	0.006425	0.502293	0.478804	0.482679	0.473276	0.513266	0.51145	0.545187	0.516579	0.495021	0.543173	0.975653	0.978635	0.976636	0.98162	0.970588	0.981829	0.968023	0.973715	0.978576	0.962633	0.663169	0.64301	0.646059	0.63864	0.671454	0.672556	0.697528	0.675035	0.65746	0.69448
invertebrate	invertebrate	Vote	0.25	0.68352	0.006979	0.923627	0.002811	0.785359	0.003894	0.658414	0.707195	0.678879	0.683652	0.715576	0.705192	0.650324	0.660633	0.685105	0.690234	0.93171	0.921662	0.919977	0.924756	0.914072	0.915592	0.93314	0.938084	0.910828	0.926453	0.771576	0.800309	0.78125	0.786133	0.802735	0.796736	0.766476	0.775284	0.782003	0.791086
invertebrate	invertebrate	Vote	0.5	0.778338	0.005982	0.858194	0.004199	0.816062	0.002367	0.77603	0.776833	0.773347	0.79804	0.800429	0.783024	0.788368	0.732496	0.770833	0.783978	0.849762	0.867656	0.860981	0.842045	0.860438	0.865182	0.851163	0.886098	0.856977	0.841637	0.811224	0.819736	0.814815	0.819452	0.82935	0.822055	0.818563	0.802009	0.811626	0.811785
invertebrate	invertebrate	Vote	0.75	0.883114	0.005239	0.684445	0.009742	0.77057	0.005021	0.883758	0.877005	0.853306	0.869165	0.907596	0.890963	0.884309	0.897737	0.868272	0.899031	0.659145	0.681306	0.723715	0.705916	0.668397	0.699297	0.711047	0.625584	0.709902	0.660142	0.755102	0.766867	0.783186	0.779081	0.769844	0.78358	0.788269	0.737349	0.78114	0.761286
invertebrate	invertebrate	Vote	0.9	0.95273	0.003422	0.4756	0.016814	0.632635	0.014841	0.959583	0.950064	0.93469	0.9375	0.963095	0.943262	0.958145	0.962179	0.96375	0.955032	0.437055	0.440356	0.50993	0.516944	0.466551	0.545721	0.492442	0.371495	0.446439	0.529063	0.600571	0.601784	0.659864	0.66642	0.628594	0.691422	0.650538	0.53603	0.61021	0.680916
invertebrate	invertebrate	BLASTp RBHs	NA	0.799398	0.001263	0.764665	0.004387	0.781599	0.002641	0.795232	0.797787	0.800619	0.79786	0.805095	0.799034	0.798507	0.792607	0.805131	0.802103	0.772565	0.770326	0.755257	0.770821	0.783737	0.776084	0.746512	0.738902	0.763173	0.769276	0.783735	0.783816	0.777277	0.784108	0.794272	0.787392	0.771635	0.764813	0.783591	0.785347
invertebrate	invertebrate	eggNOG-COGs	NA	0.285212	0.001581	0.740589	0.00292	0.411813	0.001987	0.280868	0.286198	0.277542	0.285173	0.286935	0.287531	0.288029	0.291839	0.290454	0.277553	0.73753	0.751929	0.725467	0.734635	0.735871	0.755569	0.744186	0.743575	0.745223	0.73191	0.406813	0.414594	0.401487	0.410858	0.412878	0.416545	0.415315	0.419164	0.417993	0.402479	0.413736
invertebrate	invertebrate	eggNOG-KOGs	NA	0.359754	0.001432	0.948325	0.001712	0.521609	0.00156	0.350459	0.358963	0.360802	0.364217	0.365565	0.363354	0.359185	0.359219	0.361221	0.354552	0.9519	0.944807	0.946262	0.950603	0.94406	0.960141	0.942442	0.945678	0.952519	0.94484	0.512304	0.520261	0.522412	0.526651	0.527044	0.527197	0.520135	0.520662	0.523802	0.515617
invertebrate	invertebrate	eggNOG-NOGs	NA	0.643589	0.003198	0.773652	0.003012	0.702635	0.002955	0.63335	0.639688	0.635478	0.651515	0.652738	0.66047	0.640058	0.643343	0.651016	0.628236	0.771378	0.778635	0.761682	0.765652	0.783737	0.791325	0.769186	0.773364	0.778807	0.762752	0.695582	0.702355	0.69288	0.703987	0.712264	0.72	0.698706	0.702387	0.709201	0.68899
invertebrate	invertebrate	Ensembl Compara	NA	0.655212	0.002847	0.826821	0.002579	0.731059	0.002478	0.653377	0.641729	0.646923	0.672422	0.660771	0.656998	0.655949	0.659722	0.659366	0.64486	0.827197	0.819585	0.816589	0.827685	0.840254	0.83646	0.830233	0.83236	0.81934	0.818505	0.730084	0.719833	0.721921	0.742019	0.739782	0.735946	0.732871	0.736054	0.7307	0.72138
invertebrate	invertebrate	Hieranoid	NA	0.448854	0.003299	0.484502	0.003598	0.465946	0.003039	0.437798	0.440362	0.448406	0.45628	0.465966	0.446762	0.453319	0.437086	0.462735	0.439823	0.491093	0.490801	0.484813	0.494543	0.485582	0.47714	0.488372	0.462617	0.49971	0.470344	0.462916	0.464216	0.4659	0.474642	0.475572	0.461451	0.470193	0.449489	0.480512	0.454572
invertebrate	invertebrate	HomoloGene	NA	0.494071	0.00234	0.510923	0.004415	0.502281	0.002834	0.50139	0.479353	0.492147	0.495991	0.496812	0.495455	0.489292	0.488662	0.506414	0.495195	0.535629	0.509792	0.494159	0.497415	0.494233	0.511137	0.518023	0.503505	0.525767	0.519573	0.517944	0.494104	0.493151	0.496702	0.495519	0.503174	0.503248	0.495972	0.515909	0.507091
invertebrate	invertebrate	InParanoid	NA	0.578128	0.003606	0.732811	0.004419	0.646271	0.003246	0.564501	0.577315	0.562699	0.585938	0.595644	0.585923	0.579545	0.562471	0.585816	0.581427	0.732779	0.740059	0.720794	0.732338	0.72549	0.751465	0.741279	0.712617	0.717429	0.753855	0.637726	0.648635	0.63201	0.651008	0.654186	0.658449	0.65051	0.628704	0.644977	0.656508
invertebrate	invertebrate	Isobase	NA	0.669037	0.003222	0.773282	0.003026	0.717361	0.002753	0.658574	0.678243	0.664149	0.680693	0.682096	0.654898	0.673116	0.676637	0.662698	0.659267	0.773159	0.788131	0.770444	0.789776	0.773356	0.771981	0.768605	0.766355	0.773596	0.757414	0.711281	0.729069	0.713359	0.731189	0.724865	0.708636	0.717698	0.718707	0.713866	0.704941
invertebrate	invertebrate	IsoRankN-PPI	NA	0.712956	0.003705	0.772533	0.003295	0.741462	0.002296	0.699732	0.697002	0.718853	0.722608	0.71238	0.70283	0.715761	0.703764	0.730664	0.725967	0.774941	0.78635	0.761682	0.776565	0.769896	0.786049	0.765698	0.753505	0.77128	0.779359	0.735418	0.738985	0.739648	0.748616	0.740022	0.742114	0.739888	0.727786	0.750423	0.751716
invertebrate	invertebrate	IsoRankN2-GI	NA	0.643611	0.002543	0.699784	0.00433	0.67046	0.002671	0.638669	0.640782	0.646608	0.657768	0.6407	0.648138	0.628921	0.637817	0.651251	0.645459	0.717933	0.719881	0.690421	0.707639	0.697232	0.703986	0.687791	0.675818	0.693109	0.704033	0.675985	0.678032	0.667797	0.681793	0.667771	0.674909	0.65704	0.656268	0.671529	0.673475
invertebrate	invertebrate	metaPhOrs	NA	0.677024	0.001845	0.87318	0.002931	0.762648	0.00126	0.677865	0.67122	0.681839	0.684187	0.681921	0.668273	0.679727	0.667873	0.678253	0.67908	0.874703	0.874777	0.866238	0.867318	0.867935	0.893904	0.867442	0.86215	0.881297	0.876038	0.763806	0.759598	0.763056	0.764944	0.763766	0.764794	0.762197	0.752677	0.766558	0.765087
invertebrate	invertebrate	OMA	NA	0.521045	0.003247	0.518167	0.004455	0.519528	0.003317	0.50443	0.519375	0.518429	0.532754	0.528674	0.531106	0.50967	0.51296	0.53401	0.519039	0.507126	0.532938	0.501168	0.527858	0.510381	0.540445	0.52093	0.497079	0.51824	0.525504	0.505774	0.526069	0.509653	0.530294	0.519366	0.535735	0.515239	0.504895	0.526006	0.522252
invertebrate	invertebrate	OrthoDB	NA	0.618222	0.003647	0.471194	0.003199	0.53475	0.0031	0.594427	0.617647	0.612681	0.619048	0.621201	0.625954	0.629909	0.606038	0.633463	0.621855	0.456057	0.473591	0.468458	0.455485	0.483276	0.480657	0.484884	0.469042	0.471338	0.469158	0.516129	0.53611	0.53095	0.524818	0.543626	0.543767	0.547963	0.528811	0.540505	0.534821
invertebrate	invertebrate	OrthoMCL	NA	0.728097	0.001901	0.889895	0.001563	0.800886	0.001233	0.715914	0.730658	0.723728	0.73734	0.734323	0.727576	0.731637	0.728104	0.727273	0.724421	0.894893	0.896736	0.889019	0.894888	0.88466	0.893904	0.886047	0.883762	0.884771	0.890273	0.795461	0.805222	0.797903	0.808511	0.802511	0.802209	0.801473	0.798417	0.798328	0.798829
invertebrate	invertebrate	PANTHER	NA	0.653024	0.002526	1	0	0.79007	0.001847	0.649441	0.654369	0.657955	0.669358	0.653353	0.649905	0.656739	0.638568	0.647059	0.653488	1	1	1	1	1	1	1	1	1	1	0.787468	0.79108	0.793695	0.801935	0.790337	0.787809	0.792809	0.779422	0.785714	0.790436
invertebrate	invertebrate	Roundup	NA	0.771674	0.002528	0.752601	0.002475	0.762002	0.002203	0.764811	0.768995	0.768358	0.775558	0.785714	0.773024	0.777645	0.757977	0.77831	0.766344	0.758907	0.744807	0.751752	0.758185	0.754902	0.762603	0.756395	0.735397	0.752171	0.75089	0.761848	0.756708	0.759965	0.766773	0.77	0.767778	0.766873	0.746516	0.765018	0.758538
invertebrate	invertebrate	TreeFam	NA	0.650363	0.002556	0.776814	0.003761	0.707944	0.002494	0.64411	0.658284	0.64391	0.668305	0.653171	0.647537	0.64038	0.64788	0.650602	0.649454	0.763064	0.792285	0.765771	0.78116	0.772203	0.793669	0.783721	0.758762	0.781702	0.775801	0.698559	0.719095	0.699573	0.720339	0.707717	0.713195	0.704837	0.698951	0.710153	0.707027
vertebrate	invertebrate	SVM	0.1	0.451795	0.00844	0.995681	0.000214	0.621123	0.008108	0.481247	0.456189	0.475317	0.393391	0.468039	0.437409	0.456292	0.445467	0.474977	0.429623	0.995915	0.996165	0.995431	0.997293	0.995058	0.995832	0.99528	0.995478	0.995015	0.995348	0.648922	0.625798	0.643408	0.56422	0.63663	0.607834	0.625719	0.615503	0.643009	0.600187
vertebrate	invertebrate	SVM	0.25	0.668853	0.004723	0.945215	0.002218	0.783234	0.002646	0.677145	0.667467	0.669203	0.674554	0.65397	0.647632	0.686943	0.655981	0.660798	0.694832	0.943654	0.948295	0.954448	0.938168	0.948256	0.95516	0.936919	0.946179	0.946628	0.934442	0.788489	0.783476	0.786769	0.784816	0.774086	0.771893	0.79269	0.774798	0.7783	0.797018
vertebrate	invertebrate	SVM	0.5	0.821575	0.001768	0.853715	0.001289	0.837323	0.001093	0.829601	0.826111	0.831781	0.818816	0.817828	0.821992	0.817647	0.817763	0.816709	0.817501	0.855895	0.852983	0.854348	0.853113	0.854797	0.845502	0.854956	0.854142	0.85	0.861413	0.842543	0.839332	0.842913	0.835613	0.835904	0.833581	0.835886	0.835557	0.833022	0.838882
vertebrate	invertebrate	SVM	0.75	0.900461	0.001357	0.749247	0.003889	0.817854	0.002053	0.898787	0.90716	0.901865	0.9	0.899033	0.904383	0.90427	0.898972	0.891631	0.898505	0.761797	0.734233	0.766386	0.752671	0.742878	0.735412	0.739093	0.73979	0.757625	0.762583	0.824642	0.811587	0.828624	0.819769	0.81353	0.811192	0.813381	0.81165	0.819184	0.824983
vertebrate	invertebrate	SVM	0.9	0.943314	0.001168	0.597455	0.006689	0.73134	0.004828	0.937891	0.948081	0.940546	0.946001	0.946779	0.944084	0.943357	0.947237	0.939491	0.939673	0.612621	0.60696	0.614451	0.591537	0.589535	0.584794	0.586039	0.555134	0.601026	0.632455	0.741138	0.740106	0.743306	0.72791	0.726621	0.722222	0.722957	0.700018	0.733077	0.756046
vertebrate	invertebrate	Vote	0.1	0.482943	0.003484	0.964217	0.001157	0.643472	0.002967	0.477222	0.497071	0.474458	0.496207	0.481092	0.465755	0.483006	0.472145	0.485788	0.496682	0.968024	0.964347	0.972155	0.959966	0.963372	0.964645	0.961522	0.962952	0.964809	0.960383	0.639286	0.656005	0.637692	0.654238	0.64172	0.6282	0.643007	0.63362	0.646207	0.654748
vertebrate	invertebrate	Vote	0.25	0.629035	0.003224	0.915414	0.001776	0.745599	0.001831	0.646553	0.617432	0.62529	0.63915	0.637297	0.612669	0.629429	0.62414	0.632119	0.626268	0.910128	0.92571	0.92289	0.908961	0.911483	0.920236	0.914748	0.913361	0.91305	0.913577	0.756026	0.740779	0.745487	0.750544	0.75012	0.735597	0.745729	0.741548	0.747046	0.743119
vertebrate	invertebrate	Vote	0.5	0.753816	0.001763	0.795657	0.00344	0.774103	0.001148	0.748926	0.758307	0.760813	0.754331	0.752993	0.753713	0.752147	0.742849	0.761622	0.752457	0.810537	0.794176	0.79623	0.793988	0.795349	0.787726	0.801745	0.806884	0.771114	0.798816	0.778514	0.775827	0.778119	0.773652	0.773592	0.770344	0.776155	0.773544	0.766339	0.774944
vertebrate	invertebrate	Vote	0.75	0.88562	0.003189	0.582641	0.005087	0.702653	0.00287	0.894597	0.885392	0.883081	0.866366	0.889294	0.900696	0.87637	0.884473	0.880268	0.895668	0.569094	0.591477	0.591032	0.602223	0.567442	0.557919	0.606351	0.590723	0.578886	0.571267	0.695652	0.709188	0.708127	0.71054	0.692813	0.689031	0.716774	0.708352	0.698452	0.697598
vertebrate	invertebrate	Vote	0.9	0.949044	0.002349	0.387801	0.009144	0.549958	0.008857	0.955872	0.956522	0.94006	0.945175	0.944682	0.951278	0.951655	0.943505	0.94011	0.961583	0.396676	0.35625	0.445666	0.368429	0.384738	0.401265	0.366042	0.406797	0.402786	0.349359	0.560677	0.519147	0.604669	0.53019	0.546788	0.56444	0.528719	0.568488	0.56395	0.512513
vertebrate	invertebrate	BLASTp RBHs	NA	0.672798	0.001718	0.630647	0.001666	0.651021	0.0012	0.677861	0.672254	0.675627	0.68008	0.67002	0.661081	0.677459	0.669637	0.671413	0.672552	0.634033	0.626705	0.642439	0.626015	0.629215	0.629348	0.625519	0.635648	0.629179	0.628366	0.655215	0.64868	0.658615	0.651929	0.648977	0.644824	0.650454	0.6522	0.64961	0.649708
vertebrate	invertebrate	eggNOG-COGs	NA	0.20398	0.000977	0.727789	0.002071	0.318643	0.001321	0.208002	0.206745	0.207641	0.202874	0.202821	0.203559	0.204139	0.199299	0.199301	0.205415	0.728694	0.727983	0.738826	0.720046	0.735756	0.72837	0.732227	0.721704	0.719062	0.725222	0.323626	0.322033	0.324175	0.316558	0.317985	0.318192	0.319269	0.312344	0.312098	0.320149
vertebrate	invertebrate	eggNOG-KOGs	NA	0.161824	0.0006	0.938537	0.001046	0.276047	0.00088	0.164642	0.162311	0.163275	0.162338	0.160143	0.161224	0.16245	0.158903	0.159293	0.163663	0.939287	0.935938	0.945309	0.938595	0.938372	0.939494	0.937634	0.934364	0.941789	0.934583	0.280174	0.276645	0.278455	0.276801	0.273594	0.275219	0.276921	0.271613	0.272496	0.278547
vertebrate	invertebrate	eggNOG-NOGs	NA	0.54004	0.001583	0.780658	0.001402	0.638423	0.001441	0.54744	0.54345	0.545779	0.540307	0.540516	0.534513	0.541589	0.531749	0.535129	0.53993	0.780251	0.780824	0.78652	0.776321	0.78532	0.776804	0.787012	0.776838	0.775073	0.781616	0.643434	0.640863	0.644399	0.637161	0.640318	0.633275	0.641633	0.631342	0.63313	0.638673
vertebrate	invertebrate	Ensembl Compara	NA	0.573852	0.001141	0.837659	0.000386	0.681096	0.000793	0.575537	0.577984	0.571707	0.578569	0.573303	0.570267	0.574547	0.567141	0.572474	0.57699	0.83716	0.839063	0.838498	0.836159	0.838372	0.836878	0.839508	0.837806	0.83739	0.835754	0.682123	0.684473	0.679866	0.683913	0.680952	0.678316	0.682204	0.676401	0.680043	0.682674
vertebrate	invertebrate	Hieranoid	NA	0.468916	0.001938	0.400834	0.001596	0.432204	0.001661	0.480554	0.471376	0.463313	0.47441	0.472669	0.464497	0.46642	0.463185	0.461408	0.471327	0.40555	0.4	0.398543	0.406753	0.409738	0.395803	0.397368	0.394545	0.397947	0.402087	0.439878	0.432765	0.428495	0.437984	0.43896	0.427407	0.429134	0.426118	0.427334	0.433962
vertebrate	invertebrate	HomoloGene	NA	0.525741	0.002064	0.539927	0.000915	0.532722	0.001256	0.538537	0.526051	0.518718	0.52644	0.526256	0.52348	0.531433	0.515917	0.521095	0.529485	0.540358	0.534943	0.536199	0.538966	0.54186	0.543116	0.544128	0.538944	0.541496	0.539264	0.539446	0.53046	0.527314	0.532629	0.533944	0.533117	0.537706	0.527179	0.531099	0.53433
vertebrate	invertebrate	InParanoid	NA	0.579591	0.001959	0.789879	0.001184	0.668574	0.001486	0.588266	0.582298	0.584172	0.589855	0.576769	0.574018	0.577715	0.576167	0.571989	0.574662	0.792365	0.785938	0.795802	0.790284	0.793895	0.787439	0.786869	0.790548	0.791642	0.784012	0.67523	0.668964	0.673759	0.675516	0.668135	0.664	0.666263	0.666544	0.664124	0.663208
vertebrate	invertebrate	Isobase	NA	0.616148	0.00295	0.471264	0.001408	0.534039	0.001841	0.611332	0.616592	0.628883	0.624506	0.615812	0.609387	0.619872	0.599135	0.608704	0.627254	0.475701	0.46875	0.476938	0.472717	0.467587	0.473987	0.471177	0.464557	0.465543	0.47568	0.535055	0.532602	0.542472	0.538112	0.53156	0.533226	0.535392	0.523332	0.527584	0.541052
vertebrate	invertebrate	IsoRankN-PPI	NA	0.627936	0.002446	0.690905	0.00149	0.657906	0.001886	0.629131	0.629857	0.629018	0.624433	0.622368	0.622666	0.630934	0.624392	0.61945	0.647113	0.691788	0.686222	0.695845	0.685995	0.69157	0.685398	0.692033	0.69297	0.68739	0.699845	0.658973	0.656832	0.660746	0.653768	0.655146	0.652528	0.660072	0.656896	0.651654	0.672446
vertebrate	invertebrate	IsoRankN2-GI	NA	0.527509	0.003226	0.392948	0.001857	0.450376	0.002238	0.528454	0.529274	0.525695	0.534983	0.528874	0.522359	0.532073	0.523938	0.504771	0.544664	0.397662	0.386506	0.394402	0.394358	0.395349	0.38948	0.398655	0.395858	0.380059	0.397152	0.453822	0.446761	0.450681	0.454031	0.452466	0.446237	0.455802	0.45098	0.433626	0.459356
vertebrate	invertebrate	metaPhOrs	NA	0.570118	0.001758	0.860626	0.001555	0.685858	0.001333	0.57785	0.577921	0.567718	0.570504	0.56611	0.568792	0.573359	0.567061	0.559658	0.572208	0.870968	0.854403	0.861345	0.854253	0.861919	0.859155	0.861965	0.860268	0.864516	0.857465	0.694758	0.689477	0.684366	0.684123	0.683377	0.684452	0.688646	0.683549	0.679458	0.686379
vertebrate	invertebrate	OMA	NA	0.535996	0.00226	0.573701	0.001376	0.554191	0.001616	0.546961	0.540316	0.539449	0.530737	0.531561	0.525634	0.54522	0.531447	0.5297	0.53893	0.576701	0.573011	0.581893	0.570737	0.566715	0.571716	0.57431	0.578034	0.570088	0.573805	0.561437	0.556184	0.559868	0.55001	0.548575	0.547708	0.559387	0.553762	0.549153	0.555821
vertebrate	invertebrate	OrthoDB	NA	0.473326	0.00157	0.707529	0.001843	0.567186	0.001397	0.481453	0.474315	0.476935	0.471381	0.478078	0.471671	0.467605	0.469545	0.465837	0.47644	0.709396	0.702983	0.714551	0.702807	0.711628	0.714286	0.698899	0.702742	0.713783	0.704215	0.573609	0.566442	0.572049	0.564287	0.571929	0.568162	0.560321	0.562949	0.563752	0.568356
vertebrate	invertebrate	OrthoMCL	NA	0.605352	0.001317	0.864419	0.001236	0.712048	0.001176	0.609698	0.610122	0.610434	0.607608	0.60703	0.599382	0.602406	0.60382	0.6	0.603017	0.864347	0.866477	0.872198	0.864796	0.863517	0.863754	0.866686	0.86231	0.86349	0.856619	0.715027	0.716046	0.718208	0.71374	0.712906	0.707683	0.710775	0.710278	0.708025	0.707787
vertebrate	invertebrate	PANTHER	NA	0.554878	0.00158	1	0	0.713713	0.001311	0.559152	0.554156	0.556766	0.560937	0.554928	0.554246	0.554006	0.550594	0.543946	0.560047	1	1	1	1	1	1	1	1	1	1	0.717252	0.713128	0.715285	0.718718	0.713767	0.713202	0.713004	0.710172	0.704618	0.717988
vertebrate	invertebrate	Roundup	NA	0.710768	0.001157	0.710582	0.002062	0.710663	0.001351	0.71637	0.707774	0.715603	0.712757	0.707314	0.707417	0.711596	0.705533	0.711513	0.711805	0.719397	0.703551	0.720406	0.702094	0.709884	0.716873	0.708339	0.710473	0.704106	0.710701	0.71788	0.705656	0.717996	0.707385	0.708596	0.712114	0.709964	0.707994	0.70779	0.711252
vertebrate	invertebrate	TreeFam	NA	0.608316	0.001296	0.818096	0.00136	0.697772	0.001117	0.608446	0.614339	0.612602	0.609738	0.604924	0.60478	0.613163	0.604461	0.60265	0.608058	0.821947	0.821591	0.824647	0.815358	0.810756	0.818339	0.816907	0.818261	0.820381	0.812773	0.699263	0.703008	0.702982	0.697714	0.692876	0.695535	0.700521	0.695297	0.694858	0.695668
vertebrate	vertebrate	SVM	0.1	0.727873	0.005701	0.993865	0.00032	0.840201	0.003725	0.704096	0.71933	0.743535	0.734317	0.732956	0.756373	0.740196	0.725308	0.726388	0.69623	0.994301	0.995033	0.993064	0.992397	0.994317	0.992293	0.993421	0.994752	0.994131	0.994936	0.824405	0.835012	0.850373	0.84407	0.843863	0.858419	0.848315	0.838926	0.839427	0.819203
vertebrate	vertebrate	SVM	0.25	0.880371	0.001841	0.979173	0.000693	0.927138	0.001099	0.878308	0.887459	0.874257	0.88448	0.885696	0.872004	0.88677	0.87364	0.88295	0.878141	0.978914	0.98027	0.978202	0.975326	0.980821	0.97877	0.977832	0.979716	0.983682	0.978197	0.925886	0.931559	0.923313	0.927685	0.930835	0.922307	0.930078	0.923643	0.930598	0.925472
vertebrate	vertebrate	SVM	0.5	0.93676	0.001384	0.951753	0.001724	0.944179	0.00074	0.939506	0.933172	0.931708	0.938308	0.937675	0.935299	0.930867	0.936298	0.938999	0.945771	0.942584	0.959437	0.952017	0.946923	0.951129	0.950124	0.957094	0.952766	0.958488	0.946969	0.941043	0.946122	0.941753	0.942596	0.944354	0.942653	0.943798	0.94446	0.948643	0.94637
vertebrate	vertebrate	SVM	0.75	0.967991	0.001037	0.903003	0.002438	0.934342	0.001039	0.970456	0.968142	0.96503	0.966867	0.972337	0.970667	0.962378	0.971796	0.96702	0.965213	0.89386	0.905629	0.898372	0.900014	0.898849	0.895012	0.914617	0.899291	0.914973	0.909411	0.930584	0.935843	0.930509	0.932244	0.93415	0.931306	0.93789	0.934139	0.940277	0.936481
vertebrate	vertebrate	SVM	0.9	0.982934	0.000652	0.824948	0.003601	0.896996	0.002083	0.98145	0.982539	0.982164	0.982744	0.986371	0.986582	0.981481	0.98321	0.98268	0.980116	0.829178	0.830712	0.810616	0.825133	0.82256	0.812564	0.81107	0.847234	0.828371	0.832044	0.898911	0.900269	0.888182	0.897068	0.897049	0.891157	0.888175	0.910171	0.898951	0.90003
vertebrate	vertebrate	Vote	0.1	0.808699	0.00947	0.981662	0.000751	0.886524	0.005496	0.834732	0.839858	0.828411	0.773348	0.770505	0.826076	0.777037	0.834883	0.776374	0.825767	0.977917	0.982616	0.980609	0.982355	0.984941	0.979351	0.98341	0.980426	0.98497	0.980025	0.900669	0.905646	0.898107	0.865411	0.864626	0.896208	0.868127	0.90182	0.86832	0.896308
vertebrate	vertebrate	Vote	0.25	0.868582	0.002441	0.972153	0.00078	0.917431	0.001212	0.861925	0.866357	0.854058	0.872181	0.860153	0.872906	0.875693	0.877294	0.875306	0.869949	0.972076	0.976683	0.974098	0.971023	0.974286	0.969754	0.971253	0.969504	0.973662	0.969194	0.913693	0.918218	0.910137	0.918952	0.913669	0.918785	0.921001	0.921097	0.921868	0.916894
vertebrate	vertebrate	Vote	0.5	0.909886	0.001954	0.947837	0.001457	0.928451	0.000781	0.906853	0.907826	0.89847	0.904983	0.915908	0.905456	0.913001	0.915737	0.918223	0.912405	0.944579	0.953918	0.955697	0.95094	0.943884	0.948379	0.944079	0.943404	0.9499	0.943593	0.925331	0.930301	0.9262	0.927392	0.929686	0.92642	0.92828	0.929365	0.933793	0.927737
vertebrate	vertebrate	Vote	0.75	0.94898	0.001359	0.890865	0.002536	0.918972	0.001029	0.950631	0.947445	0.950563	0.952219	0.944026	0.952961	0.941389	0.951916	0.953865	0.944783	0.88061	0.892936	0.884501	0.886243	0.908084	0.886724	0.895881	0.884539	0.893788	0.895344	0.914281	0.919383	0.916343	0.918047	0.925706	0.91865	0.918071	0.916991	0.92285	0.919399
vertebrate	vertebrate	Vote	0.9	0.974947	0.001399	0.793985	0.009117	0.874886	0.005189	0.984197	0.975471	0.976853	0.971977	0.973999	0.967406	0.977561	0.976469	0.973612	0.971924	0.727597	0.806567	0.770559	0.806054	0.808922	0.824342	0.772597	0.806383	0.813341	0.803489	0.836664	0.883015	0.861529	0.881274	0.883818	0.890163	0.863077	0.883313	0.886289	0.879717
vertebrate	vertebrate	BLASTp RBHs	NA	0.542114	0.002506	0.455367	0.001192	0.494954	0.00158	0.54305	0.551174	0.538772	0.531751	0.54638	0.530728	0.549553	0.552797	0.541603	0.535333	0.459182	0.453228	0.453362	0.456462	0.457735	0.448306	0.456808	0.461135	0.455626	0.451822	0.497607	0.497426	0.49239	0.491239	0.498145	0.486048	0.498907	0.502823	0.494908	0.490045
vertebrate	vertebrate	eggNOG-COGs	NA	0.118612	0.000534	0.706411	0.001828	0.203113	0.000784	0.117603	0.122097	0.120367	0.117181	0.118746	0.116234	0.118496	0.117416	0.119082	0.118901	0.697108	0.699917	0.711111	0.709224	0.707771	0.708594	0.709382	0.699149	0.715001	0.70685	0.201254	0.207923	0.205885	0.201131	0.203372	0.199709	0.203071	0.201065	0.204161	0.203561
vertebrate	vertebrate	eggNOG-KOGs	NA	0.03823	0.000171	0.87753	0.001267	0.073268	0.000315	0.038098	0.039358	0.038427	0.037513	0.038366	0.037444	0.038081	0.038287	0.038166	0.038563	0.875623	0.878587	0.878839	0.868455	0.880807	0.87669	0.880149	0.877163	0.883338	0.875651	0.073019	0.07534	0.073635	0.071919	0.073529	0.07182	0.073002	0.073372	0.073171	0.073873
vertebrate	vertebrate	eggNOG-NOGs	NA	0.445435	0.001514	0.942536	0.001091	0.604949	0.001325	0.445107	0.456522	0.447731	0.439716	0.44739	0.440963	0.445555	0.441231	0.446392	0.443746	0.935176	0.938742	0.942675	0.942763	0.942321	0.943289	0.943936	0.945674	0.94761	0.943171	0.603143	0.614301	0.60711	0.599717	0.606723	0.600982	0.605366	0.601715	0.606894	0.603538
vertebrate	vertebrate	Ensembl Compara	NA	0.828564	0.001026	0.938332	0.001121	0.88003	0.000575	0.831307	0.835451	0.827474	0.829798	0.829104	0.823387	0.827459	0.828186	0.827729	0.825747	0.935176	0.934465	0.939561	0.937168	0.942179	0.940963	0.933495	0.939433	0.944317	0.936559	0.880188	0.882188	0.879963	0.880221	0.882032	0.878257	0.877285	0.880308	0.882188	0.877669
vertebrate	vertebrate	Hieranoid	NA	0.597217	0.002216	0.426487	0.001607	0.497595	0.001545	0.60227	0.611014	0.595553	0.598497	0.594817	0.583201	0.593901	0.596719	0.596279	0.599922	0.42328	0.433223	0.420807	0.422751	0.430459	0.426058	0.420624	0.423121	0.431291	0.433254	0.497155	0.506983	0.493158	0.495502	0.499464	0.492396	0.492465	0.495145	0.50054	0.503145
vertebrate	vertebrate	HomoloGene	NA	0.845774	0.001746	0.89008	0.001074	0.867356	0.001292	0.845233	0.858579	0.842316	0.843562	0.83748	0.844906	0.844965	0.845129	0.850476	0.845093	0.885454	0.895419	0.891437	0.887247	0.889473	0.886433	0.891733	0.890922	0.89479	0.887889	0.864876	0.876612	0.866181	0.864854	0.862694	0.865172	0.86772	0.867422	0.87207	0.865962
vertebrate	vertebrate	InParanoid	NA	0.834931	0.001543	0.911268	0.000845	0.871421	0.000826	0.830257	0.844976	0.83144	0.837292	0.834028	0.833934	0.827734	0.835778	0.839337	0.834536	0.910101	0.906181	0.911819	0.915364	0.909504	0.909117	0.912614	0.913191	0.913828	0.910958	0.868348	0.874509	0.869777	0.874589	0.870133	0.869904	0.868104	0.872772	0.875	0.871074
vertebrate	vertebrate	Isobase	NA	0.573011	0.003156	0.253727	0.001329	0.351704	0.001746	0.561297	0.590851	0.578451	0.571337	0.572379	0.564721	0.557867	0.577168	0.582637	0.573405	0.249181	0.254829	0.251522	0.255057	0.256713	0.251854	0.245423	0.256738	0.259376	0.256576	0.345141	0.356083	0.350597	0.352673	0.354453	0.348351	0.340882	0.35539	0.358954	0.354519
vertebrate	vertebrate	IsoRankN-PPI	NA	0.437304	0.002026	0.499456	0.00161	0.466295	0.001549	0.442428	0.441148	0.436115	0.434094	0.434052	0.422453	0.438148	0.445633	0.44121	0.437759	0.503633	0.494343	0.501486	0.499354	0.495099	0.496292	0.50758	0.50227	0.503292	0.491208	0.471051	0.466233	0.466522	0.464443	0.46257	0.456405	0.470315	0.472259	0.470211	0.462946
vertebrate	vertebrate	IsoRankN2-GI	NA	0.058479	0.001197	0.029646	0.000499	0.039342	0.000704	0.064077	0.061885	0.053385	0.056856	0.058072	0.052879	0.061247	0.06225	0.057321	0.056821	0.032198	0.030353	0.027459	0.029264	0.029692	0.027774	0.031465	0.030922	0.028915	0.028415	0.04286	0.040729	0.036265	0.03864	0.039293	0.036419	0.041572	0.041319	0.03844	0.037884
vertebrate	vertebrate	metaPhOrs	NA	0.750523	0.001789	0.882412	0.000888	0.811129	0.001099	0.751178	0.760057	0.738259	0.746385	0.753044	0.748864	0.748936	0.753829	0.752097	0.752575	0.885596	0.881071	0.881104	0.881079	0.878534	0.886724	0.881007	0.879574	0.885485	0.88395	0.812868	0.816102	0.803381	0.808158	0.810963	0.811984	0.809621	0.811862	0.813359	0.812989
vertebrate	vertebrate	OMA	NA	0.816064	0.001773	0.851147	0.001525	0.833224	0.001256	0.815135	0.828782	0.812382	0.813481	0.818554	0.811744	0.822299	0.813777	0.813235	0.811254	0.845562	0.854167	0.850672	0.855257	0.852394	0.858368	0.849113	0.852908	0.851417	0.841609	0.83007	0.841283	0.831086	0.833846	0.835131	0.834405	0.835491	0.832883	0.831888	0.826153
vertebrate	vertebrate	OrthoDB	NA	0.193851	0.000809	0.927222	0.000705	0.320656	0.001125	0.194304	0.197889	0.195736	0.192499	0.194432	0.187898	0.194316	0.194105	0.19298	0.19435	0.923351	0.928808	0.929087	0.926266	0.929678	0.925694	0.928919	0.927518	0.928715	0.924181	0.321048	0.326266	0.32335	0.318754	0.321604	0.312388	0.321399	0.321027	0.319559	0.321161
vertebrate	vertebrate	OrthoMCL	NA	0.46526	0.001152	0.925333	0.001071	0.619183	0.001138	0.468133	0.473126	0.465795	0.464037	0.466796	0.45941	0.464631	0.463177	0.464659	0.462835	0.921926	0.929084	0.923284	0.926409	0.924705	0.920023	0.929062	0.922411	0.929717	0.926713	0.620958	0.626973	0.619204	0.618345	0.620407	0.612814	0.619463	0.61669	0.619634	0.617345
vertebrate	vertebrate	PANTHER	NA	0.764808	0.001372	1	0	0.866726	0.000882	0.767104	0.772132	0.766435	0.758707	0.764444	0.756712	0.766919	0.765306	0.76517	0.765149	1	1	1	1	1	1	1	1	1	1	0.868205	0.871416	0.867776	0.862801	0.866498	0.86151	0.868086	0.867052	0.866965	0.866951
vertebrate	vertebrate	Roundup	NA	0.882304	0.001324	0.89285	0.000824	0.88754	0.00082	0.885852	0.890782	0.880061	0.87786	0.88019	0.881097	0.883242	0.877041	0.885832	0.881085	0.891153	0.894592	0.892144	0.897002	0.894445	0.887887	0.894737	0.891348	0.894074	0.891124	0.888494	0.892683	0.886062	0.887328	0.88726	0.884479	0.888952	0.884136	0.889934	0.886076
vertebrate	vertebrate	TreeFam	NA	0.782957	0.00146	0.929423	0.000675	0.849918	0.000889	0.785585	0.792977	0.781602	0.780072	0.780427	0.776552	0.782059	0.782261	0.787432	0.780606	0.927055	0.928532	0.932059	0.926553	0.930104	0.931365	0.928919	0.929504	0.932723	0.927416	0.850477	0.855418	0.850226	0.847026	0.848717	0.846942	0.849186	0.849549	0.853941	0.847702
all	all	SVM	0.1	0.545978	0.005958	0.994744	0.000176	0.704832	0.004979	0.569917	0.536945	0.556016	0.516611	0.570089	0.54301	0.532216	0.552044	0.560432	0.5225	0.995064	0.995868	0.99417	0.99447	0.99457	0.993951	0.994714	0.995326	0.994657	0.99465	0.724742	0.697706	0.713172	0.679982	0.72475	0.702328	0.693421	0.71019	0.716921	0.685106
all	all	SVM	0.25	0.765751	0.002929	0.960958	0.001095	0.852277	0.001494	0.770469	0.768228	0.764901	0.770437	0.761825	0.749888	0.776745	0.754342	0.761365	0.779305	0.959942	0.963063	0.963688	0.955565	0.962052	0.965382	0.957588	0.962223	0.963948	0.95613	0.854832	0.854682	0.852864	0.853073	0.850311	0.844098	0.857738	0.845695	0.850763	0.858709
all	all	SVM	0.5	0.877969	0.00078	0.903721	0.000776	0.890655	0.000449	0.881381	0.878429	0.880316	0.877014	0.878108	0.876464	0.874118	0.875954	0.876362	0.881543	0.901405	0.906092	0.903802	0.899816	0.904811	0.900714	0.90696	0.904277	0.906264	0.903072	0.891281	0.892046	0.891905	0.888268	0.891259	0.888423	0.890236	0.88989	0.891062	0.892178
all	all	SVM	0.75	0.936283	0.000578	0.825399	0.001906	0.877336	0.000881	0.935832	0.939301	0.935222	0.935337	0.938255	0.938138	0.935961	0.936781	0.933425	0.934579	0.82787	0.820572	0.830735	0.824805	0.823229	0.815778	0.825575	0.818799	0.832228	0.834403	0.878547	0.875931	0.879887	0.8766	0.876986	0.87269	0.877309	0.873826	0.879926	0.881655
all	all	SVM	0.9	0.965206	0.000634	0.71537	0.003188	0.821674	0.001957	0.96281	0.966144	0.963262	0.965672	0.968531	0.967065	0.965352	0.966517	0.964465	0.962245	0.724149	0.721781	0.717807	0.711716	0.715709	0.702851	0.704388	0.704187	0.71641	0.734705	0.826597	0.826274	0.822615	0.819469	0.823145	0.814056	0.814477	0.814757	0.822134	0.83322
all	all	Vote	0.1	0.59345	0.003058	0.973181	0.000621	0.737247	0.002257	0.593921	0.60824	0.588631	0.587253	0.585093	0.585239	0.591131	0.59559	0.586748	0.612649	0.973231	0.974144	0.976426	0.972284	0.973871	0.973039	0.97198	0.972019	0.975407	0.969411	0.737673	0.748887	0.734484	0.732239	0.731004	0.730884	0.735159	0.738609	0.732729	0.750804
all	all	Vote	0.25	0.7278	0.001717	0.941695	0.000966	0.821027	0.000881	0.731963	0.72407	0.720286	0.734352	0.734671	0.720674	0.725654	0.725895	0.733106	0.727326	0.939944	0.948413	0.945501	0.938211	0.940011	0.941638	0.941922	0.941414	0.940063	0.939829	0.823018	0.821195	0.817669	0.823858	0.824753	0.81647	0.819764	0.819725	0.823785	0.820034
all	all	Vote	0.5	0.82551	0.001511	0.870579	0.001491	0.847424	0.000537	0.820466	0.82787	0.824	0.825861	0.830516	0.8239	0.826531	0.816399	0.83323	0.826324	0.874256	0.874413	0.874651	0.868858	0.869354	0.867319	0.870534	0.877193	0.86107	0.868139	0.846507	0.850505	0.848571	0.846814	0.849491	0.845052	0.847962	0.845705	0.846921	0.846716
all	all	Vote	0.75	0.918642	0.001751	0.731662	0.002973	0.814498	0.001249	0.923171	0.917543	0.914576	0.910257	0.920968	0.927374	0.910828	0.92161	0.917624	0.922474	0.717061	0.737745	0.736819	0.739559	0.731809	0.718937	0.746736	0.727174	0.73508	0.725705	0.807166	0.817879	0.81613	0.816077	0.815564	0.80996	0.82066	0.812927	0.816271	0.812344
all	all	Vote	0.9	0.964956	0.001303	0.579134	0.005445	0.723668	0.003938	0.972703	0.968072	0.960415	0.960747	0.964376	0.960131	0.968018	0.965145	0.962544	0.967405	0.547969	0.569461	0.598099	0.578793	0.584552	0.604337	0.560912	0.583301	0.592287	0.571626	0.70102	0.717096	0.737142	0.72239	0.727895	0.741776	0.710265	0.727142	0.733331	0.718626
all	all	BLASTp RBHs	NA	0.632672	0.001028	0.566799	0.000791	0.597921	0.000628	0.630753	0.634968	0.634504	0.634102	0.633788	0.631377	0.638378	0.633	0.627889	0.627958	0.566174	0.565956	0.562405	0.567829	0.570543	0.566052	0.566165	0.569943	0.568668	0.56426	0.596721	0.598479	0.596283	0.599138	0.600505	0.596933	0.600107	0.599819	0.596813	0.594407
all	all	eggNOG-COGs	NA	0.158829	0.000241	0.719612	0.000813	0.260222	0.000325	0.158426	0.158856	0.159603	0.159673	0.158246	0.158239	0.158777	0.1584	0.157857	0.160214	0.718794	0.720395	0.714502	0.721213	0.719044	0.718632	0.716886	0.722655	0.721734	0.722268	0.259628	0.26031	0.260922	0.26146	0.259404	0.259367	0.259975	0.259844	0.259054	0.262255
all	all	eggNOG-KOGs	NA	0.069473	0.000113	0.912305	0.000638	0.129114	0.000195	0.069035	0.069281	0.070061	0.069597	0.069261	0.069521	0.069848	0.06935	0.06898	0.069798	0.909856	0.909577	0.912456	0.910236	0.912485	0.915226	0.911969	0.91538	0.912937	0.912928	0.128332	0.128756	0.130129	0.129308	0.128749	0.129226	0.129757	0.128931	0.128269	0.129681
all	all	eggNOG-NOGs	NA	0.495816	0.000832	0.852338	0.00101	0.626932	0.000806	0.494625	0.497804	0.499871	0.492594	0.492369	0.495457	0.495922	0.495446	0.494294	0.499777	0.853564	0.85097	0.855356	0.8463	0.851691	0.848696	0.853071	0.857498	0.85374	0.852496	0.626313	0.62815	0.63099	0.622726	0.623999	0.625661	0.627219	0.628029	0.626095	0.630136
all	all	Ensembl Compara	NA	0.682437	0.000456	0.881529	0.000749	0.769309	0.00042	0.683219	0.680455	0.684247	0.682157	0.681314	0.684304	0.683908	0.681505	0.680701	0.682557	0.885057	0.879287	0.883401	0.880927	0.883143	0.881036	0.879866	0.883216	0.882311	0.877049	0.771149	0.767198	0.771173	0.768904	0.769209	0.770308	0.769609	0.769359	0.768504	0.767676
all	all	Hieranoid	NA	0.516282	0.001199	0.421442	0.001162	0.46406	0.001044	0.513263	0.51824	0.5199	0.523798	0.511895	0.515323	0.516402	0.511213	0.515689	0.517101	0.416932	0.420363	0.422436	0.427043	0.419549	0.419404	0.423787	0.420421	0.427352	0.417136	0.46011	0.464198	0.466128	0.470498	0.461144	0.462442	0.465533	0.461393	0.467383	0.46177
all	all	HomoloGene	NA	0.667353	0.00089	0.693453	0.000828	0.680151	0.000782	0.669482	0.667915	0.668858	0.669454	0.662177	0.667323	0.670128	0.668401	0.662432	0.667356	0.692273	0.692523	0.693911	0.694372	0.688295	0.691714	0.697485	0.696937	0.693098	0.693919	0.680687	0.679996	0.681154	0.681685	0.674984	0.6793	0.683533	0.682371	0.677418	0.680378
all	all	InParanoid	NA	0.680733	0.000838	0.83797	0.00097	0.751206	0.000525	0.67866	0.683464	0.680205	0.685609	0.678314	0.679892	0.679503	0.677395	0.6836	0.68069	0.834502	0.837162	0.838871	0.833259	0.835198	0.838362	0.839674	0.843523	0.840642	0.838512	0.748556	0.752545	0.751252	0.752257	0.748625	0.750857	0.751145	0.751386	0.754031	0.751403
all	all	Isobase	NA	0.613294	0.001415	0.40682	0.001384	0.489153	0.001296	0.611793	0.610971	0.609775	0.610397	0.614946	0.6104	0.624711	0.615935	0.611976	0.612041	0.406796	0.401845	0.403487	0.402861	0.413476	0.40435	0.409315	0.411934	0.411429	0.402708	0.488666	0.484818	0.485632	0.485375	0.494477	0.486455	0.494578	0.49369	0.492053	0.485783
all	all	IsoRankN-PPI	NA	0.549694	0.001417	0.61411	0.00131	0.580116	0.001298	0.544067	0.553758	0.545455	0.545136	0.553818	0.549551	0.55802	0.549543	0.547098	0.550494	0.611182	0.61419	0.608262	0.610116	0.620341	0.616189	0.618428	0.618315	0.61008	0.613997	0.575675	0.582411	0.575149	0.575798	0.585195	0.580965	0.586673	0.581904	0.576875	0.580514
all	all	IsoRankN2-GI	NA	0.390299	0.00169	0.263778	0.001488	0.314791	0.001504	0.387339	0.392456	0.388261	0.381364	0.400075	0.384911	0.395546	0.391975	0.389039	0.392024	0.260168	0.260197	0.264907	0.257011	0.272966	0.261976	0.264914	0.267454	0.267544	0.260647	0.311265	0.312926	0.314936	0.307076	0.324517	0.311762	0.317311	0.317958	0.317051	0.313113
all	all	metaPhOrs	NA	0.652388	0.001089	0.871727	0.000656	0.746268	0.000694	0.655348	0.658149	0.654547	0.649267	0.651035	0.654032	0.654142	0.64799	0.647579	0.651787	0.867461	0.870315	0.871021	0.871621	0.874193	0.872807	0.874684	0.872368	0.870562	0.872239	0.746632	0.749507	0.747425	0.74419	0.746289	0.747746	0.748506	0.743622	0.742694	0.746069
all	all	OMA	NA	0.658958	0.001211	0.691807	0.00156	0.674979	0.001261	0.664218	0.660813	0.662124	0.659992	0.651718	0.655622	0.663043	0.658453	0.656695	0.656902	0.6917	0.692014	0.696627	0.690574	0.682797	0.690374	0.697738	0.697447	0.693419	0.685376	0.67768	0.676054	0.678937	0.674937	0.666896	0.672549	0.679948	0.677389	0.674557	0.670837
all	all	OrthoDB	NA	0.270258	0.000687	0.78012	0.000917	0.401441	0.000831	0.269778	0.271319	0.273481	0.271913	0.266498	0.270282	0.269198	0.268715	0.268473	0.272924	0.780887	0.780274	0.782908	0.780591	0.775491	0.779295	0.774709	0.782961	0.781701	0.782383	0.401015	0.402633	0.405363	0.40333	0.396678	0.40136	0.399557	0.400111	0.399678	0.40468
all	all	OrthoMCL	NA	0.539958	0.001145	0.894458	0.000702	0.673395	0.0009	0.538341	0.541802	0.544556	0.543923	0.532715	0.540514	0.542303	0.537496	0.536864	0.541072	0.896914	0.893223	0.893949	0.891308	0.892092	0.898259	0.895602	0.896043	0.894382	0.892805	0.672836	0.674483	0.676821	0.675575	0.667081	0.67491	0.675549	0.671931	0.67097	0.673798
all	all	PANTHER	NA	0.644602	0.000684	1	0	0.783899	0.000506	0.644401	0.645115	0.647764	0.646491	0.644727	0.644375	0.647225	0.641661	0.641633	0.642633	1	1	1	1	1	1	1	1	1	1	0.783751	0.784279	0.786234	0.785295	0.783992	0.783732	0.785837	0.781722	0.781701	0.782443
all	all	Roundup	NA	0.794718	0.001007	0.796739	0.000849	0.795721	0.000508	0.795652	0.797041	0.798003	0.79679	0.793391	0.798494	0.794276	0.791917	0.788046	0.79357	0.798036	0.791919	0.797751	0.795024	0.796586	0.798239	0.79272	0.799043	0.799936	0.79814	0.796843	0.794472	0.797877	0.795906	0.794985	0.798367	0.793497	0.795464	0.793946	0.795848
all	all	TreeFam	NA	0.686422	0.000724	0.863422	0.000734	0.764813	0.000633	0.688303	0.689687	0.688325	0.684011	0.683626	0.686723	0.688709	0.686061	0.683379	0.685397	0.863955	0.861724	0.866536	0.858771	0.862367	0.863431	0.866153	0.865348	0.863756	0.862178	0.766191	0.766167	0.767218	0.761493	0.762664	0.765005	0.767306	0.765345	0.763053	0.76369
