# Supplementary material for: WORMHOLE: Novel Least Diverged Ortholog Prediction through Machine Learning
Source: PLoS Comput Biol. 2016 Nov 3;12(11):e1005182. doi: 10.1371/journal.pcbi.1005182 (PMC5094675; doi:10.1371/journal.pcbi.1005182)
Supplement: S3 Table — Values represent LDO predictions made by WORMHOLE SVMs with a WORMHOLE score threshold of 0.5. SVM = support vector machine, P = precision, R = recall, F = harmonic mean of precision and recall. (XLSX) [file pcbi.1005182.s003.xlsx]

## Sheet: S3 Table
S3 Table. Performance of WORMHOLE SVMs trained on one query and target species when tested on each other species pair. Values represent LDO predictions made by WORMHOLE SVMs with a WORMHOLE score threshold of 0.5. SVM = support vector machine, P = precision, R = recall, F = harmonic mean of precision and recall.
Training Query Species	Training Target Species	Test Query Species	Test Query Species	P	R	F
yeast	worm	yeast	worm	0.827692	0.934955	0.87806
yeast	worm	yeast	fly	0.826749	0.940984	0.880175
yeast	worm	yeast	fish	0.675594	0.893267	0.76933
yeast	worm	yeast	human	0.723755	0.931572	0.814618
yeast	worm	yeast	mouse	0.724654	0.92247	0.811683
yeast	worm	worm	yeast	0.847435	0.934955	0.889046
yeast	worm	worm	fly	0.821172	0.935074	0.874429
yeast	worm	worm	fish	0.579698	0.864119	0.693894
yeast	worm	worm	human	0.64492	0.911663	0.755436
yeast	worm	worm	mouse	0.659159	0.905155	0.762815
yeast	worm	fly	yeast	0.856351	0.940984	0.896675
yeast	worm	fly	worm	0.849598	0.935059	0.890282
yeast	worm	fly	fish	0.607148	0.88239	0.719339
yeast	worm	fly	human	0.643059	0.925336	0.758796
yeast	worm	fly	mouse	0.629411	0.923789	0.748703
yeast	worm	fish	yeast	0.858581	0.893267	0.875581
yeast	worm	fish	worm	0.831305	0.864119	0.847395
yeast	worm	fish	fly	0.84271	0.88239	0.862094
yeast	worm	fish	human	0.899654	0.934491	0.916742
yeast	worm	fish	mouse	0.893329	0.936529	0.914419
yeast	worm	human	yeast	0.861434	0.931572	0.895131
yeast	worm	human	worm	0.825866	0.91186	0.866735
yeast	worm	human	fly	0.845457	0.925336	0.883595
yeast	worm	human	fish	0.798623	0.934491	0.861232
yeast	worm	human	mouse	0.957694	0.955625	0.956658
yeast	worm	mouse	yeast	0.861605	0.922434	0.890983
yeast	worm	mouse	worm	0.826915	0.905155	0.864268
yeast	worm	mouse	fly	0.843402	0.923971	0.88185
yeast	worm	mouse	fish	0.80268	0.936529	0.864454
yeast	worm	mouse	human	0.967338	0.955625	0.961446
yeast	fly	yeast	worm	0.842346	0.912612	0.876072
yeast	fly	yeast	fly	0.852107	0.928337	0.88859
yeast	fly	yeast	fish	0.702648	0.860349	0.773543
yeast	fly	yeast	human	0.742511	0.901689	0.814395
yeast	fly	yeast	mouse	0.75225	0.892293	0.816309
yeast	fly	worm	yeast	0.851715	0.912612	0.881112
yeast	fly	worm	fly	0.814035	0.895346	0.852757
yeast	fly	worm	fish	0.596574	0.828441	0.693644
yeast	fly	worm	human	0.676573	0.885097	0.766913
yeast	fly	worm	mouse	0.672952	0.874914	0.760757
yeast	fly	fly	yeast	0.853207	0.928337	0.889188
yeast	fly	fly	worm	0.856057	0.895322	0.87525
yeast	fly	fly	fish	0.63148	0.853885	0.726032
yeast	fly	fly	human	0.675104	0.891897	0.768504
yeast	fly	fly	mouse	0.668283	0.895825	0.765503
yeast	fly	fish	yeast	0.866834	0.860349	0.863579
yeast	fly	fish	worm	0.839272	0.828441	0.833821
yeast	fly	fish	fly	0.855149	0.853885	0.854517
yeast	fly	fish	human	0.904507	0.919255	0.911821
yeast	fly	fish	mouse	0.902262	0.918812	0.910462
yeast	fly	human	yeast	0.863184	0.901689	0.882017
yeast	fly	human	worm	0.82671	0.885288	0.854997
yeast	fly	human	fly	0.839188	0.891897	0.86474
yeast	fly	human	fish	0.820513	0.919255	0.867082
yeast	fly	human	mouse	0.96417	0.956345	0.960242
yeast	fly	mouse	yeast	0.854918	0.892243	0.873182
yeast	fly	mouse	worm	0.82716	0.874914	0.850367
yeast	fly	mouse	fly	0.841784	0.896002	0.868047
yeast	fly	mouse	fish	0.8257	0.918812	0.869771
yeast	fly	mouse	human	0.971672	0.956345	0.963948
yeast	fish	yeast	worm	0.809735	0.90864	0.856341
yeast	fish	yeast	fly	0.816854	0.917096	0.864078
yeast	fish	yeast	fish	0.662744	0.898753	0.762913
yeast	fish	yeast	human	0.716125	0.915548	0.803649
yeast	fish	yeast	mouse	0.706835	0.912256	0.796514
yeast	fish	worm	yeast	0.841379	0.90864	0.873717
yeast	fish	worm	fly	0.807391	0.937344	0.867528
yeast	fish	worm	fish	0.55388	0.892206	0.683466
yeast	fish	worm	human	0.638673	0.92311	0.75499
yeast	fish	worm	mouse	0.629531	0.919129	0.747253
yeast	fish	fly	yeast	0.842513	0.917096	0.878224
yeast	fish	fly	worm	0.822802	0.93733	0.87634
yeast	fish	fly	fish	0.580701	0.916174	0.710845
yeast	fish	fly	human	0.619324	0.94356	0.747809
yeast	fish	fly	mouse	0.603291	0.938558	0.734474
yeast	fish	fish	yeast	0.844424	0.898753	0.870742
yeast	fish	fish	worm	0.801364	0.892206	0.844349
yeast	fish	fish	fly	0.826476	0.916174	0.869017
yeast	fish	fish	human	0.88366	0.956813	0.918783
yeast	fish	fish	mouse	0.8755	0.957165	0.914513
yeast	fish	human	yeast	0.85587	0.915548	0.884704
yeast	fish	human	worm	0.807177	0.92331	0.861346
yeast	fish	human	fly	0.830944	0.94356	0.883679
yeast	fish	human	fish	0.773073	0.956813	0.855185
yeast	fish	human	mouse	0.953763	0.972053	0.962821
yeast	fish	mouse	yeast	0.856146	0.912216	0.883292
yeast	fish	mouse	worm	0.811817	0.919129	0.862147
yeast	fish	mouse	fly	0.82414	0.938743	0.877716
yeast	fish	mouse	fish	0.77666	0.957165	0.857516
yeast	fish	mouse	human	0.967557	0.972053	0.9698
yeast	human	yeast	worm	0.830349	0.921053	0.873352
yeast	human	yeast	fly	0.845137	0.927869	0.884572
yeast	human	yeast	fish	0.687845	0.869327	0.768011
yeast	human	yeast	human	0.737193	0.909918	0.814499
yeast	human	yeast	mouse	0.741092	0.907614	0.815943
yeast	human	worm	yeast	0.856022	0.921053	0.887348
yeast	human	worm	fly	0.825986	0.88899	0.856331
yeast	human	worm	fish	0.599523	0.826923	0.695097
yeast	human	worm	human	0.680087	0.879266	0.766956
yeast	human	worm	mouse	0.67845	0.870561	0.762593
yeast	human	fly	yeast	0.857205	0.927869	0.891138
yeast	human	fly	worm	0.849425	0.888965	0.868745
yeast	human	fly	fish	0.630039	0.85473	0.725383
yeast	human	fly	human	0.681744	0.890658	0.772323
yeast	human	fly	mouse	0.674534	0.883616	0.765047
yeast	human	fish	yeast	0.873684	0.869327	0.8715
yeast	human	fish	worm	0.854826	0.826923	0.840643
yeast	human	fish	fly	0.875243	0.85473	0.864865
yeast	human	fish	human	0.915975	0.909841	0.912897
yeast	human	fish	mouse	0.917831	0.91037	0.914085
yeast	human	human	yeast	0.867823	0.909918	0.888372
yeast	human	human	worm	0.834563	0.879456	0.856422
yeast	human	human	fly	0.851777	0.890658	0.870784
yeast	human	human	fish	0.819135	0.909841	0.862109
yeast	human	human	mouse	0.970743	0.968519	0.969629
yeast	human	mouse	yeast	0.869217	0.907571	0.88798
yeast	human	mouse	worm	0.840894	0.870561	0.855471
yeast	human	mouse	fly	0.859579	0.88379	0.871516
yeast	human	mouse	fish	0.824368	0.91037	0.865237
yeast	human	mouse	human	0.970743	0.968519	0.969629
yeast	mouse	yeast	worm	0.811443	0.929494	0.866466
yeast	mouse	yeast	fly	0.82817	0.93911	0.880158
yeast	mouse	yeast	fish	0.677677	0.890274	0.769562
yeast	mouse	yeast	human	0.716383	0.92984	0.809273
yeast	mouse	yeast	mouse	0.718234	0.928969	0.810121
yeast	mouse	worm	yeast	0.847826	0.929494	0.886784
yeast	mouse	worm	fly	0.813875	0.932123	0.868995
yeast	mouse	worm	fish	0.589686	0.870951	0.703238
yeast	mouse	worm	human	0.653811	0.915335	0.762779
yeast	mouse	worm	mouse	0.650679	0.910653	0.759022
yeast	mouse	fly	yeast	0.848498	0.93911	0.891507
yeast	mouse	fly	worm	0.843609	0.932107	0.885653
yeast	mouse	fly	fish	0.620988	0.878378	0.727591
yeast	mouse	fly	human	0.651924	0.923213	0.764206
yeast	mouse	fly	mouse	0.635348	0.9295	0.754777
yeast	mouse	fish	yeast	0.84517	0.890274	0.867136
yeast	mouse	fish	worm	0.82148	0.870951	0.845493
yeast	mouse	fish	fly	0.850368	0.878378	0.864146
yeast	mouse	fish	human	0.907317	0.938665	0.922725
yeast	mouse	fish	mouse	0.903468	0.942262	0.922457
yeast	mouse	human	yeast	0.855378	0.92984	0.891056
yeast	mouse	human	worm	0.80847	0.915533	0.858677
yeast	mouse	human	fly	0.83235	0.923213	0.87543
yeast	mouse	human	fish	0.797954	0.938665	0.862609
yeast	mouse	human	mouse	0.960327	0.975915	0.968058
yeast	mouse	mouse	yeast	0.859107	0.928936	0.892658
yeast	mouse	mouse	worm	0.813216	0.910653	0.859181
yeast	mouse	mouse	fly	0.842857	0.929683	0.884143
yeast	mouse	mouse	fish	0.804789	0.942262	0.868117
yeast	mouse	mouse	human	0.971084	0.975915	0.973494
worm	yeast	yeast	worm	0.827692	0.934955	0.87806
worm	yeast	yeast	fly	0.826749	0.940984	0.880175
worm	yeast	yeast	fish	0.675594	0.893267	0.76933
worm	yeast	yeast	human	0.723755	0.931572	0.814618
worm	yeast	yeast	mouse	0.724654	0.92247	0.811683
worm	yeast	worm	yeast	0.847435	0.934955	0.889046
worm	yeast	worm	fly	0.821172	0.935074	0.874429
worm	yeast	worm	fish	0.579698	0.864119	0.693894
worm	yeast	worm	human	0.64492	0.911663	0.755436
worm	yeast	worm	mouse	0.659159	0.905155	0.762815
worm	yeast	fly	yeast	0.856351	0.940984	0.896675
worm	yeast	fly	worm	0.849598	0.935059	0.890282
worm	yeast	fly	fish	0.607148	0.88239	0.719339
worm	yeast	fly	human	0.643059	0.925336	0.758796
worm	yeast	fly	mouse	0.629411	0.923789	0.748703
worm	yeast	fish	yeast	0.858581	0.893267	0.875581
worm	yeast	fish	worm	0.831305	0.864119	0.847395
worm	yeast	fish	fly	0.84271	0.88239	0.862094
worm	yeast	fish	human	0.899654	0.934491	0.916742
worm	yeast	fish	mouse	0.893329	0.936529	0.914419
worm	yeast	human	yeast	0.861434	0.931572	0.895131
worm	yeast	human	worm	0.825866	0.91186	0.866735
worm	yeast	human	fly	0.845457	0.925336	0.883595
worm	yeast	human	fish	0.798623	0.934491	0.861232
worm	yeast	human	mouse	0.957694	0.955625	0.956658
worm	yeast	mouse	yeast	0.861605	0.922434	0.890983
worm	yeast	mouse	worm	0.826915	0.905155	0.864268
worm	yeast	mouse	fly	0.843402	0.923971	0.88185
worm	yeast	mouse	fish	0.80268	0.936529	0.864454
worm	yeast	mouse	human	0.967338	0.955625	0.961446
worm	fly	yeast	worm	0.907216	0.830189	0.866995
worm	fly	yeast	fly	0.917594	0.850117	0.882567
worm	fly	yeast	fish	0.791713	0.714713	0.751245
worm	fly	yeast	human	0.811525	0.811174	0.811349
worm	fly	yeast	mouse	0.812239	0.81337	0.812804
worm	fly	worm	yeast	0.875393	0.830189	0.852192
worm	fly	worm	fly	0.878958	0.888536	0.883721
worm	fly	worm	fish	0.725433	0.689271	0.70689
worm	fly	worm	human	0.75641	0.802808	0.778919
worm	fly	worm	mouse	0.754073	0.795189	0.774086
worm	fly	fly	yeast	0.876812	0.850117	0.863258
worm	fly	fly	worm	0.904113	0.88851	0.896244
worm	fly	fly	fish	0.730876	0.720228	0.725513
worm	fly	fly	human	0.736735	0.830326	0.780735
worm	fly	fly	mouse	0.7365	0.824537	0.778036
worm	fly	fish	yeast	0.906962	0.714713	0.799442
worm	fly	fish	worm	0.89107	0.689271	0.777286
worm	fly	fish	fly	0.898341	0.720228	0.799484
worm	fly	fish	human	0.938197	0.857434	0.895999
worm	fly	fish	mouse	0.935524	0.857426	0.894774
worm	fly	human	yeast	0.890632	0.811174	0.849048
worm	fly	human	worm	0.862213	0.802981	0.831544
worm	fly	human	fly	0.873767	0.830326	0.851492
worm	fly	human	fish	0.879017	0.857434	0.868091
worm	fly	human	mouse	0.97095	0.951568	0.961161
worm	fly	mouse	yeast	0.879458	0.813284	0.845077
worm	fly	mouse	worm	0.870579	0.795189	0.831178
worm	fly	mouse	fly	0.879252	0.8247	0.851103
worm	fly	mouse	fish	0.879047	0.857426	0.868102
worm	fly	mouse	human	0.978201	0.951568	0.9647
worm	fish	yeast	worm	0.881732	0.829196	0.854657
worm	fish	yeast	fly	0.875423	0.84918	0.862102
worm	fish	yeast	fish	0.719447	0.804489	0.759595
worm	fish	yeast	human	0.781314	0.829363	0.804622
worm	fish	yeast	mouse	0.765034	0.826834	0.794734
worm	fish	worm	yeast	0.852041	0.829196	0.840463
worm	fish	worm	fly	0.856444	0.874915	0.865581
worm	fish	worm	fish	0.608886	0.842611	0.706931
worm	fish	worm	human	0.681865	0.862419	0.761587
worm	fish	worm	mouse	0.676359	0.857961	0.756413
worm	fish	fly	yeast	0.864156	0.84918	0.856603
worm	fish	fly	worm	0.885544	0.874886	0.880183
worm	fish	fly	fish	0.624369	0.861275	0.723933
worm	fish	fly	human	0.700922	0.860403	0.772518
worm	fish	fly	mouse	0.688932	0.899764	0.780359
worm	fish	fish	yeast	0.864416	0.804489	0.833376
worm	fish	fish	worm	0.859133	0.842611	0.850792
worm	fish	fish	fly	0.874759	0.861275	0.867965
worm	fish	fish	human	0.93484	0.923137	0.928952
worm	fish	fish	mouse	0.925414	0.92715	0.926281
worm	fish	human	yeast	0.876029	0.829363	0.852058
worm	fish	human	worm	0.860746	0.862605	0.861675
worm	fish	human	fly	0.877956	0.860403	0.869091
worm	fish	human	fish	0.840357	0.923137	0.879804
worm	fish	human	mouse	0.968205	0.970613	0.969408
worm	fish	mouse	yeast	0.869565	0.826753	0.847619
worm	fish	mouse	worm	0.865696	0.857961	0.861811
worm	fish	mouse	fly	0.876463	0.899941	0.888047
worm	fish	mouse	fish	0.837744	0.92715	0.880182
worm	fish	mouse	human	0.979201	0.970613	0.974888
worm	human	yeast	worm	0.860544	0.879345	0.869843
worm	human	yeast	fly	0.859665	0.889461	0.874309
worm	human	yeast	fish	0.716645	0.84389	0.77508
worm	human	yeast	human	0.762138	0.877003	0.815546
worm	human	yeast	mouse	0.751595	0.875116	0.808666
worm	human	worm	yeast	0.851852	0.879345	0.86538
worm	human	worm	fly	0.851012	0.877866	0.864231
worm	human	worm	fish	0.642162	0.817814	0.719421
worm	human	worm	human	0.692503	0.883801	0.776544
worm	human	worm	mouse	0.693878	0.880183	0.776005
worm	human	fly	yeast	0.853483	0.889461	0.871101
worm	human	fly	worm	0.895115	0.877838	0.886392
worm	human	fly	fish	0.653929	0.83826	0.734709
worm	human	fly	human	0.689684	0.890658	0.777392
worm	human	fly	mouse	0.704995	0.89228	0.787658
worm	human	fish	yeast	0.851964	0.84389	0.847908
worm	human	fish	worm	0.862557	0.817814	0.83959
worm	human	fish	fly	0.880461	0.83826	0.858843
worm	human	fish	human	0.934739	0.903533	0.918871
worm	human	fish	mouse	0.928091	0.905263	0.916535
worm	human	human	yeast	0.860969	0.877003	0.868912
worm	human	human	worm	0.861474	0.883992	0.872588
worm	human	human	fly	0.881766	0.890658	0.88619
worm	human	human	fish	0.853346	0.903533	0.877722
worm	human	human	mouse	0.977981	0.970941	0.974448
worm	human	mouse	yeast	0.856753	0.875058	0.865809
worm	human	mouse	worm	0.866682	0.880183	0.87338
worm	human	mouse	fly	0.878952	0.892456	0.885653
worm	human	mouse	fish	0.855005	0.905263	0.879417
worm	human	mouse	human	0.980891	0.970941	0.975891
worm	mouse	yeast	worm	0.879659	0.820258	0.848921
worm	mouse	yeast	fly	0.870952	0.844028	0.857279
worm	mouse	yeast	fish	0.728115	0.78404	0.755043
worm	mouse	yeast	human	0.769326	0.810307	0.789285
worm	mouse	yeast	mouse	0.755356	0.818477	0.785651
worm	mouse	worm	yeast	0.867647	0.820258	0.843287
worm	mouse	worm	fly	0.873831	0.869467	0.871643
worm	mouse	worm	fish	0.634634	0.810476	0.711857
worm	mouse	worm	human	0.695918	0.861555	0.769929
worm	mouse	worm	mouse	0.699451	0.874914	0.777405
worm	mouse	fly	yeast	0.869691	0.844028	0.856667
worm	mouse	fly	worm	0.872011	0.869437	0.870722
worm	mouse	fly	fish	0.64345	0.834882	0.726771
worm	mouse	fly	human	0.684509	0.875619	0.768359
worm	mouse	fly	mouse	0.687194	0.885585	0.773877
worm	mouse	fish	yeast	0.877232	0.78404	0.828022
worm	mouse	fish	worm	0.882369	0.810476	0.844896
worm	mouse	fish	fly	0.894773	0.834882	0.86379
worm	mouse	fish	human	0.954653	0.903047	0.928133
worm	mouse	fish	mouse	0.949355	0.904534	0.926402
worm	mouse	human	yeast	0.882131	0.810307	0.844695
worm	mouse	human	worm	0.873249	0.861741	0.867457
worm	mouse	human	fly	0.897208	0.875619	0.886282
worm	mouse	human	fish	0.848068	0.903047	0.874694
worm	mouse	human	mouse	0.973365	0.971071	0.972217
worm	mouse	mouse	yeast	0.876617	0.818393	0.846505
worm	mouse	mouse	worm	0.877124	0.874914	0.876018
worm	mouse	mouse	fly	0.889614	0.885759	0.887683
worm	mouse	mouse	fish	0.84731	0.904534	0.874987
worm	mouse	mouse	human	0.980829	0.971071	0.975926
fly	yeast	yeast	worm	0.842346	0.912612	0.876072
fly	yeast	yeast	fly	0.852107	0.928337	0.88859
fly	yeast	yeast	fish	0.702648	0.860349	0.773543
fly	yeast	yeast	human	0.742511	0.901689	0.814395
fly	yeast	yeast	mouse	0.75225	0.892293	0.816309
fly	yeast	worm	yeast	0.851715	0.912612	0.881112
fly	yeast	worm	fly	0.814035	0.895346	0.852757
fly	yeast	worm	fish	0.596574	0.828441	0.693644
fly	yeast	worm	human	0.676573	0.885097	0.766913
fly	yeast	worm	mouse	0.672952	0.874914	0.760757
fly	yeast	fly	yeast	0.853207	0.928337	0.889188
fly	yeast	fly	worm	0.856057	0.895322	0.87525
fly	yeast	fly	fish	0.63148	0.853885	0.726032
fly	yeast	fly	human	0.675104	0.891897	0.768504
fly	yeast	fly	mouse	0.668283	0.895825	0.765503
fly	yeast	fish	yeast	0.866834	0.860349	0.863579
fly	yeast	fish	worm	0.839272	0.828441	0.833821
fly	yeast	fish	fly	0.855149	0.853885	0.854517
fly	yeast	fish	human	0.904507	0.919255	0.911821
fly	yeast	fish	mouse	0.902262	0.918812	0.910462
fly	yeast	human	yeast	0.863184	0.901689	0.882017
fly	yeast	human	worm	0.82671	0.885288	0.854997
fly	yeast	human	fly	0.839188	0.891897	0.86474
fly	yeast	human	fish	0.820513	0.919255	0.867082
fly	yeast	human	mouse	0.96417	0.956345	0.960242
fly	yeast	mouse	yeast	0.854918	0.892243	0.873182
fly	yeast	mouse	worm	0.82716	0.874914	0.850367
fly	yeast	mouse	fly	0.841784	0.896002	0.868047
fly	yeast	mouse	fish	0.8257	0.918812	0.869771
fly	yeast	mouse	human	0.971672	0.956345	0.963948
fly	worm	yeast	worm	0.907216	0.830189	0.866995
fly	worm	yeast	fly	0.917594	0.850117	0.882567
fly	worm	yeast	fish	0.791713	0.714713	0.751245
fly	worm	yeast	human	0.811525	0.811174	0.811349
fly	worm	yeast	mouse	0.812239	0.81337	0.812804
fly	worm	worm	yeast	0.875393	0.830189	0.852192
fly	worm	worm	fly	0.878958	0.888536	0.883721
fly	worm	worm	fish	0.725433	0.689271	0.70689
fly	worm	worm	human	0.75641	0.802808	0.778919
fly	worm	worm	mouse	0.754073	0.795189	0.774086
fly	worm	fly	yeast	0.876812	0.850117	0.863258
fly	worm	fly	worm	0.904113	0.88851	0.896244
fly	worm	fly	fish	0.730876	0.720228	0.725513
fly	worm	fly	human	0.736735	0.830326	0.780735
fly	worm	fly	mouse	0.7365	0.824537	0.778036
fly	worm	fish	yeast	0.906962	0.714713	0.799442
fly	worm	fish	worm	0.89107	0.689271	0.777286
fly	worm	fish	fly	0.898341	0.720228	0.799484
fly	worm	fish	human	0.938197	0.857434	0.895999
fly	worm	fish	mouse	0.935524	0.857426	0.894774
fly	worm	human	yeast	0.890632	0.811174	0.849048
fly	worm	human	worm	0.862213	0.802981	0.831544
fly	worm	human	fly	0.873767	0.830326	0.851492
fly	worm	human	fish	0.879017	0.857434	0.868091
fly	worm	human	mouse	0.97095	0.951568	0.961161
fly	worm	mouse	yeast	0.879458	0.813284	0.845077
fly	worm	mouse	worm	0.870579	0.795189	0.831178
fly	worm	mouse	fly	0.879252	0.8247	0.851103
fly	worm	mouse	fish	0.879047	0.857426	0.868102
fly	worm	mouse	human	0.978201	0.951568	0.9647
fly	fish	yeast	worm	0.857359	0.844588	0.850925
fly	fish	yeast	fly	0.861085	0.862295	0.86169
fly	fish	yeast	fish	0.703092	0.82793	0.760421
fly	fish	yeast	human	0.760172	0.84149	0.798767
fly	fish	yeast	mouse	0.753005	0.843547	0.795708
fly	fish	worm	yeast	0.843332	0.844588	0.843959
fly	fish	worm	fly	0.854281	0.881044	0.867456
fly	fish	worm	fish	0.606214	0.84919	0.70742
fly	fish	worm	human	0.683833	0.886177	0.771966
fly	fish	worm	mouse	0.674835	0.864376	0.757935
fly	fish	fly	yeast	0.866353	0.862295	0.864319
fly	fish	fly	worm	0.860501	0.881017	0.870638
fly	fish	fly	fish	0.622736	0.870988	0.726232
fly	fish	fly	human	0.690789	0.873142	0.771335
fly	fish	fly	mouse	0.684726	0.908429	0.780872
fly	fish	fish	yeast	0.849974	0.82793	0.838807
fly	fish	fish	worm	0.852209	0.84919	0.850697
fly	fish	fish	fly	0.873386	0.870988	0.872185
fly	fish	fish	human	0.929679	0.936627	0.93314
fly	fish	fish	mouse	0.922111	0.941428	0.931669
fly	fish	human	yeast	0.863556	0.84149	0.85238
fly	fish	human	worm	0.860348	0.886369	0.873165
fly	fish	human	fly	0.877958	0.873142	0.875543
fly	fish	human	fish	0.830551	0.936627	0.880405
fly	fish	human	mouse	0.966448	0.982198	0.974259
fly	fish	mouse	yeast	0.859848	0.843474	0.851583
fly	fish	mouse	worm	0.861219	0.864376	0.862794
fly	fish	mouse	fly	0.87683	0.908607	0.892436
fly	fish	mouse	fish	0.830544	0.941428	0.882517
fly	fish	mouse	human	0.976827	0.982198	0.979505
fly	human	yeast	worm	0.860917	0.857498	0.859204
fly	human	yeast	fly	0.852038	0.871194	0.86151
fly	human	yeast	fish	0.706621	0.814464	0.756719
fly	human	yeast	human	0.753923	0.853183	0.800488
fly	human	yeast	mouse	0.736172	0.858867	0.792801
fly	human	worm	yeast	0.847815	0.857498	0.852629
fly	human	worm	fly	0.865807	0.868558	0.86718
fly	human	worm	fish	0.666811	0.781883	0.719776
fly	human	worm	human	0.716197	0.855724	0.779768
fly	human	worm	mouse	0.724338	0.858419	0.785699
fly	human	fly	yeast	0.852429	0.871194	0.86171
fly	human	fly	worm	0.873886	0.868529	0.871199
fly	human	fly	fish	0.672884	0.807432	0.734044
fly	human	fly	human	0.708136	0.873142	0.78203
fly	human	fly	mouse	0.723439	0.878299	0.793383
fly	human	fish	yeast	0.853633	0.814464	0.833589
fly	human	fish	worm	0.875106	0.781883	0.825872
fly	human	fish	fly	0.895341	0.807432	0.849117
fly	human	fish	human	0.951287	0.896448	0.923054
fly	human	fish	mouse	0.946731	0.896509	0.920936
fly	human	human	yeast	0.864794	0.853183	0.858949
fly	human	human	worm	0.869241	0.855908	0.862523
fly	human	human	fly	0.894184	0.873142	0.883538
fly	human	human	fish	0.863271	0.896448	0.879547
fly	human	human	mouse	0.97977	0.979449	0.979609
fly	human	mouse	yeast	0.858802	0.858802	0.858802
fly	human	mouse	worm	0.877929	0.858419	0.868064
fly	human	mouse	fly	0.892	0.878472	0.885184
fly	human	mouse	fish	0.863655	0.896509	0.879775
fly	human	mouse	human	0.981891	0.979449	0.980668
fly	mouse	yeast	worm	0.867501	0.82572	0.846095
fly	mouse	yeast	fly	0.866635	0.84918	0.857819
fly	mouse	yeast	fish	0.712323	0.801496	0.754283
fly	mouse	yeast	human	0.765694	0.829363	0.796258
fly	mouse	yeast	mouse	0.74238	0.825441	0.78171
fly	mouse	worm	yeast	0.84977	0.82572	0.837572
fly	mouse	worm	fly	0.87582	0.848581	0.861985
fly	mouse	worm	fish	0.653432	0.782895	0.712329
fly	mouse	worm	human	0.703013	0.846652	0.768176
fly	mouse	worm	mouse	0.702851	0.852921	0.770648
fly	mouse	fly	yeast	0.859242	0.84918	0.854181
fly	mouse	fly	worm	0.878467	0.848547	0.863248
fly	mouse	fly	fish	0.658704	0.809333	0.726291
fly	mouse	fly	human	0.708135	0.867127	0.779607
fly	mouse	fly	mouse	0.686498	0.877117	0.770188
fly	mouse	fish	yeast	0.837852	0.801496	0.819271
fly	mouse	fish	worm	0.854224	0.782895	0.817006
fly	mouse	fish	fly	0.874116	0.809333	0.840478
fly	mouse	fish	human	0.947016	0.905474	0.925779
fly	mouse	fish	mouse	0.942969	0.90641	0.924328
fly	mouse	human	yeast	0.862613	0.829363	0.845661
fly	mouse	human	worm	0.870724	0.846835	0.858614
fly	mouse	human	fly	0.897126	0.867127	0.881871
fly	mouse	human	fish	0.844344	0.905474	0.873841
fly	mouse	human	mouse	0.971477	0.974148	0.97281
fly	mouse	mouse	yeast	0.8597	0.82536	0.84218
fly	mouse	mouse	worm	0.87931	0.852921	0.865915
fly	mouse	mouse	fly	0.894917	0.87729	0.886016
fly	mouse	mouse	fish	0.844369	0.90641	0.87429
fly	mouse	mouse	human	0.980242	0.974148	0.977185
fish	yeast	yeast	worm	0.809735	0.90864	0.856341
fish	yeast	yeast	fly	0.816854	0.917096	0.864078
fish	yeast	yeast	fish	0.662744	0.898753	0.762913
fish	yeast	yeast	human	0.716125	0.915548	0.803649
fish	yeast	yeast	mouse	0.706835	0.912256	0.796514
fish	yeast	worm	yeast	0.841379	0.90864	0.873717
fish	yeast	worm	fly	0.807391	0.937344	0.867528
fish	yeast	worm	fish	0.55388	0.892206	0.683466
fish	yeast	worm	human	0.638673	0.92311	0.75499
fish	yeast	worm	mouse	0.629531	0.919129	0.747253
fish	yeast	fly	yeast	0.842513	0.917096	0.878224
fish	yeast	fly	worm	0.822802	0.93733	0.87634
fish	yeast	fly	fish	0.580701	0.916174	0.710845
fish	yeast	fly	human	0.619324	0.94356	0.747809
fish	yeast	fly	mouse	0.603291	0.938558	0.734474
fish	yeast	fish	yeast	0.844424	0.898753	0.870742
fish	yeast	fish	worm	0.801364	0.892206	0.844349
fish	yeast	fish	fly	0.826476	0.916174	0.869017
fish	yeast	fish	human	0.88366	0.956813	0.918783
fish	yeast	fish	mouse	0.8755	0.957165	0.914513
fish	yeast	human	yeast	0.85587	0.915548	0.884704
fish	yeast	human	worm	0.807177	0.92331	0.861346
fish	yeast	human	fly	0.830944	0.94356	0.883679
fish	yeast	human	fish	0.773073	0.956813	0.855185
fish	yeast	human	mouse	0.953763	0.972053	0.962821
fish	yeast	mouse	yeast	0.856146	0.912216	0.883292
fish	yeast	mouse	worm	0.811817	0.919129	0.862147
fish	yeast	mouse	fly	0.82414	0.938743	0.877716
fish	yeast	mouse	fish	0.77666	0.957165	0.857516
fish	yeast	mouse	human	0.967557	0.972053	0.9698
fish	worm	yeast	worm	0.881732	0.829196	0.854657
fish	worm	yeast	fly	0.875423	0.84918	0.862102
fish	worm	yeast	fish	0.719447	0.804489	0.759595
fish	worm	yeast	human	0.781314	0.829363	0.804622
fish	worm	yeast	mouse	0.765034	0.826834	0.794734
fish	worm	worm	yeast	0.852041	0.829196	0.840463
fish	worm	worm	fly	0.856444	0.874915	0.865581
fish	worm	worm	fish	0.608886	0.842611	0.706931
fish	worm	worm	human	0.681865	0.862419	0.761587
fish	worm	worm	mouse	0.676359	0.857961	0.756413
fish	worm	fly	yeast	0.864156	0.84918	0.856603
fish	worm	fly	worm	0.885544	0.874886	0.880183
fish	worm	fly	fish	0.624369	0.861275	0.723933
fish	worm	fly	human	0.700922	0.860403	0.772518
fish	worm	fly	mouse	0.688932	0.899764	0.780359
fish	worm	fish	yeast	0.864416	0.804489	0.833376
fish	worm	fish	worm	0.859133	0.842611	0.850792
fish	worm	fish	fly	0.874759	0.861275	0.867965
fish	worm	fish	human	0.93484	0.923137	0.928952
fish	worm	fish	mouse	0.925414	0.92715	0.926281
fish	worm	human	yeast	0.876029	0.829363	0.852058
fish	worm	human	worm	0.860746	0.862605	0.861675
fish	worm	human	fly	0.877956	0.860403	0.869091
fish	worm	human	fish	0.840357	0.923137	0.879804
fish	worm	human	mouse	0.968205	0.970613	0.969408
fish	worm	mouse	yeast	0.869565	0.826753	0.847619
fish	worm	mouse	worm	0.865696	0.857961	0.861811
fish	worm	mouse	fly	0.876463	0.899941	0.888047
fish	worm	mouse	fish	0.837744	0.92715	0.880182
fish	worm	mouse	human	0.979201	0.970613	0.974888
fish	fly	yeast	worm	0.857359	0.844588	0.850925
fish	fly	yeast	fly	0.861085	0.862295	0.86169
fish	fly	yeast	fish	0.703092	0.82793	0.760421
fish	fly	yeast	human	0.760172	0.84149	0.798767
fish	fly	yeast	mouse	0.753005	0.843547	0.795708
fish	fly	worm	yeast	0.843332	0.844588	0.843959
fish	fly	worm	fly	0.854281	0.881044	0.867456
fish	fly	worm	fish	0.606214	0.84919	0.70742
fish	fly	worm	human	0.683833	0.886177	0.771966
fish	fly	worm	mouse	0.674835	0.864376	0.757935
fish	fly	fly	yeast	0.866353	0.862295	0.864319
fish	fly	fly	worm	0.860501	0.881017	0.870638
fish	fly	fly	fish	0.622736	0.870988	0.726232
fish	fly	fly	human	0.690789	0.873142	0.771335
fish	fly	fly	mouse	0.684726	0.908429	0.780872
fish	fly	fish	yeast	0.849974	0.82793	0.838807
fish	fly	fish	worm	0.852209	0.84919	0.850697
fish	fly	fish	fly	0.873386	0.870988	0.872185
fish	fly	fish	human	0.929679	0.936627	0.93314
fish	fly	fish	mouse	0.922111	0.941428	0.931669
fish	fly	human	yeast	0.863556	0.84149	0.85238
fish	fly	human	worm	0.860348	0.886369	0.873165
fish	fly	human	fly	0.877958	0.873142	0.875543
fish	fly	human	fish	0.830551	0.936627	0.880405
fish	fly	human	mouse	0.966448	0.982198	0.974259
fish	fly	mouse	yeast	0.859848	0.843474	0.851583
fish	fly	mouse	worm	0.861219	0.864376	0.862794
fish	fly	mouse	fly	0.87683	0.908607	0.892436
fish	fly	mouse	fish	0.830544	0.941428	0.882517
fish	fly	mouse	human	0.976827	0.982198	0.979505
fish	human	yeast	worm	0.847009	0.794439	0.819882
fish	human	yeast	fly	0.852451	0.838876	0.845609
fish	human	yeast	fish	0.712607	0.786534	0.747748
fish	human	yeast	human	0.761382	0.811174	0.78549
fish	human	yeast	mouse	0.754098	0.811513	0.781753
fish	human	worm	yeast	0.818833	0.794439	0.806452
fish	human	worm	fly	0.855516	0.869694	0.862546
fish	human	worm	fish	0.637025	0.819332	0.716768
fish	human	worm	human	0.708451	0.865443	0.779117
fish	human	worm	mouse	0.697398	0.859565	0.770036
fish	human	fly	yeast	0.84045	0.838876	0.839662
fish	human	fly	worm	0.855102	0.869664	0.862321
fish	human	fly	fish	0.642244	0.853252	0.732862
fish	human	fly	human	0.714347	0.88535	0.790709
fish	human	fly	mouse	0.699861	0.895431	0.785659
fish	human	fish	yeast	0.814146	0.786534	0.800101
fish	human	fish	worm	0.832605	0.819332	0.825915
fish	human	fish	fly	0.866981	0.853252	0.860062
fish	human	fish	human	0.942433	0.937403	0.939911
fish	human	fish	mouse	0.935531	0.943721	0.939608
fish	human	human	yeast	0.828395	0.811174	0.819694
fish	human	human	worm	0.843757	0.86563	0.854553
fish	human	human	fly	0.876664	0.88535	0.880986
fish	human	human	fish	0.827536	0.937403	0.87905
fish	human	human	mouse	0.964668	0.984619	0.974542
fish	human	mouse	yeast	0.829141	0.811426	0.820188
fish	human	mouse	worm	0.850408	0.859565	0.854962
fish	human	mouse	fly	0.872745	0.895608	0.884028
fish	human	mouse	fish	0.826488	0.943721	0.881222
fish	human	mouse	human	0.976059	0.984619	0.980321
fish	mouse	yeast	worm	0.884615	0.719464	0.793538
fish	mouse	yeast	fly	0.899432	0.741452	0.812837
fish	mouse	yeast	fish	0.789174	0.690773	0.736702
fish	mouse	yeast	human	0.817859	0.698138	0.753271
fish	mouse	yeast	mouse	0.81876	0.71727	0.764662
fish	mouse	worm	yeast	0.847368	0.719464	0.778195
fish	mouse	worm	fly	0.873521	0.854484	0.863897
fish	mouse	worm	fish	0.66106	0.785678	0.718002
fish	mouse	worm	human	0.727238	0.810799	0.766748
fish	mouse	worm	mouse	0.719048	0.830241	0.770654
fish	mouse	fly	yeast	0.861262	0.741452	0.796879
fish	mouse	fly	worm	0.858544	0.85445	0.856493
fish	mouse	fly	fish	0.67058	0.820101	0.737842
fish	mouse	fly	human	0.739756	0.846426	0.789504
fish	mouse	fly	mouse	0.72559	0.872194	0.792166
fish	mouse	fish	yeast	0.830336	0.690773	0.754152
fish	mouse	fish	worm	0.843521	0.785678	0.813573
fish	mouse	fish	fly	0.877145	0.820101	0.847665
fish	mouse	fish	human	0.953289	0.926922	0.93992
fish	mouse	fish	mouse	0.949942	0.937467	0.943663
fish	mouse	human	yeast	0.853814	0.698138	0.768168
fish	mouse	human	worm	0.849898	0.810974	0.82998
fish	mouse	human	fly	0.889881	0.846426	0.86761
fish	mouse	human	fish	0.830377	0.926922	0.875997
fish	mouse	human	mouse	0.964986	0.972249	0.968604
fish	mouse	mouse	yeast	0.853982	0.717139	0.779601
fish	mouse	mouse	worm	0.861421	0.830241	0.845544
fish	mouse	mouse	fly	0.887931	0.872366	0.880079
fish	mouse	mouse	fish	0.83018	0.937467	0.880568
fish	mouse	mouse	human	0.978332	0.972249	0.975281
human	yeast	yeast	worm	0.830349	0.921053	0.873352
human	yeast	yeast	fly	0.845137	0.927869	0.884572
human	yeast	yeast	fish	0.687845	0.869327	0.768011
human	yeast	yeast	human	0.737193	0.909918	0.814499
human	yeast	yeast	mouse	0.741092	0.907614	0.815943
human	yeast	worm	yeast	0.856022	0.921053	0.887348
human	yeast	worm	fly	0.825986	0.88899	0.856331
human	yeast	worm	fish	0.599523	0.826923	0.695097
human	yeast	worm	human	0.680087	0.879266	0.766956
human	yeast	worm	mouse	0.67845	0.870561	0.762593
human	yeast	fly	yeast	0.857205	0.927869	0.891138
human	yeast	fly	worm	0.849425	0.888965	0.868745
human	yeast	fly	fish	0.630039	0.85473	0.725383
human	yeast	fly	human	0.681744	0.890658	0.772323
human	yeast	fly	mouse	0.674534	0.883616	0.765047
human	yeast	fish	yeast	0.873684	0.869327	0.8715
human	yeast	fish	worm	0.854826	0.826923	0.840643
human	yeast	fish	fly	0.875243	0.85473	0.864865
human	yeast	fish	human	0.915975	0.909841	0.912897
human	yeast	fish	mouse	0.917831	0.91037	0.914085
human	yeast	human	yeast	0.867823	0.909918	0.888372
human	yeast	human	worm	0.834563	0.879456	0.856422
human	yeast	human	fly	0.851777	0.890658	0.870784
human	yeast	human	fish	0.819135	0.909841	0.862109
human	yeast	human	mouse	0.970743	0.968519	0.969629
human	yeast	mouse	yeast	0.869217	0.907571	0.88798
human	yeast	mouse	worm	0.840894	0.870561	0.855471
human	yeast	mouse	fly	0.859579	0.88379	0.871516
human	yeast	mouse	fish	0.824368	0.91037	0.865237
human	yeast	mouse	human	0.970743	0.968519	0.969629
human	worm	yeast	worm	0.860544	0.879345	0.869843
human	worm	yeast	fly	0.859665	0.889461	0.874309
human	worm	yeast	fish	0.716645	0.84389	0.77508
human	worm	yeast	human	0.762138	0.877003	0.815546
human	worm	yeast	mouse	0.751595	0.875116	0.808666
human	worm	worm	yeast	0.851852	0.879345	0.86538
human	worm	worm	fly	0.851012	0.877866	0.864231
human	worm	worm	fish	0.642162	0.817814	0.719421
human	worm	worm	human	0.692503	0.883801	0.776544
human	worm	worm	mouse	0.693878	0.880183	0.776005
human	worm	fly	yeast	0.853483	0.889461	0.871101
human	worm	fly	worm	0.895115	0.877838	0.886392
human	worm	fly	fish	0.653929	0.83826	0.734709
human	worm	fly	human	0.689684	0.890658	0.777392
human	worm	fly	mouse	0.704995	0.89228	0.787658
human	worm	fish	yeast	0.851964	0.84389	0.847908
human	worm	fish	worm	0.862557	0.817814	0.83959
human	worm	fish	fly	0.880461	0.83826	0.858843
human	worm	fish	human	0.934739	0.903533	0.918871
human	worm	fish	mouse	0.928091	0.905263	0.916535
human	worm	human	yeast	0.860969	0.877003	0.868912
human	worm	human	worm	0.861474	0.883992	0.872588
human	worm	human	fly	0.881766	0.890658	0.88619
human	worm	human	fish	0.853346	0.903533	0.877722
human	worm	human	mouse	0.977981	0.970941	0.974448
human	worm	mouse	yeast	0.856753	0.875058	0.865809
human	worm	mouse	worm	0.866682	0.880183	0.87338
human	worm	mouse	fly	0.878952	0.892456	0.885653
human	worm	mouse	fish	0.855005	0.905263	0.879417
human	worm	mouse	human	0.980891	0.970941	0.975891
human	fly	yeast	worm	0.860917	0.857498	0.859204
human	fly	yeast	fly	0.852038	0.871194	0.86151
human	fly	yeast	fish	0.706621	0.814464	0.756719
human	fly	yeast	human	0.753923	0.853183	0.800488
human	fly	yeast	mouse	0.736172	0.858867	0.792801
human	fly	worm	yeast	0.847815	0.857498	0.852629
human	fly	worm	fly	0.865807	0.868558	0.86718
human	fly	worm	fish	0.666811	0.781883	0.719776
human	fly	worm	human	0.716197	0.855724	0.779768
human	fly	worm	mouse	0.724338	0.858419	0.785699
human	fly	fly	yeast	0.852429	0.871194	0.86171
human	fly	fly	worm	0.873886	0.868529	0.871199
human	fly	fly	fish	0.672884	0.807432	0.734044
human	fly	fly	human	0.708136	0.873142	0.78203
human	fly	fly	mouse	0.723439	0.878299	0.793383
human	fly	fish	yeast	0.853633	0.814464	0.833589
human	fly	fish	worm	0.875106	0.781883	0.825872
human	fly	fish	fly	0.895341	0.807432	0.849117
human	fly	fish	human	0.951287	0.896448	0.923054
human	fly	fish	mouse	0.946731	0.896509	0.920936
human	fly	human	yeast	0.864794	0.853183	0.858949
human	fly	human	worm	0.869241	0.855908	0.862523
human	fly	human	fly	0.894184	0.873142	0.883538
human	fly	human	fish	0.863271	0.896448	0.879547
human	fly	human	mouse	0.97977	0.979449	0.979609
human	fly	mouse	yeast	0.858802	0.858802	0.858802
human	fly	mouse	worm	0.877929	0.858419	0.868064
human	fly	mouse	fly	0.892	0.878472	0.885184
human	fly	mouse	fish	0.863655	0.896509	0.879775
human	fly	mouse	human	0.981891	0.979449	0.980668
human	fish	yeast	worm	0.847009	0.794439	0.819882
human	fish	yeast	fly	0.852451	0.838876	0.845609
human	fish	yeast	fish	0.712607	0.786534	0.747748
human	fish	yeast	human	0.761382	0.811174	0.78549
human	fish	yeast	mouse	0.754098	0.811513	0.781753
human	fish	worm	yeast	0.818833	0.794439	0.806452
human	fish	worm	fly	0.855516	0.869694	0.862546
human	fish	worm	fish	0.637025	0.819332	0.716768
human	fish	worm	human	0.708451	0.865443	0.779117
human	fish	worm	mouse	0.697398	0.859565	0.770036
human	fish	fly	yeast	0.84045	0.838876	0.839662
human	fish	fly	worm	0.855102	0.869664	0.862321
human	fish	fly	fish	0.642244	0.853252	0.732862
human	fish	fly	human	0.714347	0.88535	0.790709
human	fish	fly	mouse	0.699861	0.895431	0.785659
human	fish	fish	yeast	0.814146	0.786534	0.800101
human	fish	fish	worm	0.832605	0.819332	0.825915
human	fish	fish	fly	0.866981	0.853252	0.860062
human	fish	fish	human	0.942433	0.937403	0.939911
human	fish	fish	mouse	0.935531	0.943721	0.939608
human	fish	human	yeast	0.828395	0.811174	0.819694
human	fish	human	worm	0.843757	0.86563	0.854553
human	fish	human	fly	0.876664	0.88535	0.880986
human	fish	human	fish	0.827536	0.937403	0.87905
human	fish	human	mouse	0.964668	0.984619	0.974542
human	fish	mouse	yeast	0.829141	0.811426	0.820188
human	fish	mouse	worm	0.850408	0.859565	0.854962
human	fish	mouse	fly	0.872745	0.895608	0.884028
human	fish	mouse	fish	0.826488	0.943721	0.881222
human	fish	mouse	human	0.976059	0.984619	0.980321
human	mouse	yeast	worm	0.664217	0.448858	0.535704
human	mouse	yeast	fly	0.719863	0.492272	0.584701
human	mouse	yeast	fish	0.795233	0.366085	0.501366
human	mouse	yeast	human	0.688192	0.484625	0.568742
human	mouse	yeast	mouse	0.669519	0.472145	0.553771
human	mouse	worm	yeast	0.672119	0.448858	0.538255
human	mouse	worm	fly	0.849015	0.616572	0.714361
human	mouse	worm	fish	0.776032	0.4375	0.559547
human	mouse	worm	human	0.743974	0.6	0.664275
human	mouse	worm	mouse	0.746265	0.629324	0.682824
human	mouse	fly	yeast	0.71937	0.492272	0.584538
human	mouse	fly	worm	0.803492	0.616485	0.697674
human	mouse	fly	fish	0.816462	0.492188	0.614148
human	mouse	fly	human	0.762606	0.650212	0.701939
human	mouse	fly	mouse	0.737904	0.669752	0.702178
human	mouse	fish	yeast	0.863529	0.366085	0.514186
human	mouse	fish	worm	0.883044	0.4375	0.58511
human	mouse	fish	fly	0.917717	0.492188	0.640737
human	mouse	fish	human	0.966916	0.689247	0.804805
human	mouse	fish	mouse	0.972876	0.706514	0.818572
human	mouse	human	yeast	0.715016	0.484625	0.577697
human	mouse	human	worm	0.800807	0.60013	0.686095
human	mouse	human	fly	0.866132	0.650212	0.742799
human	mouse	human	fish	0.91769	0.689247	0.787231
human	mouse	human	mouse	0.969975	0.981085	0.975499
human	mouse	mouse	yeast	0.715493	0.4719	0.56871
human	mouse	mouse	worm	0.812962	0.629324	0.709452
human	mouse	mouse	fly	0.869154	0.669884	0.756618
human	mouse	mouse	fish	0.925334	0.706514	0.801253
human	mouse	mouse	human	0.97224	0.981085	0.976643
mouse	yeast	yeast	worm	0.811443	0.929494	0.866466
mouse	yeast	yeast	fly	0.82817	0.93911	0.880158
mouse	yeast	yeast	fish	0.677677	0.890274	0.769562
mouse	yeast	yeast	human	0.716383	0.92984	0.809273
mouse	yeast	yeast	mouse	0.718234	0.928969	0.810121
mouse	yeast	worm	yeast	0.847826	0.929494	0.886784
mouse	yeast	worm	fly	0.813875	0.932123	0.868995
mouse	yeast	worm	fish	0.589686	0.870951	0.703238
mouse	yeast	worm	human	0.653811	0.915335	0.762779
mouse	yeast	worm	mouse	0.650679	0.910653	0.759022
mouse	yeast	fly	yeast	0.848498	0.93911	0.891507
mouse	yeast	fly	worm	0.843609	0.932107	0.885653
mouse	yeast	fly	fish	0.620988	0.878378	0.727591
mouse	yeast	fly	human	0.651924	0.923213	0.764206
mouse	yeast	fly	mouse	0.635348	0.9295	0.754777
mouse	yeast	fish	yeast	0.84517	0.890274	0.867136
mouse	yeast	fish	worm	0.82148	0.870951	0.845493
mouse	yeast	fish	fly	0.850368	0.878378	0.864146
mouse	yeast	fish	human	0.907317	0.938665	0.922725
mouse	yeast	fish	mouse	0.903468	0.942262	0.922457
mouse	yeast	human	yeast	0.855378	0.92984	0.891056
mouse	yeast	human	worm	0.80847	0.915533	0.858677
mouse	yeast	human	fly	0.83235	0.923213	0.87543
mouse	yeast	human	fish	0.797954	0.938665	0.862609
mouse	yeast	human	mouse	0.960327	0.975915	0.968058
mouse	yeast	mouse	yeast	0.859107	0.928936	0.892658
mouse	yeast	mouse	worm	0.813216	0.910653	0.859181
mouse	yeast	mouse	fly	0.842857	0.929683	0.884143
mouse	yeast	mouse	fish	0.804789	0.942262	0.868117
mouse	yeast	mouse	human	0.971084	0.975915	0.973494
mouse	worm	yeast	worm	0.879659	0.820258	0.848921
mouse	worm	yeast	fly	0.870952	0.844028	0.857279
mouse	worm	yeast	fish	0.728115	0.78404	0.755043
mouse	worm	yeast	human	0.769326	0.810307	0.789285
mouse	worm	yeast	mouse	0.755356	0.818477	0.785651
mouse	worm	worm	yeast	0.867647	0.820258	0.843287
mouse	worm	worm	fly	0.873831	0.869467	0.871643
mouse	worm	worm	fish	0.634634	0.810476	0.711857
mouse	worm	worm	human	0.695918	0.861555	0.769929
mouse	worm	worm	mouse	0.699451	0.874914	0.777405
mouse	worm	fly	yeast	0.869691	0.844028	0.856667
mouse	worm	fly	worm	0.872011	0.869437	0.870722
mouse	worm	fly	fish	0.64345	0.834882	0.726771
mouse	worm	fly	human	0.684509	0.875619	0.768359
mouse	worm	fly	mouse	0.687194	0.885585	0.773877
mouse	worm	fish	yeast	0.877232	0.78404	0.828022
mouse	worm	fish	worm	0.882369	0.810476	0.844896
mouse	worm	fish	fly	0.894773	0.834882	0.86379
mouse	worm	fish	human	0.954653	0.903047	0.928133
mouse	worm	fish	mouse	0.949355	0.904534	0.926402
mouse	worm	human	yeast	0.882131	0.810307	0.844695
mouse	worm	human	worm	0.873249	0.861741	0.867457
mouse	worm	human	fly	0.897208	0.875619	0.886282
mouse	worm	human	fish	0.848068	0.903047	0.874694
mouse	worm	human	mouse	0.973365	0.971071	0.972217
mouse	worm	mouse	yeast	0.876617	0.818393	0.846505
mouse	worm	mouse	worm	0.877124	0.874914	0.876018
mouse	worm	mouse	fly	0.889614	0.885759	0.887683
mouse	worm	mouse	fish	0.84731	0.904534	0.874987
mouse	worm	mouse	human	0.980829	0.971071	0.975926
mouse	fly	yeast	worm	0.867501	0.82572	0.846095
mouse	fly	yeast	fly	0.866635	0.84918	0.857819
mouse	fly	yeast	fish	0.712323	0.801496	0.754283
mouse	fly	yeast	human	0.765694	0.829363	0.796258
mouse	fly	yeast	mouse	0.74238	0.825441	0.78171
mouse	fly	worm	yeast	0.84977	0.82572	0.837572
mouse	fly	worm	fly	0.87582	0.848581	0.861985
mouse	fly	worm	fish	0.653432	0.782895	0.712329
mouse	fly	worm	human	0.703013	0.846652	0.768176
mouse	fly	worm	mouse	0.702851	0.852921	0.770648
mouse	fly	fly	yeast	0.859242	0.84918	0.854181
mouse	fly	fly	worm	0.878467	0.848547	0.863248
mouse	fly	fly	fish	0.658704	0.809333	0.726291
mouse	fly	fly	human	0.708135	0.867127	0.779607
mouse	fly	fly	mouse	0.686498	0.877117	0.770188
mouse	fly	fish	yeast	0.837852	0.801496	0.819271
mouse	fly	fish	worm	0.854224	0.782895	0.817006
mouse	fly	fish	fly	0.874116	0.809333	0.840478
mouse	fly	fish	human	0.947016	0.905474	0.925779
mouse	fly	fish	mouse	0.942969	0.90641	0.924328
mouse	fly	human	yeast	0.862613	0.829363	0.845661
mouse	fly	human	worm	0.870724	0.846835	0.858614
mouse	fly	human	fly	0.897126	0.867127	0.881871
mouse	fly	human	fish	0.844344	0.905474	0.873841
mouse	fly	human	mouse	0.971477	0.974148	0.97281
mouse	fly	mouse	yeast	0.8597	0.82536	0.84218
mouse	fly	mouse	worm	0.87931	0.852921	0.865915
mouse	fly	mouse	fly	0.894917	0.87729	0.886016
mouse	fly	mouse	fish	0.844369	0.90641	0.87429
mouse	fly	mouse	human	0.980242	0.974148	0.977185
mouse	fish	yeast	worm	0.884615	0.719464	0.793538
mouse	fish	yeast	fly	0.899432	0.741452	0.812837
mouse	fish	yeast	fish	0.789174	0.690773	0.736702
mouse	fish	yeast	human	0.817859	0.698138	0.753271
mouse	fish	yeast	mouse	0.81876	0.71727	0.764662
mouse	fish	worm	yeast	0.847368	0.719464	0.778195
mouse	fish	worm	fly	0.873521	0.854484	0.863897
mouse	fish	worm	fish	0.66106	0.785678	0.718002
mouse	fish	worm	human	0.727238	0.810799	0.766748
mouse	fish	worm	mouse	0.719048	0.830241	0.770654
mouse	fish	fly	yeast	0.861262	0.741452	0.796879
mouse	fish	fly	worm	0.858544	0.85445	0.856493
mouse	fish	fly	fish	0.67058	0.820101	0.737842
mouse	fish	fly	human	0.739756	0.846426	0.789504
mouse	fish	fly	mouse	0.72559	0.872194	0.792166
mouse	fish	fish	yeast	0.830336	0.690773	0.754152
mouse	fish	fish	worm	0.843521	0.785678	0.813573
mouse	fish	fish	fly	0.877145	0.820101	0.847665
mouse	fish	fish	human	0.953289	0.926922	0.93992
mouse	fish	fish	mouse	0.949942	0.937467	0.943663
mouse	fish	human	yeast	0.853814	0.698138	0.768168
mouse	fish	human	worm	0.849898	0.810974	0.82998
mouse	fish	human	fly	0.889881	0.846426	0.86761
mouse	fish	human	fish	0.830377	0.926922	0.875997
mouse	fish	human	mouse	0.964986	0.972249	0.968604
mouse	fish	mouse	yeast	0.853982	0.717139	0.779601
mouse	fish	mouse	worm	0.861421	0.830241	0.845544
mouse	fish	mouse	fly	0.887931	0.872366	0.880079
mouse	fish	mouse	fish	0.83018	0.937467	0.880568
mouse	fish	mouse	human	0.978332	0.972249	0.975281
mouse	human	yeast	worm	0.664217	0.448858	0.535704
mouse	human	yeast	fly	0.719863	0.492272	0.584701
mouse	human	yeast	fish	0.795233	0.366085	0.501366
mouse	human	yeast	human	0.688192	0.484625	0.568742
mouse	human	yeast	mouse	0.669519	0.472145	0.553771
mouse	human	worm	yeast	0.672119	0.448858	0.538255
mouse	human	worm	fly	0.849015	0.616572	0.714361
mouse	human	worm	fish	0.776032	0.4375	0.559547
mouse	human	worm	human	0.743974	0.6	0.664275
mouse	human	worm	mouse	0.746265	0.629324	0.682824
mouse	human	fly	yeast	0.71937	0.492272	0.584538
mouse	human	fly	worm	0.803492	0.616485	0.697674
mouse	human	fly	fish	0.816462	0.492188	0.614148
mouse	human	fly	human	0.762606	0.650212	0.701939
mouse	human	fly	mouse	0.737904	0.669752	0.702178
mouse	human	fish	yeast	0.863529	0.366085	0.514186
mouse	human	fish	worm	0.883044	0.4375	0.58511
mouse	human	fish	fly	0.917717	0.492188	0.640737
mouse	human	fish	human	0.966916	0.689247	0.804805
mouse	human	fish	mouse	0.972876	0.706514	0.818572
mouse	human	human	yeast	0.715016	0.484625	0.577697
mouse	human	human	worm	0.800807	0.60013	0.686095
mouse	human	human	fly	0.866132	0.650212	0.742799
mouse	human	human	fish	0.91769	0.689247	0.787231
mouse	human	human	mouse	0.969975	0.981085	0.975499
mouse	human	mouse	yeast	0.715493	0.4719	0.56871
mouse	human	mouse	worm	0.812962	0.629324	0.709452
mouse	human	mouse	fly	0.869154	0.669884	0.756618
mouse	human	mouse	fish	0.925334	0.706514	0.801253
mouse	human	mouse	human	0.97224	0.981085	0.976643
