# Supplementary material for: WORMHOLE: Novel Least Diverged Ortholog Prediction through Machine Learning
Source: PLoS Comput Biol. 2016 Nov 3;12(11):e1005182. doi: 10.1371/journal.pcbi.1005182 (PMC5094675; doi:10.1371/journal.pcbi.1005182)
Supplement: S4 Table — As a measure of correlation between the predictions of the constituent algorithms, we computed the Jaccard index between each pair of constituent algorithm. The Jaccard index is defined as the number of orthologs that are predicted by both algorithms divided by the total number predicted by either algorithm. A Jaccard index of 1 indicates that the two algorithms completely agree, while a Jaccard index of 0 means that they never agree. The Jaccard indices vary substantially (mean ± st. dev. = 0.18 ± 0.11, min = 0.01, max = 0.53), indicating complex correlation structure between constituent algorithms. (XLSX) [file pcbi.1005182.s004.xlsx]

## Sheet: S4 Table
S4 Table. Jaccard index for pairs of constituent algorithms. As a measure of correlation between the predictions of the constituent algorithms, we computed the Jaccard index between each pair of constituent algorithm. The Jaccard index is defined as the number of orthologs that are predicted by both algorithms divided by the total number predicted by either algorithm. A Jaccard index of 1 indicat…
	eggNOG-COGs	eggNOG-KOGs	eggNOG-NOGs	Ensembl Compara	Hieranoid	HomoloGene	InParanoid	Isobase	IsoRankN-PPI	IsoRankN2-GI	metaPhOrs	OMA	OrthoDB	OrthoMCL	PANTHER	Roundup	TreeFam
eggNOG-COGs	1	0.0784895	0.156309	0.122135	0.0622599	0.0773264	0.0787233	0.0472173	0.065069	0.0470109	0.0930532	0.0754108	0.108761	0.0525148	0.126631	0.0713463	0.0946564
eggNOG-KOGs	0.0784895	1	0.0471008	0.038806	0.0145801	0.0175619	0.0248149	0.0118998	0.018729	0.0133091	0.0355537	0.0191649	0.176913	0.0211226	0.0593037	0.0165295	0.0286148
eggNOG-NOGs	0.156309	0.0471008	1	0.3645	0.206268	0.280755	0.276375	0.149314	0.194662	0.133806	0.285452	0.296641	0.162044	0.179565	0.2769	0.277277	0.345972
Ensembl Compara	0.122135	0.038806	0.3645	1	0.196108	0.311758	0.291804	0.179713	0.214387	0.150211	0.367005	0.33147	0.119087	0.135584	0.343589	0.315589	0.429744
Hieranoid	0.0622599	0.0145801	0.206268	0.196108	1	0.270807	0.165409	0.26256	0.0869196	0.0850159	0.182105	0.250176	0.0554022	0.253853	0.137029	0.259516	0.206451
HomoloGene	0.0773264	0.0175619	0.280755	0.311758	0.270807	1	0.273349	0.212204	0.212258	0.147784	0.253099	0.458707	0.0708875	0.157588	0.195552	0.532915	0.350402
InParanoid	0.0787233	0.0248149	0.276375	0.291804	0.165409	0.273349	1	0.125993	0.163534	0.105883	0.25519	0.292759	0.100429	0.10375	0.217247	0.301212	0.32872
Isobase	0.0472173	0.0118998	0.149314	0.179713	0.26256	0.212204	0.125993	1	0.132651	0.12417	0.171093	0.209958	0.0356837	0.165673	0.124132	0.228883	0.184437
IsoRankN-PPI	0.065069	0.018729	0.194662	0.214387	0.0869196	0.212258	0.163534	0.132651	1	0.436432	0.184636	0.21774	0.0583875	0.0588912	0.161892	0.239761	0.217595
IsoRankN2-GI	0.0470109	0.0133091	0.133806	0.150211	0.0850159	0.147784	0.105883	0.12417	0.436432	1	0.134066	0.153407	0.038187	0.0557129	0.112999	0.155787	0.142737
metaPhOrs	0.0930532	0.0355537	0.285452	0.367005	0.182105	0.253099	0.25519	0.171093	0.184636	0.134066	1	0.276504	0.0957866	0.133432	0.287047	0.261281	0.347094
OMA	0.0754108	0.0191649	0.296641	0.33147	0.250176	0.458707	0.292759	0.209958	0.21774	0.153407	0.276504	1	0.0756889	0.163863	0.216088	0.445192	0.387057
OrthoDB	0.108761	0.176913	0.162044	0.119087	0.0554022	0.0708875	0.100429	0.0356837	0.0583875	0.038187	0.0957866	0.0756889	1	0.0725528	0.13686	0.0742293	0.112412
OrthoMCL	0.0525148	0.0211226	0.179565	0.135584	0.253853	0.157588	0.10375	0.165673	0.0588912	0.0557129	0.133432	0.163863	0.0725528	1	0.10072	0.149195	0.128264
PANTHER	0.126631	0.0593037	0.2769	0.343589	0.137029	0.195552	0.217247	0.124132	0.161892	0.112999	0.287047	0.216088	0.13686	0.10072	1	0.195119	0.311543
Roundup	0.0713463	0.0165295	0.277277	0.315589	0.259516	0.532915	0.301212	0.228883	0.239761	0.155787	0.261281	0.445192	0.0742293	0.149195	0.195119	1	0.404781
TreeFam	0.0946564	0.0286148	0.345972	0.429744	0.206451	0.350402	0.32872	0.184437	0.217595	0.142737	0.347094	0.387057	0.112412	0.128264	0.311543	0.404781	1
