# Supplementary material for: WORMHOLE: Novel Least Diverged Ortholog Prediction through Machine Learning
Source: PLoS Comput Biol. 2016 Nov 3;12(11):e1005182. doi: 10.1371/journal.pcbi.1005182 (PMC5094675; doi:10.1371/journal.pcbi.1005182)
Supplement: S5 Table — WORMHOLE and voting values represent LDO predictions with scaled scores above the indicated threshold. SVM = support vector machine, FEP = functionally equivalent protein, P = precision, R = recall, F = harmonic mean of precision and recall. (XLSX) [file pcbi.1005182.s005.xlsx]

## Sheet: S4 Table
S5 Table. Performance of WORMHOLE SVMs, simple voting, and constituent algorithms at predicting FOSTA FEPs. WORMHOLE and voting values represent LDO predictions with scaled scores above the indicated threshold. SVM = support vector machine, FEP = functionally equivalent protein, P = precision, R = recall, F = harmonic mean of precision and recall.
Training Query Species	Training Target Species	Algorithm	Threshold	P	R	F
yeast	worm	SVM	0.1	0.413058	0.901163	0.566469
yeast	worm	SVM	0.25	0.563208	0.867733	0.683066
yeast	worm	SVM	0.5	0.73342	0.819767	0.774194
yeast	worm	SVM	0.75	0.865417	0.738372	0.796863
yeast	worm	SVM	0.9	0.914807	0.655523	0.76376
yeast	worm	Vote	0.1	0.392429	0.90407	0.547294
yeast	worm	Vote	0.25	0.471831	0.876453	0.613428
yeast	worm	Vote	0.5	0.688199	0.805233	0.74213
yeast	worm	Vote	0.75	0.860952	0.656977	0.74526
yeast	worm	Vote	0.9	0.926509	0.513081	0.66043
yeast	worm	BLASTp RBHs	NA	0.723837	0.723837	0.723837
yeast	worm	eggNOG-COGs	NA	0.22146	0.797965	0.3467
yeast	worm	eggNOG-KOGs	NA	0.301987	0.905523	0.452926
yeast	worm	eggNOG-NOGs	NA	0.561224	0.719477	0.630573
yeast	worm	Ensembl Compara	NA	0.418939	0.803779	0.550797
yeast	worm	Hieranoid	NA	0.386511	0.43314	0.408499
yeast	worm	HomoloGene	NA	0.43544	0.460756	0.44774
yeast	worm	InParanoid	NA	0.563616	0.734012	0.637626
yeast	worm	Isobase	NA	0.613504	0.765988	0.681319
yeast	worm	IsoRankN-PPI	NA	0.747826	0.75	0.748911
yeast	worm	IsoRankN2-GI	NA	0.736536	0.735465	0.736
yeast	worm	metaPhOrs	NA	0.564955	0.815407	0.66746
yeast	worm	OMA	NA	0.52774	0.56686	0.546601
yeast	worm	OrthoDB	NA	NA	0	NA
yeast	worm	OrthoMCL	NA	0.625137	0.831395	0.713662
yeast	worm	PANTHER	NA	0.445205	0.850291	0.584416
yeast	worm	Roundup	NA	0.671033	0.670058	0.670545
yeast	worm	TreeFam	NA	0.525475	0.764535	0.622854
yeast	fly	SVM	0.1	0.5	0.930889	0.650567
yeast	fly	SVM	0.25	0.677005	0.892807	0.770073
yeast	fly	SVM	0.5	0.780488	0.857546	0.817204
yeast	fly	SVM	0.75	0.900344	0.739069	0.811774
yeast	fly	SVM	0.9	0.944664	0.674189	0.786831
yeast	fly	Vote	0.1	0.443258	0.93653	0.601722
yeast	fly	Vote	0.25	0.585116	0.887165	0.705157
yeast	fly	Vote	0.5	0.752988	0.799718	0.77565
yeast	fly	Vote	0.75	0.882784	0.679831	0.768127
yeast	fly	Vote	0.9	0.962838	0.401975	0.567164
yeast	fly	BLASTp RBHs	NA	0.748588	0.747532	0.748059
yeast	fly	eggNOG-COGs	NA	0.225261	0.789845	0.350548
yeast	fly	eggNOG-KOGs	NA	0.252984	0.926657	0.397459
yeast	fly	eggNOG-NOGs	NA	0.624711	0.763047	0.686984
yeast	fly	Ensembl Compara	NA	0.491049	0.812412	0.612115
yeast	fly	Hieranoid	NA	0.401028	0.440056	0.419637
yeast	fly	HomoloGene	NA	0.450875	0.472496	0.461433
yeast	fly	InParanoid	NA	0.582503	0.74189	0.652605
yeast	fly	Isobase	NA	0.636364	0.779972	0.700887
yeast	fly	IsoRankN-PPI	NA	0.804469	0.812412	0.808421
yeast	fly	IsoRankN2-GI	NA	0.80536	0.80536	0.80536
yeast	fly	metaPhOrs	NA	0.607646	0.851904	0.709336
yeast	fly	OMA	NA	0.55526	0.588152	0.571233
yeast	fly	OrthoDB	NA	NA	0	NA
yeast	fly	OrthoMCL	NA	0.640043	0.847673	0.729369
yeast	fly	PANTHER	NA	0.565378	0.866008	0.684123
yeast	fly	Roundup	NA	0.722925	0.724965	0.723944
yeast	fly	TreeFam	NA	0.585946	0.764457	0.663403
yeast	fish	SVM	0.1	0.376623	0.908616	0.532517
yeast	fish	SVM	0.25	0.499255	0.874674	0.635674
yeast	fish	SVM	0.5	0.632323	0.817232	0.712984
yeast	fish	SVM	0.75	0.792683	0.678851	0.731364
yeast	fish	SVM	0.9	0.857143	0.563969	0.680315
yeast	fish	Vote	0.1	0.367521	0.898172	0.521607
yeast	fish	Vote	0.25	0.518459	0.843342	0.642147
yeast	fish	Vote	0.5	0.691906	0.691906	0.691906
yeast	fish	Vote	0.75	0.847059	0.563969	0.677116
yeast	fish	Vote	0.9	0.880435	0.422977	0.571429
yeast	fish	BLASTp RBHs	NA	0.664122	0.681462	0.67268
yeast	fish	eggNOG-COGs	NA	0.166854	0.775457	0.274619
yeast	fish	eggNOG-KOGs	NA	0.0998289	0.913838	0.179995
yeast	fish	eggNOG-NOGs	NA	0.482505	0.684073	0.565875
yeast	fish	Ensembl Compara	NA	0.387887	0.785901	0.519413
yeast	fish	Hieranoid	NA	NA	0	NA
yeast	fish	HomoloGene	NA	0.433249	0.449086	0.441026
yeast	fish	InParanoid	NA	0.507937	0.751958	0.606316
yeast	fish	Isobase	NA	NA	0	NA
yeast	fish	IsoRankN-PPI	NA	0.695652	0.710183	0.702842
yeast	fish	IsoRankN2-GI	NA	NA	0	NA
yeast	fish	metaPhOrs	NA	0.481191	0.801567	0.601371
yeast	fish	OMA	NA	0.465324	0.543081	0.501205
yeast	fish	OrthoDB	NA	NA	0	NA
yeast	fish	OrthoMCL	NA	0.56	0.804178	0.660236
yeast	fish	PANTHER	NA	0.437838	0.845953	0.577026
yeast	fish	Roundup	NA	0.652062	0.660574	0.656291
yeast	fish	TreeFam	NA	0.506261	0.738903	0.600849
yeast	human	SVM	0.1	0.314598	0.875133	0.462819
yeast	human	SVM	0.25	0.485276	0.826574	0.611528
yeast	human	SVM	0.5	0.607557	0.755069	0.673329
yeast	human	SVM	0.75	0.766646	0.645144	0.700666
yeast	human	SVM	0.9	0.852302	0.523479	0.648595
yeast	human	Vote	0.1	0.322818	0.890075	0.473796
yeast	human	Vote	0.25	0.459411	0.82444	0.590032
yeast	human	Vote	0.5	0.630806	0.710245	0.668173
yeast	human	Vote	0.75	0.791921	0.554429	0.652228
yeast	human	Vote	0.9	0.905629	0.291889	0.441485
yeast	human	BLASTp RBHs	NA	0.603183	0.606724	0.604948
yeast	human	eggNOG-COGs	NA	0.158538	0.761473	0.262437
yeast	human	eggNOG-KOGs	NA	0.0961222	0.903415	0.173757
yeast	human	eggNOG-NOGs	NA	0.421864	0.613661	0.5
yeast	human	Ensembl Compara	NA	0.354255	0.762006	0.483658
yeast	human	Hieranoid	NA	0.297297	0.381537	0.33419
yeast	human	HomoloGene	NA	0.383625	0.397545	0.390461
yeast	human	InParanoid	NA	0.414887	0.704909	0.522341
yeast	human	Isobase	NA	0.535514	0.663821	0.592804
yeast	human	IsoRankN-PPI	NA	0.657383	0.667556	0.662431
yeast	human	IsoRankN2-GI	NA	0.662927	0.66222	0.662573
yeast	human	metaPhOrs	NA	0.379793	0.782284	0.511336
yeast	human	OMA	NA	0.426123	0.490928	0.456236
yeast	human	OrthoDB	NA	NA	0	NA
yeast	human	OrthoMCL	NA	0.470058	0.779082	0.586345
yeast	human	PANTHER	NA	0.384986	0.810032	0.521919
yeast	human	Roundup	NA	0.620147	0.630736	0.625397
yeast	human	TreeFam	NA	0.495798	0.692636	0.577916
yeast	mouse	SVM	0.1	0.340499	0.884422	0.491696
yeast	mouse	SVM	0.25	0.453357	0.852038	0.591817
yeast	mouse	SVM	0.5	0.600937	0.787828	0.681807
yeast	mouse	SVM	0.75	0.788824	0.677834	0.729129
yeast	mouse	SVM	0.9	0.869078	0.563372	0.683604
yeast	mouse	Vote	0.1	0.336055	0.896147	0.488808
yeast	mouse	Vote	0.25	0.453257	0.839196	0.588604
yeast	mouse	Vote	0.5	0.635564	0.72641	0.677957
yeast	mouse	Vote	0.75	0.807571	0.571748	0.6695
yeast	mouse	Vote	0.9	0.88172	0.41206	0.561644
yeast	mouse	BLASTp RBHs	NA	0.646832	0.6555	0.651137
yeast	mouse	eggNOG-COGs	NA	0.164635	0.776661	0.27168
yeast	mouse	eggNOG-KOGs	NA	0.124885	0.910106	0.219632
yeast	mouse	eggNOG-NOGs	NA	0.463052	0.643774	0.538659
yeast	mouse	Ensembl Compara	NA	0.355618	0.772194	0.486972
yeast	mouse	Hieranoid	NA	0.287112	0.376884	0.32593
yeast	mouse	HomoloGene	NA	0.408763	0.411502	0.410128
yeast	mouse	InParanoid	NA	0.415424	0.715801	0.525733
yeast	mouse	Isobase	NA	0.625767	0.626466	0.626116
yeast	mouse	IsoRankN-PPI	NA	0.675332	0.681742	0.678522
yeast	mouse	IsoRankN2-GI	NA	0.681564	0.681184	0.681374
yeast	mouse	metaPhOrs	NA	0.425339	0.78727	0.552291
yeast	mouse	OMA	NA	0.423888	0.505304	0.461029
yeast	mouse	OrthoDB	NA	NA	0	NA
yeast	mouse	OrthoMCL	NA	0.483751	0.797878	0.602318
yeast	mouse	PANTHER	NA	0.389669	0.821329	0.528566
yeast	mouse	Roundup	NA	0.644247	0.647125	0.645682
yeast	mouse	TreeFam	NA	0.478195	0.710218	0.571557
worm	yeast	SVM	0.1	0.600194	0.901163	0.720511
worm	yeast	SVM	0.25	0.69338	0.867733	0.77082
worm	yeast	SVM	0.5	0.757047	0.819767	0.78716
worm	yeast	SVM	0.75	0.828711	0.738372	0.780938
worm	yeast	SVM	0.9	0.891304	0.655523	0.755444
worm	yeast	Vote	0.1	0.520502	0.90407	0.660648
worm	yeast	Vote	0.25	0.566197	0.876453	0.687963
worm	yeast	Vote	0.5	0.679755	0.805233	0.737192
worm	yeast	Vote	0.75	0.768707	0.656977	0.708464
worm	yeast	Vote	0.9	0.858881	0.513081	0.642402
worm	yeast	BLASTp RBHs	NA	0.719653	0.723837	0.721739
worm	yeast	eggNOG-COGs	NA	0.351923	0.797965	0.488434
worm	yeast	eggNOG-KOGs	NA	0.555258	0.905523	0.688398
worm	yeast	eggNOG-NOGs	NA	0.600728	0.719477	0.654762
worm	yeast	Ensembl Compara	NA	0.685254	0.803779	0.739799
worm	yeast	Hieranoid	NA	0.390052	0.43314	0.410468
worm	yeast	HomoloGene	NA	0.434842	0.460756	0.447424
worm	yeast	InParanoid	NA	0.354386	0.734012	0.477993
worm	yeast	Isobase	NA	0.657107	0.765988	0.707383
worm	yeast	IsoRankN-PPI	NA	0.616487	0.75	0.676721
worm	yeast	IsoRankN2-GI	NA	0.593897	0.735465	0.657143
worm	yeast	metaPhOrs	NA	0.672662	0.815407	0.737188
worm	yeast	OMA	NA	0.524899	0.56686	0.545073
worm	yeast	OrthoDB	NA	NA	0	NA
worm	yeast	OrthoMCL	NA	0.668224	0.831395	0.740933
worm	yeast	PANTHER	NA	0.648559	0.850291	0.735849
worm	yeast	Roundup	NA	0.667149	0.670058	0.6686
worm	yeast	TreeFam	NA	0.605293	0.764535	0.675658
worm	fly	SVM	0.1	0.436059	0.922395	0.592171
worm	fly	SVM	0.25	0.68636	0.875831	0.769605
worm	fly	SVM	0.5	0.822472	0.81153	0.816964
worm	fly	SVM	0.75	0.915436	0.756098	0.828172
worm	fly	SVM	0.9	0.941003	0.707317	0.807595
worm	fly	Vote	0.1	0.42	0.931264	0.578911
worm	fly	Vote	0.25	0.7041	0.875831	0.780632
worm	fly	Vote	0.5	0.772864	0.85255	0.810754
worm	fly	Vote	0.75	0.88369	0.732816	0.801212
worm	fly	Vote	0.9	0.953586	0.501109	0.656977
worm	fly	BLASTp RBHs	NA	0.769231	0.764967	0.767093
worm	fly	eggNOG-COGs	NA	0.192819	0.803769	0.311025
worm	fly	eggNOG-KOGs	NA	0.214886	0.963415	0.351395
worm	fly	eggNOG-NOGs	NA	0.567221	0.832594	0.674753
worm	fly	Ensembl Compara	NA	0.693097	0.823725	0.752786
worm	fly	Hieranoid	NA	0.511962	0.593126	0.549563
worm	fly	HomoloGene	NA	0.592834	0.605322	0.599013
worm	fly	InParanoid	NA	0.630435	0.803769	0.706628
worm	fly	Isobase	NA	0.65319	0.805987	0.721588
worm	fly	IsoRankN-PPI	NA	0.588571	0.799335	0.67795
worm	fly	IsoRankN2-GI	NA	0.4968	0.68847	0.577138
worm	fly	metaPhOrs	NA	0.640234	0.850333	0.730476
worm	fly	OMA	NA	0.637433	0.660754	0.648884
worm	fly	OrthoDB	NA	0.524655	0.884701	0.658688
worm	fly	OrthoMCL	NA	0.59262	0.872506	0.70583
worm	fly	PANTHER	NA	0.561814	0.851441	0.67695
worm	fly	Roundup	NA	0.772727	0.772727	0.772727
worm	fly	TreeFam	NA	0.669002	0.847007	0.747554
worm	fish	SVM	0.1	0.396975	0.927152	0.555923
worm	fish	SVM	0.25	0.532974	0.874172	0.662207
worm	fish	SVM	0.5	0.636519	0.8234	0.717998
worm	fish	SVM	0.75	0.816583	0.717439	0.763807
worm	fish	SVM	0.9	0.866667	0.573951	0.690571
worm	fish	Vote	0.1	0.462585	0.900662	0.611236
worm	fish	Vote	0.25	0.577444	0.847682	0.686941
worm	fish	Vote	0.5	0.704684	0.763797	0.733051
worm	fish	Vote	0.75	0.815126	0.642384	0.718519
worm	fish	Vote	0.9	0.874074	0.520971	0.652835
worm	fish	BLASTp RBHs	NA	0.694805	0.708609	0.701639
worm	fish	eggNOG-COGs	NA	0.157534	0.710817	0.257909
worm	fish	eggNOG-KOGs	NA	0.0997412	0.935982	0.180272
worm	fish	eggNOG-NOGs	NA	0.453728	0.779249	0.573517
worm	fish	Ensembl Compara	NA	0.485313	0.838852	0.614887
worm	fish	Hieranoid	NA	NA	0	NA
worm	fish	HomoloGene	NA	0.552301	0.582781	0.567132
worm	fish	InParanoid	NA	0.536082	0.803532	0.64311
worm	fish	Isobase	NA	NA	0	NA
worm	fish	IsoRankN-PPI	NA	0.720264	0.721854	0.721058
worm	fish	IsoRankN2-GI	NA	NA	0	NA
worm	fish	metaPhOrs	NA	0.512996	0.827815	0.633446
worm	fish	OMA	NA	0.526412	0.637969	0.576846
worm	fish	OrthoDB	NA	0.431223	0.871965	0.577064
worm	fish	OrthoMCL	NA	0.542569	0.830022	0.656195
worm	fish	PANTHER	NA	0.474576	0.865342	0.612979
worm	fish	Roundup	NA	0.708696	0.719647	0.714129
worm	fish	TreeFam	NA	0.519126	0.838852	0.64135
worm	human	SVM	0.1	0.350549	0.842326	0.495067
worm	human	SVM	0.25	0.493468	0.792566	0.608236
worm	human	SVM	0.5	0.620707	0.726019	0.669246
worm	human	SVM	0.75	0.802908	0.595923	0.684102
worm	human	SVM	0.9	0.875789	0.498801	0.6356
worm	human	Vote	0.1	0.318192	0.873501	0.466464
worm	human	Vote	0.25	0.507998	0.780576	0.615457
worm	human	Vote	0.5	0.580844	0.734412	0.648663
worm	human	Vote	0.75	0.790829	0.589329	0.675369
worm	human	Vote	0.9	0.90755	0.353118	0.508416
worm	human	BLASTp RBHs	NA	0.539807	0.536571	0.538184
worm	human	eggNOG-COGs	NA	0.136709	0.721823	0.229881
worm	human	eggNOG-KOGs	NA	0.0972483	0.932254	0.176124
worm	human	eggNOG-NOGs	NA	0.361531	0.673861	0.470588
worm	human	Ensembl Compara	NA	0.440737	0.760192	0.557976
worm	human	Hieranoid	NA	0.386354	0.532974	0.447972
worm	human	HomoloGene	NA	0.488837	0.498801	0.493769
worm	human	InParanoid	NA	0.466354	0.714628	0.564394
worm	human	Isobase	NA	0.527555	0.631295	0.574782
worm	human	IsoRankN-PPI	NA	0.6418	0.64988	0.645815
worm	human	IsoRankN2-GI	NA	0.530012	0.529376	0.529694
worm	human	metaPhOrs	NA	0.408609	0.76259	0.532106
worm	human	OMA	NA	0.475901	0.56235	0.515526
worm	human	OrthoDB	NA	0.367941	0.773381	0.498647
worm	human	OrthoMCL	NA	0.421248	0.748801	0.539175
worm	human	PANTHER	NA	0.393731	0.790767	0.525707
worm	human	Roundup	NA	0.613867	0.615707	0.614786
worm	human	TreeFam	NA	0.502002	0.751799	0.602016
worm	mouse	SVM	0.1	0.320551	0.870324	0.468535
worm	mouse	SVM	0.25	0.488576	0.799875	0.606619
worm	mouse	SVM	0.5	0.626667	0.732544	0.675481
worm	mouse	SVM	0.75	0.806723	0.598504	0.687187
worm	mouse	SVM	0.9	0.863591	0.536783	0.662053
worm	mouse	Vote	0.1	0.314609	0.883416	0.463982
worm	mouse	Vote	0.25	0.49724	0.78616	0.609179
worm	mouse	Vote	0.5	0.572658	0.746883	0.648268
worm	mouse	Vote	0.75	0.780284	0.582294	0.666905
worm	mouse	Vote	0.9	0.880202	0.435162	0.582395
worm	mouse	BLASTp RBHs	NA	0.609317	0.611596	0.610454
worm	mouse	eggNOG-COGs	NA	0.139155	0.716334	0.233039
worm	mouse	eggNOG-KOGs	NA	0.114292	0.935786	0.203705
worm	mouse	eggNOG-NOGs	NA	0.394362	0.758728	0.518977
worm	mouse	Ensembl Compara	NA	0.437701	0.764339	0.55664
worm	mouse	Hieranoid	NA	0.365948	0.529302	0.432722
worm	mouse	HomoloGene	NA	0.508717	0.509352	0.509034
worm	mouse	InParanoid	NA	0.441573	0.735037	0.551708
worm	mouse	Isobase	NA	0.607143	0.604115	0.605625
worm	mouse	IsoRankN-PPI	NA	0.559127	0.574813	0.566861
worm	mouse	IsoRankN2-GI	NA	0.312695	0.311721	0.312207
worm	mouse	metaPhOrs	NA	0.444484	0.773691	0.564604
worm	mouse	OMA	NA	0.459406	0.578554	0.512141
worm	mouse	OrthoDB	NA	0.354396	0.804239	0.491991
worm	mouse	OrthoMCL	NA	0.429775	0.763092	0.549865
worm	mouse	PANTHER	NA	0.403018	0.799252	0.535841
worm	mouse	Roundup	NA	0.622278	0.623441	0.622859
worm	mouse	TreeFam	NA	0.487834	0.762469	0.594989
fly	yeast	SVM	0.1	0.589286	0.930889	0.721706
fly	yeast	SVM	0.25	0.710438	0.892807	0.79125
fly	yeast	SVM	0.5	0.786546	0.857546	0.820513
fly	yeast	SVM	0.75	0.856209	0.739069	0.793338
fly	yeast	SVM	0.9	0.921002	0.674189	0.778502
fly	yeast	Vote	0.1	0.529084	0.93653	0.676171
fly	yeast	Vote	0.25	0.630261	0.887165	0.736965
fly	yeast	Vote	0.5	0.743119	0.799718	0.77038
fly	yeast	Vote	0.75	0.812816	0.679831	0.740399
fly	yeast	Vote	0.9	0.92233	0.401975	0.559921
fly	yeast	BLASTp RBHs	NA	0.742297	0.747532	0.744905
fly	yeast	eggNOG-COGs	NA	0.358515	0.789845	0.493175
fly	yeast	eggNOG-KOGs	NA	0.542527	0.926657	0.684375
fly	yeast	eggNOG-NOGs	NA	0.646356	0.763047	0.699871
fly	yeast	Ensembl Compara	NA	0.694813	0.812412	0.749025
fly	yeast	Hieranoid	NA	0.397959	0.440056	0.41795
fly	yeast	HomoloGene	NA	0.447861	0.472496	0.459849
fly	yeast	InParanoid	NA	0.365532	0.74189	0.489758
fly	yeast	Isobase	NA	0.685254	0.779972	0.729551
fly	yeast	IsoRankN-PPI	NA	0.662831	0.812412	0.730038
fly	yeast	IsoRankN2-GI	NA	0.650342	0.80536	0.719597
fly	yeast	metaPhOrs	NA	0.70726	0.851904	0.772873
fly	yeast	OMA	NA	0.545098	0.588152	0.565807
fly	yeast	OrthoDB	NA	NA	0	NA
fly	yeast	OrthoMCL	NA	0.693995	0.847673	0.763175
fly	yeast	PANTHER	NA	0.669575	0.866008	0.755228
fly	yeast	Roundup	NA	0.724965	0.724965	0.724965
fly	yeast	TreeFam	NA	0.624424	0.764457	0.687381
fly	worm	SVM	0.1	0.384829	0.922395	0.543081
fly	worm	SVM	0.25	0.693591	0.875831	0.77413
fly	worm	SVM	0.5	0.851163	0.81153	0.830874
fly	worm	SVM	0.75	0.909333	0.756098	0.825666
fly	worm	SVM	0.9	0.9233	0.707317	0.801004
fly	worm	Vote	0.1	0.417495	0.931264	0.576527
fly	worm	Vote	0.25	0.705987	0.875831	0.781791
fly	worm	Vote	0.5	0.791967	0.85255	0.821143
fly	worm	Vote	0.75	0.88251	0.732816	0.800727
fly	worm	Vote	0.9	0.947589	0.501109	0.655547
fly	worm	BLASTp RBHs	NA	0.768374	0.764967	0.766667
fly	worm	eggNOG-COGs	NA	0.201613	0.803769	0.322365
fly	worm	eggNOG-KOGs	NA	0.196651	0.963415	0.32663
fly	worm	eggNOG-NOGs	NA	0.583981	0.832594	0.686472
fly	worm	Ensembl Compara	NA	0.628064	0.823725	0.71271
fly	worm	Hieranoid	NA	0.538229	0.593126	0.564346
fly	worm	HomoloGene	NA	0.548193	0.605322	0.575342
fly	worm	InParanoid	NA	0.707317	0.803769	0.752465
fly	worm	Isobase	NA	0.650268	0.805987	0.719802
fly	worm	IsoRankN-PPI	NA	0.78884	0.799335	0.794053
fly	worm	IsoRankN2-GI	NA	0.686947	0.68847	0.687708
fly	worm	metaPhOrs	NA	0.644538	0.850333	0.73327
fly	worm	OMA	NA	0.627368	0.660754	0.643629
fly	worm	OrthoDB	NA	0.51987	0.884701	0.654904
fly	worm	OrthoMCL	NA	0.627592	0.872506	0.730056
fly	worm	PANTHER	NA	0.423374	0.851441	0.565538
fly	worm	Roundup	NA	0.772727	0.772727	0.772727
fly	worm	TreeFam	NA	0.613162	0.847007	0.711359
fly	fish	SVM	0.1	0.410007	0.930508	0.569207
fly	fish	SVM	0.25	0.555439	0.9	0.686934
fly	fish	SVM	0.5	0.654639	0.861017	0.743777
fly	fish	SVM	0.75	0.832392	0.749153	0.788582
fly	fish	SVM	0.9	0.895522	0.610169	0.725806
fly	fish	Vote	0.1	0.494475	0.910169	0.640811
fly	fish	Vote	0.25	0.572361	0.891525	0.69715
fly	fish	Vote	0.5	0.711738	0.811864	0.758511
fly	fish	Vote	0.75	0.84435	0.671186	0.747875
fly	fish	Vote	0.9	0.923695	0.389831	0.548272
fly	fish	BLASTp RBHs	NA	0.686242	0.69322	0.689713
fly	fish	eggNOG-COGs	NA	0.156656	0.755932	0.259529
fly	fish	eggNOG-KOGs	NA	0.0636417	0.927119	0.119107
fly	fish	eggNOG-NOGs	NA	0.499022	0.864407	0.632754
fly	fish	Ensembl Compara	NA	0.475395	0.867797	0.614277
fly	fish	Hieranoid	NA	NA	0	NA
fly	fish	HomoloGene	NA	0.605816	0.635593	0.620347
fly	fish	InParanoid	NA	0.567285	0.828814	0.673554
fly	fish	Isobase	NA	NA	0	NA
fly	fish	IsoRankN-PPI	NA	0.738487	0.761017	0.749583
fly	fish	IsoRankN2-GI	NA	NA	0	NA
fly	fish	metaPhOrs	NA	0.508097	0.850847	0.636248
fly	fish	OMA	NA	0.553696	0.672881	0.607498
fly	fish	OrthoDB	NA	0.455263	0.879661	0.6
fly	fish	OrthoMCL	NA	0.554098	0.859322	0.673754
fly	fish	PANTHER	NA	0.448035	0.869492	0.591354
fly	fish	Roundup	NA	0.733333	0.745763	0.739496
fly	fish	TreeFam	NA	0.538624	0.862712	0.663192
fly	human	SVM	0.1	0.37287	0.86518	0.521142
fly	human	SVM	0.25	0.506096	0.820578	0.626063
fly	human	SVM	0.5	0.638865	0.74151	0.686371
fly	human	SVM	0.75	0.779974	0.619868	0.690765
fly	human	SVM	0.9	0.861248	0.531678	0.657474
fly	human	Vote	0.1	0.389781	0.873796	0.539087
fly	human	Vote	0.25	0.536455	0.812975	0.646383
fly	human	Vote	0.5	0.624947	0.744045	0.679315
fly	human	Vote	0.75	0.823028	0.586923	0.685207
fly	human	Vote	0.9	0.883948	0.413077	0.56304
fly	human	BLASTp RBHs	NA	0.402757	0.399899	0.401322
fly	human	eggNOG-COGs	NA	0.11495	0.757223	0.199599
fly	human	eggNOG-KOGs	NA	0.0687634	0.927522	0.128035
fly	human	eggNOG-NOGs	NA	0.38762	0.739483	0.508628
fly	human	Ensembl Compara	NA	0.462103	0.797263	0.585085
fly	human	Hieranoid	NA	0.420945	0.627471	0.503867
fly	human	HomoloGene	NA	0.528274	0.539787	0.533968
fly	human	InParanoid	NA	0.506787	0.737962	0.600908
fly	human	Isobase	NA	0.530843	0.641156	0.580808
fly	human	IsoRankN-PPI	NA	0.6572	0.668525	0.662814
fly	human	IsoRankN2-GI	NA	0.651759	0.657375	0.654555
fly	human	metaPhOrs	NA	0.421838	0.802838	0.553073
fly	human	OMA	NA	0.506396	0.581855	0.541509
fly	human	OrthoDB	NA	0.317616	0.788647	0.452852
fly	human	OrthoMCL	NA	0.431787	0.797263	0.560185
fly	human	PANTHER	NA	0.398406	0.810948	0.534313
fly	human	Roundup	NA	0.641851	0.646731	0.644282
fly	human	TreeFam	NA	0.521023	0.785099	0.626365
fly	mouse	SVM	0.1	0.344807	0.885924	0.496408
fly	mouse	SVM	0.25	0.486802	0.829932	0.613658
fly	mouse	SVM	0.5	0.627155	0.761381	0.687781
fly	mouse	SVM	0.75	0.809459	0.626897	0.706576
fly	mouse	SVM	0.9	0.882662	0.527473	0.660334
fly	mouse	Vote	0.1	0.363108	0.882784	0.514565
fly	mouse	Vote	0.25	0.554915	0.806384	0.657423
fly	mouse	Vote	0.5	0.676022	0.718472	0.696601
fly	mouse	Vote	0.75	0.841821	0.570905	0.680387
fly	mouse	Vote	0.9	0.910085	0.391941	0.547915
fly	mouse	BLASTp RBHs	NA	0.583639	0.582418	0.583028
fly	mouse	eggNOG-COGs	NA	0.102773	0.763998	0.181175
fly	mouse	eggNOG-KOGs	NA	0.0790708	0.926217	0.145703
fly	mouse	eggNOG-NOGs	NA	0.399641	0.815803	0.536476
fly	mouse	Ensembl Compara	NA	0.463554	0.805338	0.588415
fly	mouse	Hieranoid	NA	0.40451	0.619571	0.489458
fly	mouse	HomoloGene	NA	0.547062	0.550497	0.548774
fly	mouse	InParanoid	NA	0.504926	0.750916	0.603829
fly	mouse	Isobase	NA	0.614982	0.614338	0.61466
fly	mouse	IsoRankN-PPI	NA	0.643998	0.654108	0.649013
fly	mouse	IsoRankN2-GI	NA	0.453506	0.456829	0.455162
fly	mouse	metaPhOrs	NA	0.432545	0.81371	0.564838
fly	mouse	OMA	NA	0.503329	0.593407	0.544669
fly	mouse	OrthoDB	NA	0.297739	0.81999	0.436855
fly	mouse	OrthoMCL	NA	0.403495	0.809524	0.538555
fly	mouse	PANTHER	NA	0.39777	0.821559	0.536019
fly	mouse	Roundup	NA	0.65735	0.664574	0.660942
fly	mouse	TreeFam	NA	0.515285	0.793825	0.624923
fish	yeast	SVM	0.1	0.580968	0.908616	0.708758
fish	yeast	SVM	0.25	0.638095	0.874674	0.737885
fish	yeast	SVM	0.5	0.741706	0.817232	0.77764
fish	yeast	SVM	0.75	0.83871	0.678851	0.750361
fish	yeast	SVM	0.9	0.903766	0.563969	0.694534
fish	yeast	Vote	0.1	0.554839	0.898172	0.685942
fish	yeast	Vote	0.25	0.634578	0.843342	0.724215
fish	yeast	Vote	0.5	0.744382	0.691906	0.717185
fish	yeast	Vote	0.75	0.824427	0.563969	0.669767
fish	yeast	Vote	0.9	0.875676	0.422977	0.570423
fish	yeast	BLASTp RBHs	NA	0.677922	0.681462	0.679688
fish	yeast	eggNOG-COGs	NA	0.363081	0.775457	0.494588
fish	yeast	eggNOG-KOGs	NA	0.50578	0.913838	0.651163
fish	yeast	eggNOG-NOGs	NA	0.58613	0.684073	0.631325
fish	yeast	Ensembl Compara	NA	0.673378	0.785901	0.725301
fish	yeast	Hieranoid	NA	NA	0	NA
fish	yeast	HomoloGene	NA	0.431078	0.449086	0.439898
fish	yeast	InParanoid	NA	0.387618	0.751958	0.511545
fish	yeast	Isobase	NA	NA	0	NA
fish	yeast	IsoRankN-PPI	NA	0.622426	0.710183	0.663415
fish	yeast	IsoRankN2-GI	NA	NA	0	NA
fish	yeast	metaPhOrs	NA	0.664502	0.801567	0.726627
fish	yeast	OMA	NA	0.509804	0.543081	0.525917
fish	yeast	OrthoDB	NA	NA	0	NA
fish	yeast	OrthoMCL	NA	0.693694	0.804178	0.744861
fish	yeast	PANTHER	NA	0.669421	0.845953	0.747405
fish	yeast	Roundup	NA	0.657143	0.660574	0.658854
fish	yeast	TreeFam	NA	0.616558	0.738903	0.672209
fish	worm	SVM	0.1	0.4811	0.927152	0.633484
fish	worm	SVM	0.25	0.714801	0.874172	0.786495
fish	worm	SVM	0.5	0.830735	0.8234	0.827051
fish	worm	SVM	0.75	0.918079	0.717439	0.805452
fish	worm	SVM	0.9	0.977444	0.573951	0.723227
fish	worm	Vote	0.1	0.61912	0.900662	0.733813
fish	worm	Vote	0.25	0.76494	0.847682	0.804188
fish	worm	Vote	0.5	0.843902	0.763797	0.801854
fish	worm	Vote	0.75	0.906542	0.642384	0.751938
fish	worm	Vote	0.9	0.944	0.520971	0.671408
fish	worm	BLASTp RBHs	NA	0.716518	0.708609	0.712542
fish	worm	eggNOG-COGs	NA	0.294872	0.710817	0.416828
fish	worm	eggNOG-KOGs	NA	0.242841	0.935982	0.38563
fish	worm	eggNOG-NOGs	NA	0.634892	0.779249	0.699703
fish	worm	Ensembl Compara	NA	0.70632	0.838852	0.766902
fish	worm	Hieranoid	NA	NA	0	NA
fish	worm	HomoloGene	NA	0.561702	0.582781	0.572048
fish	worm	InParanoid	NA	0.7	0.803532	0.748201
fish	worm	Isobase	NA	NA	0	NA
fish	worm	IsoRankN-PPI	NA	0.52488	0.721854	0.607807
fish	worm	IsoRankN2-GI	NA	NA	0	NA
fish	worm	metaPhOrs	NA	0.685558	0.827815	0.75
fish	worm	OMA	NA	0.612288	0.637969	0.624865
fish	worm	OrthoDB	NA	0.628981	0.871965	0.730805
fish	worm	OrthoMCL	NA	0.709434	0.830022	0.765005
fish	worm	PANTHER	NA	0.581602	0.865342	0.695652
fish	worm	Roundup	NA	0.719647	0.719647	0.719647
fish	worm	TreeFam	NA	0.658579	0.838852	0.737864
fish	fly	SVM	0.1	0.51165	0.930508	0.660253
fish	fly	SVM	0.25	0.716599	0.9	0.797896
fish	fly	SVM	0.5	0.850921	0.861017	0.855939
fish	fly	SVM	0.75	0.934461	0.749153	0.831609
fish	fly	SVM	0.9	0.965147	0.610169	0.747664
fish	fly	Vote	0.1	0.658088	0.910169	0.763869
fish	fly	Vote	0.25	0.755747	0.891525	0.81804
fish	fly	Vote	0.5	0.872495	0.811864	0.841089
fish	fly	Vote	0.75	0.931765	0.671186	0.780296
fish	fly	Vote	0.9	0.974576	0.389831	0.556901
fish	fly	BLASTp RBHs	NA	0.699145	0.69322	0.69617
fish	fly	eggNOG-COGs	NA	0.277709	0.755932	0.406193
fish	fly	eggNOG-KOGs	NA	0.187779	0.927119	0.312304
fish	fly	eggNOG-NOGs	NA	0.730659	0.864407	0.791925
fish	fly	Ensembl Compara	NA	0.766467	0.867797	0.81399
fish	fly	Hieranoid	NA	NA	0	NA
fish	fly	HomoloGene	NA	0.622924	0.635593	0.629195
fish	fly	InParanoid	NA	0.791262	0.828814	0.809603
fish	fly	Isobase	NA	NA	0	NA
fish	fly	IsoRankN-PPI	NA	0.636879	0.761017	0.693436
fish	fly	IsoRankN2-GI	NA	NA	0	NA
fish	fly	metaPhOrs	NA	0.722302	0.850847	0.781323
fish	fly	OMA	NA	0.655116	0.672881	0.66388
fish	fly	OrthoDB	NA	0.658629	0.879661	0.753266
fish	fly	OrthoMCL	NA	0.745588	0.859322	0.798425
fish	fly	PANTHER	NA	0.634116	0.869492	0.733381
fish	fly	Roundup	NA	0.744501	0.745763	0.745131
fish	fly	TreeFam	NA	0.709902	0.862712	0.778883
fish	human	SVM	0.1	0.645725	0.921637	0.759396
fish	human	SVM	0.25	0.804378	0.902534	0.850634
fish	human	SVM	0.5	0.890531	0.869006	0.879637
fish	human	SVM	0.75	0.936961	0.805458	0.866247
fish	human	SVM	0.9	0.95622	0.698246	0.80712
fish	human	Vote	0.1	0.811334	0.898635	0.852756
fish	human	Vote	0.25	0.856605	0.887329	0.871697
fish	human	Vote	0.5	0.880924	0.876803	0.878859
fish	human	Vote	0.75	0.920635	0.836647	0.876634
fish	human	Vote	0.9	0.951783	0.738791	0.83187
fish	human	BLASTp RBHs	NA	0.370208	0.361404	0.365753
fish	human	eggNOG-COGs	NA	0.180306	0.6846	0.285436
fish	human	eggNOG-KOGs	NA	0.0638493	0.894737	0.119193
fish	human	eggNOG-NOGs	NA	0.557431	0.862768	0.677276
fish	human	Ensembl Compara	NA	0.815221	0.868616	0.841072
fish	human	Hieranoid	NA	NA	0	NA
fish	human	HomoloGene	NA	0.792446	0.809747	0.801003
fish	human	InParanoid	NA	0.815789	0.846004	0.830622
fish	human	Isobase	NA	NA	0	NA
fish	human	IsoRankN-PPI	NA	0.662317	0.811306	0.72928
fish	human	IsoRankN2-GI	NA	NA	0	NA
fish	human	metaPhOrs	NA	0.434167	0.812476	0.56592
fish	human	OMA	NA	0.767235	0.77232	0.769769
fish	human	OrthoDB	NA	0.339483	0.896686	0.492505
fish	human	OrthoMCL	NA	0.565733	0.874074	0.686887
fish	human	PANTHER	NA	0.705078	0.844444	0.768494
fish	human	Roundup	NA	0.830528	0.82729	0.828906
fish	human	TreeFam	NA	0.829859	0.869006	0.848981
fish	mouse	SVM	0.1	0.690596	0.920886	0.789286
fish	mouse	SVM	0.25	0.801837	0.897943	0.847173
fish	mouse	SVM	0.5	0.899959	0.868275	0.883833
fish	mouse	SVM	0.75	0.942962	0.810918	0.871969
fish	mouse	SVM	0.9	0.960963	0.710839	0.81719
fish	mouse	Vote	0.1	0.801977	0.898734	0.847603
fish	mouse	Vote	0.25	0.841692	0.889636	0.865
fish	mouse	Vote	0.5	0.889388	0.861946	0.875452
fish	mouse	Vote	0.75	0.930766	0.803006	0.862179
fish	mouse	Vote	0.9	0.948319	0.747627	0.836098
fish	mouse	BLASTp RBHs	NA	0.708943	0.689873	0.699278
fish	mouse	eggNOG-COGs	NA	0.189764	0.677611	0.296495
fish	mouse	eggNOG-KOGs	NA	0.0694865	0.87144	0.12871
fish	mouse	eggNOG-NOGs	NA	0.57265	0.901108	0.700277
fish	mouse	Ensembl Compara	NA	0.811412	0.866297	0.837957
fish	mouse	Hieranoid	NA	NA	0	NA
fish	mouse	HomoloGene	NA	0.817748	0.812896	0.815314
fish	mouse	InParanoid	NA	0.830888	0.851266	0.840953
fish	mouse	Isobase	NA	NA	0	NA
fish	mouse	IsoRankN-PPI	NA	0.662878	0.807358	0.728019
fish	mouse	IsoRankN2-GI	NA	NA	0	NA
fish	mouse	metaPhOrs	NA	0.426118	0.814478	0.559511
fish	mouse	OMA	NA	0.773856	0.789161	0.781434
fish	mouse	OrthoDB	NA	0.355463	0.914953	0.512009
fish	mouse	OrthoMCL	NA	0.611658	0.884098	0.723067
fish	mouse	PANTHER	NA	0.710875	0.848101	0.773449
fish	mouse	Roundup	NA	0.830008	0.822785	0.826381
fish	mouse	TreeFam	NA	0.807339	0.870253	0.837617
human	yeast	SVM	0.1	0.531432	0.875133	0.66129
human	yeast	SVM	0.25	0.612495	0.826574	0.703611
human	yeast	SVM	0.5	0.72863	0.755069	0.741614
human	yeast	SVM	0.75	0.846639	0.645144	0.732283
human	yeast	SVM	0.9	0.936069	0.523479	0.671458
human	yeast	Vote	0.1	0.467882	0.890075	0.613348
human	yeast	Vote	0.25	0.552971	0.82444	0.661954
human	yeast	Vote	0.5	0.681167	0.710245	0.695402
human	yeast	Vote	0.75	0.774218	0.554429	0.646144
human	yeast	Vote	0.9	0.919328	0.291889	0.443094
human	yeast	BLASTp RBHs	NA	0.604787	0.606724	0.605754
human	yeast	eggNOG-COGs	NA	0.324318	0.761473	0.454893
human	yeast	eggNOG-KOGs	NA	0.472641	0.903415	0.620601
human	yeast	eggNOG-NOGs	NA	0.532407	0.613661	0.570154
human	yeast	Ensembl Compara	NA	0.63608	0.762006	0.693372
human	yeast	Hieranoid	NA	0.340152	0.381537	0.359658
human	yeast	HomoloGene	NA	0.387013	0.397545	0.392208
human	yeast	InParanoid	NA	0.352173	0.704909	0.469689
human	yeast	Isobase	NA	0.583216	0.663821	0.620913
human	yeast	IsoRankN-PPI	NA	0.58186	0.667556	0.621769
human	yeast	IsoRankN2-GI	NA	0.590952	0.66222	0.62456
human	yeast	metaPhOrs	NA	0.632169	0.782284	0.699261
human	yeast	OMA	NA	0.45977	0.490928	0.474839
human	yeast	OrthoDB	NA	NA	0	NA
human	yeast	OrthoMCL	NA	0.63672	0.779082	0.700744
human	yeast	PANTHER	NA	0.610619	0.810032	0.69633
human	yeast	Roundup	NA	0.627056	0.630736	0.628891
human	yeast	TreeFam	NA	0.569049	0.692636	0.624789
human	worm	SVM	0.1	0.316655	0.842326	0.460278
human	worm	SVM	0.25	0.551293	0.792566	0.650271
human	worm	SVM	0.5	0.739316	0.726019	0.732607
human	worm	SVM	0.75	0.87193	0.595923	0.707977
human	worm	SVM	0.9	0.932735	0.498801	0.65
human	worm	Vote	0.1	0.340819	0.873501	0.490325
human	worm	Vote	0.25	0.588076	0.780576	0.670788
human	worm	Vote	0.5	0.661447	0.734412	0.696023
human	worm	Vote	0.75	0.82605	0.589329	0.687894
human	worm	Vote	0.9	0.921753	0.353118	0.51062
human	worm	BLASTp RBHs	NA	0.541112	0.536571	0.538832
human	worm	eggNOG-COGs	NA	0.193631	0.721823	0.305351
human	worm	eggNOG-KOGs	NA	0.163891	0.932254	0.278774
human	worm	eggNOG-NOGs	NA	0.433141	0.673861	0.527328
human	worm	Ensembl Compara	NA	0.54188	0.760192	0.632735
human	worm	Hieranoid	NA	0.440535	0.532974	0.482366
human	worm	HomoloGene	NA	0.465064	0.498801	0.481342
human	worm	InParanoid	NA	0.598995	0.714628	0.651722
human	worm	Isobase	NA	0.512409	0.631295	0.565673
human	worm	IsoRankN-PPI	NA	0.452799	0.64988	0.533727
human	worm	IsoRankN2-GI	NA	0.415139	0.529376	0.465349
human	worm	metaPhOrs	NA	0.538755	0.76259	0.631422
human	worm	OMA	NA	0.514536	0.56235	0.537382
human	worm	OrthoDB	NA	0.43537	0.773381	0.557115
human	worm	OrthoMCL	NA	0.533761	0.748801	0.623253
human	worm	PANTHER	NA	0.374929	0.790767	0.508677
human	worm	Roundup	NA	0.613501	0.615707	0.614602
human	worm	TreeFam	NA	0.540517	0.751799	0.628887
human	fly	SVM	0.1	0.444647	0.86518	0.587405
human	fly	SVM	0.25	0.579249	0.820578	0.679111
human	fly	SVM	0.5	0.774074	0.74151	0.757442
human	fly	SVM	0.75	0.89466	0.619868	0.732335
human	fly	SVM	0.9	0.942498	0.531678	0.679844
human	fly	Vote	0.1	0.442165	0.873796	0.587193
human	fly	Vote	0.25	0.632991	0.812975	0.711782
human	fly	Vote	0.5	0.760228	0.744045	0.752049
human	fly	Vote	0.75	0.913249	0.586923	0.714594
human	fly	Vote	0.9	0.950992	0.413077	0.575972
human	fly	BLASTp RBHs	NA	0.405447	0.399899	0.402654
human	fly	eggNOG-COGs	NA	0.128893	0.757223	0.220289
human	fly	eggNOG-KOGs	NA	0.136679	0.927522	0.23825
human	fly	eggNOG-NOGs	NA	0.507478	0.739483	0.601898
human	fly	Ensembl Compara	NA	0.608982	0.797263	0.690518
human	fly	Hieranoid	NA	0.523246	0.627471	0.570638
human	fly	HomoloGene	NA	0.528274	0.539787	0.533968
human	fly	InParanoid	NA	0.661517	0.737962	0.697652
human	fly	Isobase	NA	0.538986	0.641156	0.585648
human	fly	IsoRankN-PPI	NA	0.533792	0.668525	0.593609
human	fly	IsoRankN2-GI	NA	0.539069	0.657375	0.592373
human	fly	metaPhOrs	NA	0.589944	0.802838	0.68012
human	fly	OMA	NA	0.558909	0.581855	0.570151
human	fly	OrthoDB	NA	0.434515	0.788647	0.560317
human	fly	OrthoMCL	NA	0.509061	0.797263	0.621371
human	fly	PANTHER	NA	0.524418	0.810948	0.636943
human	fly	Roundup	NA	0.646076	0.646731	0.646403
human	fly	TreeFam	NA	0.643005	0.785099	0.706983
human	fish	SVM	0.1	0.607868	0.921637	0.732569
human	fish	SVM	0.25	0.7408	0.902534	0.813708
human	fish	SVM	0.5	0.801222	0.869006	0.833739
human	fish	SVM	0.75	0.868067	0.805458	0.835592
human	fish	SVM	0.9	0.909137	0.698246	0.789857
human	fish	Vote	0.1	0.714286	0.898635	0.795925
human	fish	Vote	0.25	0.753144	0.887329	0.814749
human	fish	Vote	0.5	0.77982	0.876803	0.825473
human	fish	Vote	0.75	0.829212	0.836647	0.832913
human	fish	Vote	0.9	0.884687	0.738791	0.805184
human	fish	BLASTp RBHs	NA	0.363529	0.361404	0.362463
human	fish	eggNOG-COGs	NA	0.130122	0.6846	0.21868
human	fish	eggNOG-KOGs	NA	0.0407196	0.894737	0.0778943
human	fish	eggNOG-NOGs	NA	0.467568	0.862768	0.606468
human	fish	Ensembl Compara	NA	0.71296	0.868616	0.783128
human	fish	Hieranoid	NA	NA	0	NA
human	fish	HomoloGene	NA	0.746854	0.809747	0.77703
human	fish	InParanoid	NA	0.769504	0.846004	0.805942
human	fish	Isobase	NA	NA	0	NA
human	fish	IsoRankN-PPI	NA	0.805341	0.811306	0.808312
human	fish	IsoRankN2-GI	NA	NA	0	NA
human	fish	metaPhOrs	NA	0.684176	0.812476	0.742827
human	fish	OMA	NA	0.705484	0.77232	0.737391
human	fish	OrthoDB	NA	0.231855	0.896686	0.368442
human	fish	OrthoMCL	NA	0.517305	0.874074	0.649949
human	fish	PANTHER	NA	0.621699	0.844444	0.716151
human	fish	Roundup	NA	0.816468	0.82729	0.821844
human	fish	TreeFam	NA	0.635043	0.869006	0.733827
human	mouse	SVM	0.1	0.905636	0.987159	0.944642
human	mouse	SVM	0.25	0.950774	0.983142	0.966687
human	mouse	SVM	0.5	0.977973	0.973594	0.975779
human	mouse	SVM	0.75	0.989672	0.940208	0.964306
human	mouse	SVM	0.9	0.991903	0.871263	0.927677
human	mouse	Vote	0.1	0.907114	0.980706	0.942476
human	mouse	Vote	0.25	0.934056	0.976557	0.954834
human	mouse	Vote	0.5	0.961108	0.966614	0.963853
human	mouse	Vote	0.75	0.981656	0.937377	0.959006
human	mouse	Vote	0.9	0.988672	0.873568	0.927563
human	mouse	BLASTp RBHs	NA	0.355587	0.352496	0.354034
human	mouse	eggNOG-COGs	NA	0.123354	0.715527	0.210431
human	mouse	eggNOG-KOGs	NA	0.0388025	0.822797	0.0741101
human	mouse	eggNOG-NOGs	NA	0.450909	0.951732	0.61191
human	mouse	Ensembl Compara	NA	0.909214	0.973397	0.940211
human	mouse	Hieranoid	NA	0.58777	0.954498	0.727533
human	mouse	HomoloGene	NA	0.936735	0.952588	0.944595
human	mouse	InParanoid	NA	0.935862	0.971421	0.95331
human	mouse	Isobase	NA	0.608866	0.612274	0.610566
human	mouse	IsoRankN-PPI	NA	0.0431537	0.0555775	0.0485839
human	mouse	IsoRankN2-GI	NA	0.0524139	0.0717766	0.0605858
human	mouse	metaPhOrs	NA	0.871521	0.963058	0.915006
human	mouse	OMA	NA	0.899659	0.936981	0.917941
human	mouse	OrthoDB	NA	0.181074	0.945805	0.303956
human	mouse	OrthoMCL	NA	0.443587	0.96128	0.607049
human	mouse	PANTHER	NA	0.836483	0.932767	0.882005
human	mouse	Roundup	NA	0.96792	0.971553	0.969733
human	mouse	TreeFam	NA	0.85958	0.952127	0.90349
mouse	yeast	SVM	0.1	0.522083	0.884422	0.65658
mouse	yeast	SVM	0.25	0.608939	0.852038	0.710263
mouse	yeast	SVM	0.5	0.726571	0.787828	0.75596
mouse	yeast	SVM	0.75	0.82585	0.677834	0.744557
mouse	yeast	SVM	0.9	0.921461	0.563372	0.699238
mouse	yeast	Vote	0.1	0.475838	0.896147	0.621611
mouse	yeast	Vote	0.25	0.564189	0.839196	0.674747
mouse	yeast	Vote	0.5	0.691286	0.72641	0.708413
mouse	yeast	Vote	0.75	0.779893	0.571748	0.659794
mouse	yeast	Vote	0.9	0.866197	0.41206	0.558456
mouse	yeast	BLASTp RBHs	NA	0.650416	0.6555	0.652948
mouse	yeast	eggNOG-COGs	NA	0.329543	0.776661	0.462741
mouse	yeast	eggNOG-KOGs	NA	0.493939	0.910106	0.640346
mouse	yeast	eggNOG-NOGs	NA	0.556736	0.643774	0.5971
mouse	yeast	Ensembl Compara	NA	0.652666	0.772194	0.707417
mouse	yeast	Hieranoid	NA	0.343511	0.376884	0.359425
mouse	yeast	HomoloGene	NA	0.400109	0.411502	0.405725
mouse	yeast	InParanoid	NA	0.355913	0.715801	0.475431
mouse	yeast	Isobase	NA	0.557654	0.626466	0.59006
mouse	yeast	IsoRankN-PPI	NA	0.59445	0.681742	0.635111
mouse	yeast	IsoRankN2-GI	NA	0.584571	0.681184	0.62919
mouse	yeast	metaPhOrs	NA	0.647978	0.78727	0.710865
mouse	yeast	OMA	NA	0.474319	0.505304	0.489321
mouse	yeast	OrthoDB	NA	NA	0	NA
mouse	yeast	OrthoMCL	NA	0.654005	0.797878	0.718813
mouse	yeast	PANTHER	NA	0.623305	0.821329	0.708745
mouse	yeast	Roundup	NA	0.643174	0.647125	0.645143
mouse	yeast	TreeFam	NA	0.583754	0.710218	0.640806
mouse	worm	SVM	0.1	0.307218	0.870324	0.454131
mouse	worm	SVM	0.25	0.565697	0.799875	0.662707
mouse	worm	SVM	0.5	0.750319	0.732544	0.741325
mouse	worm	SVM	0.75	0.875114	0.598504	0.710848
mouse	worm	SVM	0.9	0.921842	0.536783	0.678487
mouse	worm	Vote	0.1	0.335305	0.883416	0.486106
mouse	worm	Vote	0.25	0.589252	0.78616	0.673611
mouse	worm	Vote	0.5	0.673034	0.746883	0.708038
mouse	worm	Vote	0.75	0.833185	0.582294	0.685505
mouse	worm	Vote	0.9	0.901809	0.435162	0.587048
mouse	worm	BLASTp RBHs	NA	0.613508	0.611596	0.612551
mouse	worm	eggNOG-COGs	NA	0.196848	0.716334	0.308829
mouse	worm	eggNOG-KOGs	NA	0.164475	0.935786	0.279776
mouse	worm	eggNOG-NOGs	NA	0.490133	0.758728	0.595547
mouse	worm	Ensembl Compara	NA	0.545374	0.764339	0.636552
mouse	worm	Hieranoid	NA	0.437178	0.529302	0.478849
mouse	worm	HomoloGene	NA	0.473623	0.509352	0.490838
mouse	worm	InParanoid	NA	0.618573	0.735037	0.671795
mouse	worm	Isobase	NA	0.501553	0.604115	0.548077
mouse	worm	IsoRankN-PPI	NA	0.433067	0.574813	0.493973
mouse	worm	IsoRankN2-GI	NA	0.236967	0.311721	0.269251
mouse	worm	metaPhOrs	NA	0.549358	0.773691	0.642506
mouse	worm	OMA	NA	0.507659	0.578554	0.540793
mouse	worm	OrthoDB	NA	0.437733	0.804239	0.566908
mouse	worm	OrthoMCL	NA	0.552596	0.763092	0.641005
mouse	worm	PANTHER	NA	0.368603	0.799252	0.504526
mouse	worm	Roundup	NA	0.621118	0.623441	0.622278
mouse	worm	TreeFam	NA	0.540672	0.762469	0.632695
mouse	fly	SVM	0.1	0.425591	0.885924	0.57497
mouse	fly	SVM	0.25	0.583732	0.829932	0.685393
mouse	fly	SVM	0.5	0.796388	0.761381	0.778491
mouse	fly	SVM	0.75	0.915202	0.626897	0.744099
mouse	fly	SVM	0.9	0.94826	0.527473	0.677875
mouse	fly	Vote	0.1	0.441161	0.882784	0.588317
mouse	fly	Vote	0.25	0.684889	0.806384	0.740687
mouse	fly	Vote	0.5	0.799651	0.718472	0.756891
mouse	fly	Vote	0.75	0.909167	0.570905	0.701382
mouse	fly	Vote	0.9	0.960256	0.391941	0.55667
mouse	fly	BLASTp RBHs	NA	0.583945	0.582418	0.583181
mouse	fly	eggNOG-COGs	NA	0.128589	0.763998	0.220128
mouse	fly	eggNOG-KOGs	NA	0.140276	0.926217	0.243651
mouse	fly	eggNOG-NOGs	NA	0.556388	0.815803	0.661574
mouse	fly	Ensembl Compara	NA	0.609505	0.805338	0.693868
mouse	fly	Hieranoid	NA	0.519071	0.619571	0.564885
mouse	fly	HomoloGene	NA	0.536735	0.550497	0.543529
mouse	fly	InParanoid	NA	0.662512	0.750916	0.703949
mouse	fly	Isobase	NA	0.52294	0.614338	0.564966
mouse	fly	IsoRankN-PPI	NA	0.529213	0.654108	0.585069
mouse	fly	IsoRankN2-GI	NA	0.376455	0.456829	0.412766
mouse	fly	metaPhOrs	NA	0.599691	0.81371	0.690497
mouse	fly	OMA	NA	0.569849	0.593407	0.581389
mouse	fly	OrthoDB	NA	0.438199	0.81999	0.571168
mouse	fly	OrthoMCL	NA	0.544144	0.809524	0.65082
mouse	fly	PANTHER	NA	0.521421	0.821559	0.637952
mouse	fly	Roundup	NA	0.661114	0.664574	0.662839
mouse	fly	TreeFam	NA	0.639814	0.793825	0.708547
mouse	fish	SVM	0.1	0.648649	0.920886	0.761157
mouse	fish	SVM	0.25	0.74524	0.897943	0.814496
mouse	fish	SVM	0.5	0.804324	0.868275	0.835077
mouse	fish	SVM	0.75	0.866075	0.810918	0.837589
mouse	fish	SVM	0.9	0.903015	0.710839	0.795485
mouse	fish	Vote	0.1	0.708671	0.898734	0.792466
mouse	fish	Vote	0.25	0.752426	0.889636	0.815298
mouse	fish	Vote	0.5	0.804356	0.861946	0.832156
mouse	fish	Vote	0.75	0.852583	0.803006	0.827052
mouse	fish	Vote	0.9	0.882353	0.747627	0.809422
mouse	fish	BLASTp RBHs	NA	0.689328	0.689873	0.689601
mouse	fish	eggNOG-COGs	NA	0.131224	0.677611	0.219869
mouse	fish	eggNOG-KOGs	NA	0.0401049	0.87144	0.0766808
mouse	fish	eggNOG-NOGs	NA	0.481403	0.901108	0.627548
mouse	fish	Ensembl Compara	NA	0.706908	0.866297	0.778528
mouse	fish	Hieranoid	NA	NA	0	NA
mouse	fish	HomoloGene	NA	0.751096	0.812896	0.780775
mouse	fish	InParanoid	NA	0.771326	0.851266	0.809327
mouse	fish	Isobase	NA	NA	0	NA
mouse	fish	IsoRankN-PPI	NA	0.802595	0.807358	0.804969
mouse	fish	IsoRankN2-GI	NA	NA	0	NA
mouse	fish	metaPhOrs	NA	0.683372	0.814478	0.743187
mouse	fish	OMA	NA	0.707196	0.789161	0.745934
mouse	fish	OrthoDB	NA	0.24871	0.914953	0.391106
mouse	fish	OrthoMCL	NA	0.517002	0.884098	0.652459
mouse	fish	PANTHER	NA	0.616092	0.848101	0.713715
mouse	fish	Roundup	NA	0.814409	0.822785	0.818575
mouse	fish	TreeFam	NA	0.629831	0.870253	0.730776
mouse	human	SVM	0.1	0.910421	0.987159	0.947239
mouse	human	SVM	0.25	0.95552	0.983142	0.969134
mouse	human	SVM	0.5	0.980503	0.973594	0.977036
mouse	human	SVM	0.75	0.990633	0.940208	0.964762
mouse	human	SVM	0.9	0.993617	0.871263	0.928426
mouse	human	Vote	0.1	0.924227	0.980706	0.951629
mouse	human	Vote	0.25	0.951007	0.976557	0.963613
mouse	human	Vote	0.5	0.974442	0.966614	0.970512
mouse	human	Vote	0.75	0.986965	0.937377	0.961532
mouse	human	Vote	0.9	0.991702	0.873568	0.928894
mouse	human	BLASTp RBHs	NA	0.355492	0.352496	0.353988
mouse	human	eggNOG-COGs	NA	0.124882	0.715527	0.21265
mouse	human	eggNOG-KOGs	NA	0.0358835	0.822797	0.068768
mouse	human	eggNOG-NOGs	NA	0.456983	0.951732	0.617478
mouse	human	Ensembl Compara	NA	0.926829	0.973397	0.949542
mouse	human	Hieranoid	NA	0.592164	0.954498	0.730889
mouse	human	HomoloGene	NA	0.924522	0.952588	0.938345
mouse	human	InParanoid	NA	0.913946	0.971421	0.941807
mouse	human	Isobase	NA	0.568824	0.612274	0.58975
mouse	human	IsoRankN-PPI	NA	0.0491155	0.0555775	0.052147
mouse	human	IsoRankN2-GI	NA	0.0707884	0.0717766	0.0712791
mouse	human	metaPhOrs	NA	0.893457	0.963058	0.926953
mouse	human	OMA	NA	0.90154	0.936981	0.918919
mouse	human	OrthoDB	NA	0.191878	0.945805	0.319032
mouse	human	OrthoMCL	NA	0.420111	0.96128	0.584692
mouse	human	PANTHER	NA	0.869819	0.932767	0.900194
mouse	human	Roundup	NA	0.965576	0.971553	0.968555
mouse	human	TreeFam	NA	0.896349	0.952127	0.923396
invertebrate	invertebrate	SVM	0.1	0.46705	0.91866	0.619264
invertebrate	invertebrate	SVM	0.25	0.669207	0.878643	0.759756
invertebrate	invertebrate	SVM	0.5	0.790698	0.828186	0.809008
invertebrate	invertebrate	SVM	0.75	0.881461	0.745542	0.807824
invertebrate	invertebrate	SVM	0.9	0.923666	0.681601	0.784382
invertebrate	invertebrate	Vote	0.1	0.445469	0.92475	0.601287
invertebrate	invertebrate	Vote	0.25	0.607481	0.879513	0.718614
invertebrate	invertebrate	Vote	0.5	0.740886	0.822097	0.779381
invertebrate	invertebrate	Vote	0.75	0.850894	0.69378	0.764346
invertebrate	invertebrate	Vote	0.9	0.92845	0.474119	0.627699
invertebrate	invertebrate	BLASTp RBHs	NA	0.747444	0.747281	0.747363
invertebrate	invertebrate	eggNOG-COGs	NA	0.237519	0.797738	0.36605
invertebrate	invertebrate	eggNOG-KOGs	NA	0.27808	0.934754	0.428643
invertebrate	invertebrate	eggNOG-NOGs	NA	0.593786	0.777294	0.67326
invertebrate	invertebrate	Ensembl Compara	NA	0.586466	0.814267	0.681843
invertebrate	invertebrate	Hieranoid	NA	0.445872	0.498043	0.470516
invertebrate	invertebrate	HomoloGene	NA	0.492497	0.521096	0.506393
invertebrate	invertebrate	InParanoid	NA	0.5136	0.76381	0.614201
invertebrate	invertebrate	Isobase	NA	0.649066	0.785994	0.710997
invertebrate	invertebrate	IsoRankN-PPI	NA	0.690535	0.788604	0.736318
invertebrate	invertebrate	IsoRankN2-GI	NA	0.643182	0.738582	0.687589
invertebrate	invertebrate	metaPhOrs	NA	0.637308	0.840365	0.724885
invertebrate	invertebrate	OMA	NA	0.574647	0.610265	0.591921
invertebrate	invertebrate	OrthoDB	NA	0.522251	0.347107	0.417037
invertebrate	invertebrate	OrthoMCL	NA	0.63657	0.852545	0.728896
invertebrate	invertebrate	PANTHER	NA	0.531622	0.855589	0.655776
invertebrate	invertebrate	Roundup	NA	0.726641	0.727273	0.726957
invertebrate	invertebrate	TreeFam	NA	0.60552	0.796868	0.68814
vertebrate	invertebrate	SVM	0.1	0.380248	0.877113	0.530508
vertebrate	invertebrate	SVM	0.25	0.537974	0.828529	0.652362
vertebrate	invertebrate	SVM	0.5	0.684506	0.761329	0.720877
vertebrate	invertebrate	SVM	0.75	0.83258	0.638932	0.723014
vertebrate	invertebrate	SVM	0.9	0.901069	0.536948	0.672909
vertebrate	invertebrate	Vote	0.1	0.38563	0.885686	0.537313
vertebrate	invertebrate	Vote	0.25	0.554098	0.815628	0.659895
vertebrate	invertebrate	Vote	0.5	0.672705	0.733731	0.701894
vertebrate	invertebrate	Vote	0.75	0.82709	0.582347	0.683469
vertebrate	invertebrate	Vote	0.9	0.907515	0.388993	0.544566
vertebrate	invertebrate	BLASTp RBHs	NA	0.578124	0.578101	0.578113
vertebrate	invertebrate	eggNOG-COGs	NA	0.1591	0.750388	0.262536
vertebrate	invertebrate	eggNOG-KOGs	NA	0.124181	0.922675	0.218901
vertebrate	invertebrate	eggNOG-NOGs	NA	0.461187	0.717482	0.56147
vertebrate	invertebrate	Ensembl Compara	NA	0.497013	0.784682	0.608565
vertebrate	invertebrate	Hieranoid	NA	0.397579	0.453172	0.423559
vertebrate	invertebrate	HomoloGene	NA	0.480606	0.494733	0.487567
vertebrate	invertebrate	InParanoid	NA	0.489244	0.735364	0.587571
vertebrate	invertebrate	Isobase	NA	0.552257	0.557443	0.554838
vertebrate	invertebrate	IsoRankN-PPI	NA	0.582898	0.660978	0.619488
vertebrate	invertebrate	IsoRankN2-GI	NA	0.501355	0.491059	0.496153
vertebrate	invertebrate	metaPhOrs	NA	0.499537	0.793011	0.612957
vertebrate	invertebrate	OMA	NA	0.497465	0.560709	0.527197
vertebrate	invertebrate	OrthoDB	NA	0.390995	0.540296	0.453678
vertebrate	invertebrate	OrthoMCL	NA	0.507396	0.789826	0.617866
vertebrate	invertebrate	PANTHER	NA	0.445997	0.815628	0.576666
vertebrate	invertebrate	Roundup	NA	0.643677	0.64775	0.645707
vertebrate	invertebrate	TreeFam	NA	0.546	0.758145	0.634818
vertebrate	vertebrate	SVM	0.1	0.828252	0.97061	0.893798
vertebrate	vertebrate	SVM	0.25	0.903305	0.962326	0.931882
vertebrate	vertebrate	SVM	0.5	0.945092	0.947236	0.946163
vertebrate	vertebrate	SVM	0.75	0.968972	0.907047	0.936987
vertebrate	vertebrate	SVM	0.9	0.979044	0.82938	0.898019
vertebrate	vertebrate	Vote	0.1	0.872331	0.960107	0.914117
vertebrate	vertebrate	Vote	0.25	0.904207	0.954436	0.928643
vertebrate	vertebrate	Vote	0.5	0.933574	0.942206	0.93787
vertebrate	vertebrate	Vote	0.75	0.958781	0.907885	0.932639
vertebrate	vertebrate	Vote	0.9	0.972592	0.840821	0.901919
vertebrate	vertebrate	BLASTp RBHs	NA	0.399641	0.39568	0.397651
vertebrate	vertebrate	eggNOG-COGs	NA	0.130074	0.706889	0.219718
vertebrate	vertebrate	eggNOG-KOGs	NA	0.0400228	0.83796	0.0763968
vertebrate	vertebrate	eggNOG-NOGs	NA	0.467217	0.934168	0.622897
vertebrate	vertebrate	Ensembl Compara	NA	0.875473	0.946792	0.909737
vertebrate	vertebrate	Hieranoid	NA	0.589959	0.714779	0.646398
vertebrate	vertebrate	HomoloGene	NA	0.891114	0.917106	0.903923
vertebrate	vertebrate	InParanoid	NA	0.892059	0.940579	0.915677
vertebrate	vertebrate	Isobase	NA	0.588165	0.458504	0.515303
vertebrate	vertebrate	IsoRankN-PPI	NA	0.206529	0.244884	0.224077
vertebrate	vertebrate	IsoRankN2-GI	NA	0.060231	0.0537502	0.0568063
vertebrate	vertebrate	metaPhOrs	NA	0.768535	0.925489	0.839741
vertebrate	vertebrate	OMA	NA	0.85897	0.897727	0.877921
vertebrate	vertebrate	OrthoDB	NA	0.203302	0.935746	0.334032
vertebrate	vertebrate	OrthoMCL	NA	0.45454	0.940628	0.612906
vertebrate	vertebrate	PANTHER	NA	0.798556	0.911041	0.851098
vertebrate	vertebrate	Roundup	NA	0.930653	0.93476	0.932702
vertebrate	vertebrate	TreeFam	NA	0.832694	0.931407	0.879289
all	all	SVM	0.1	0.575504	0.9343	0.712269
all	all	SVM	0.25	0.72859	0.909749	0.809153
all	all	SVM	0.5	0.837228	0.873999	0.855218
all	all	SVM	0.75	0.921091	0.802096	0.857485
all	all	SVM	0.9	0.953713	0.716784	0.818446
all	all	Vote	0.1	0.587523	0.931601	0.720595
all	all	Vote	0.25	0.73351	0.900675	0.808543
all	all	Vote	0.5	0.824264	0.860962	0.842213
all	all	Vote	0.75	0.913737	0.779268	0.841162
all	all	Vote	0.9	0.956168	0.657717	0.779347
all	all	BLASTp RBHs	NA	0.485862	0.483044	0.484449
all	all	eggNOG-COGs	NA	0.144339	0.728184	0.240923
all	all	eggNOG-KOGs	NA	0.0581724	0.874142	0.109085
all	all	eggNOG-NOGs	NA	0.471466	0.847609	0.605908
all	all	Ensembl Compara	NA	0.690127	0.881034	0.773982
all	all	Hieranoid	NA	0.515609	0.608471	0.558204
all	all	HomoloGene	NA	0.719994	0.742426	0.731038
all	all	InParanoid	NA	0.690504	0.856741	0.764692
all	all	Isobase	NA	0.579302	0.514917	0.545215
all	all	IsoRankN-PPI	NA	0.366734	0.427107	0.394625
all	all	IsoRankN2-GI	NA	0.268907	0.252749	0.260578
all	all	metaPhOrs	NA	0.648526	0.873281	0.744307
all	all	OMA	NA	0.707141	0.76023	0.732725
all	all	OrthoDB	NA	0.236076	0.757818	0.360003
all	all	OrthoMCL	NA	0.479	0.88178	0.620781
all	all	PANTHER	NA	0.618108	0.873826	0.724052
all	all	Roundup	NA	0.816168	0.820129	0.818144
all	all	TreeFam	NA	0.702463	0.861594	0.773933
