# Supplementary material for: WORMHOLE: Novel Least Diverged Ortholog Prediction through Machine Learning
Source: PLoS Comput Biol. 2016 Nov 3;12(11):e1005182. doi: 10.1371/journal.pcbi.1005182 (PMC5094675; doi:10.1371/journal.pcbi.1005182)
Supplement: S6 Table — Source and access dates for the 17 ortholog datasets used to build WORMHOLE are provided in Table 1. LDO = Least Diverged Ortholog. (XLSX) [file pcbi.1005182.s006.xlsx]

## Sheet: S6 Table
S6 Table. Source and access dates for PANTHER LDOs and other datasets used in this work. Source and access dates for the 17 ortholog datasets used to build WORMHOLE are provided in Table 1. LDO = Least Diverged Ortholog.
Data Source	Ortholog Dataset	Version	Access Date	Web Address
PANTHER	PANTHER LDOs	9	2014-11-28	http://www.pantherdb.org/
BioGRID		3.2.109	2014-02-02	http://thebiogrid.org/
DIP		20140117	2014-02-02	http://dip.doe-mbi.ucla.edu/dip/
HPRD		9	2014-02-02	http://www.hprd.org/
IntAct		41647	2014-02-02	http://www.ebi.ac.uk/intact/
MINT		41941	2014-02-02	http://mint.bio.uniroma2.it/mint/
Ensembl		74	2014-02-02	http://www.ensembl.org/biomart/
NCBI BLAST		2.2.29	2014-02-13	http://blast.ncbi.nlm.nih.gov/Blast.cgi
Quest for Orthologs (QfO)			2016-04-03	http://questfororthologs.org/
